# Supplementary material for: 2-(4-Methyl­phen­yl)-3-oxo-4-phenyl-2,3,3a,4,9,9a-hexa­hydro-1H-benzo[f]iso­indole-6-carbo­nitrile
Source: Acta Crystallogr Sect E Struct Rep Online. 2013 Apr 5;69(Pt 5):o652. doi: 10.1107/S1600536813008568 (PMC3647850; doi:10.1107/S1600536813008568)
Supplement: Supplementary file 1 [file e-69-0o652-sup1.cif]

##############################################################################
#                                                                            #
# This CIF contains the data in a paper accepted for publication in          #
# Acta Crystallographica Section E. It conforms to the requirements of       #
# Notes for Authors for Acta Crystallographica Section E, and has been       #
# peer reviewed under the auspices of the IUCr Commission on Journals.       #
#                                                                            #
# Full details of the Crystallographic Information File format               #
# are given in the paper "The Crystallographic Information File (CIF):       #
# a New Standard Archive File for Crystallography" by S. R. Hall, F. H.      #
# Allen and I. D. Brown [Acta Cryst. (1991), A47, 655-685].                  #
#                                                                            #
# The current version of the core CIF dictionary is obtainable from          #
# ftp://ftp.iucr.org/pub/cif_core.dic.                                       #
#                                                                            #
# Software is freely available for graphical display of the structure(s)     #
# in this CIF. For information consult the CIF software page                 #
# http://www.iucr.org/resources/cif/software.                                #
#                                                                            #
# This file may be used for bona fide research purposes within the           #
# scientific community so long as proper attribution is given to the journal # 
# article from which it was obtained.                                        #
#                                                                            #
##############################################################################
data_global
_audit_creation_method     'from IUCr template'
_journal_date_recd_electronic     2013-03-10
_journal_date_accepted     2013-03-28
_journal_name_full     'Acta Crystallographica, Section E'
_journal_year     2013
_journal_volume     69
_journal_issue      5
_journal_page_first     o652
_journal_page_last     o652
_journal_paper_category     QO
_journal_paper_doi     10.1107/S1600536813008568
_journal_coeditor_code     IM2425
_publ_contact_author_name     'Hu, Yimin'
_publ_contact_author_address
;
School of Chemistry and Materials Science,
Anhui Normal University,
Wuhu,
Anhui 241000,
People's Republic of China
;
_publ_contact_author_email     yiminhu@yahoo.cn
_publ_contact_author_fax     ?
_publ_contact_author_phone     ?
_publ_section_title
;\
2-(4-Methylphenyl)-3-oxo-4-phenyl-2,3,3a,4,9,9a-hexahydro-1<i>H</i>-\
benzo[<i>f</i>]isoindole-6-carbonitrile
;
loop_
    _publ_author_name
    _publ_author_address
    'Wen, Lei'
;
School of Chemistry and Materials Science,
Anhui Normal University,
Wuhu,
Anhui 241000,
People's Republic of China
;
    'Hu, Yimin'
;
School of Chemistry and Materials Science,
Anhui Normal University,
Wuhu,
Anhui 241000,
People's Republic of China
;
data_I
_audit_creation_method     SHELXL-97
_chemical_name_systematic
;\
2-(4-Methylphenyl)-3-oxo-4-phenyl-2,3,3a,4,9,9a-hexahydro-1<i>H</i>-\
benzo[<i>f</i>]isoindole-6-carbonitrile
;
_chemical_name_common     ?
_chemical_formula_moiety     'C26 H22 N2 O'
_chemical_formula_sum     'C26 H22 N2 O'
_chemical_formula_iupac     'C26 H22 N2 O'
_chemical_formula_weight     378.45
_chemical_melting_point     ?
_shelx_space_group_comment
;
The symmetry employed for this shelxl refinement is uniquely defined
by the following loop, which should always be used as a source of
symmetry information in preference to the above space-group names.
They are only intended as comments.
;
_space_group_crystal_system     orthorhombic
_space_group_name_H-M_alt     'P c a 21'
_space_group_name_Hall     'P 2c -2ac'
loop_
    _space_group_symop_operation_xyz
    'x, y, z'
    '-x, -y, z+1/2'
    'x+1/2, -y, z'
    '-x+1/2, y, z+1/2'
_cell_length_a     25.005(6)
_cell_length_b     5.5023(14)
_cell_length_c     14.790(4)
_cell_angle_alpha     90
_cell_angle_beta     90
_cell_angle_gamma     90
_cell_volume     2034.9(9)
_cell_formula_units_Z     4
_cell_measurement_reflns_used     2537
_cell_measurement_theta_min     2.11
_cell_measurement_theta_max     25.42
_cell_measurement_temperature     291(2)
_exptl_crystal_description     block
_exptl_crystal_colour     colourless
_exptl_crystal_size_max     0.280
_exptl_crystal_size_mid     0.240
_exptl_crystal_size_min     0.220
_exptl_crystal_density_diffrn     1.235
_exptl_crystal_density_meas     ?
_exptl_crystal_density_method     ?
_exptl_crystal_F_000     800
_exptl_absorpt_coefficient_mu     0.076
_exptl_absorpt_correction_type     multi-scan
_exptl_absorpt_process_details     '(SADABS; Bruker, 2000)'
_shelx_estimated_absorpt_T_min     0.979
_shelx_estimated_absorpt_T_max     0.984
_exptl_absorpt_correction_T_min     0.972
_exptl_absorpt_correction_T_max     0.983
_exptl_special_details
;
;
_diffrn_ambient_temperature     291(2)
_diffrn_radiation_type     'MoK\a'
_diffrn_radiation_wavelength     0.71073
_diffrn_radiation_source     'sealed tube'
_diffrn_radiation_monochromator     'graphite'
_diffrn_measurement_device_type     'Bruker SMART APEX CCD'
_diffrn_measurement_method     'phi and omega scans'
_diffrn_detector_area_resol_mean     ?
_diffrn_reflns_number     14617
_diffrn_reflns_av_R_equivalents     0.0684
_diffrn_reflns_theta_min     1.629
_diffrn_reflns_theta_max     25.999
_diffrn_reflns_theta_full     25.242
_diffrn_measured_fraction_theta_max     1.000
_diffrn_measured_fraction_theta_full     0.999
_diffrn_reflns_limit_h_min     -30
_diffrn_reflns_limit_h_max     29
_diffrn_reflns_limit_k_min     -6
_diffrn_reflns_limit_k_max     6
_diffrn_reflns_limit_l_min     -18
_diffrn_reflns_limit_l_max     18
_refine_special_details
;
Refined as a 2-component inversion twin.
;
_reflns_number_total     4001
_reflns_number_gt     2187
_reflns_threshold_expression     I>2\s(I)
_refine_ls_structure_factor_coef     Fsqd
_refine_ls_matrix_type     full
_refine_ls_R_factor_all     0.1261
_refine_ls_R_factor_gt     0.0519
_refine_ls_wR_factor_gt     0.0806
_refine_ls_wR_factor_ref     0.0952
_refine_ls_goodness_of_fit_ref     1.030
_refine_ls_restrained_S_all     1.030
_refine_ls_number_reflns     4001
_refine_ls_number_parameters     264
_refine_ls_number_restraints     1
_refine_ls_hydrogen_treatment     constr
_refine_ls_weighting_scheme     calc
_refine_ls_weighting_details
;
w=1/[\s^2^(Fo^2^)+(0.0300P)^2^] where P=(Fo^2^+2Fc^2^)/3
;
_atom_sites_solution_hydrogens     geom
_atom_sites_solution_primary     ?
_atom_sites_solution_secondary     ?
_refine_ls_shift/su_max     0.000
_refine_ls_shift/su_mean     0.000
_refine_diff_density_max     0.125
_refine_diff_density_min     -0.150
_refine_ls_extinction_method     none
_refine_ls_extinction_coef     .
_refine_ls_abs_structure_Flack     ?
loop_
    _atom_type_symbol
    _atom_type_description
    _atom_type_scat_dispersion_real
    _atom_type_scat_dispersion_imag
    _atom_type_scat_source
    'C' 'C' 0.0033 0.0016
                         'International Tables Vol C Tables 4.2.6.8 and 6.1.1.4'
    'H' 'H' 0.0000 0.0000
                         'International Tables Vol C Tables 4.2.6.8 and 6.1.1.4'
    'N' 'N' 0.0061 0.0033
                         'International Tables Vol C Tables 4.2.6.8 and 6.1.1.4'
    'O' 'O' 0.0106 0.0060
                         'International Tables Vol C Tables 4.2.6.8 and 6.1.1.4'
_computing_data_collection     'SMART (Bruker, 2000)'
_computing_cell_refinement     'SAINT (Bruker, 2000)'
_computing_data_reduction     'SAINT (Bruker, 2000)'
_computing_structure_solution     'SHELXS97 (Sheldrick, 2008)'
_computing_structure_refinement     'SHELXL97 (Sheldrick, 2008)'
_computing_molecular_graphics     'XP in SHELXTL (Sheldrick, 2008)'
_computing_publication_material     'SHELXL97 (Sheldrick, 2008)'
loop_
    _atom_site_type_symbol
    _atom_site_label
    _atom_site_fract_x
    _atom_site_fract_y
    _atom_site_fract_z
    _atom_site_U_iso_or_equiv
    _atom_site_adp_type
    _atom_site_calc_flag
    _atom_site_occupancy
    _atom_site_disorder_assembly
    _atom_site_disorder_group
    C C1 0.27416(18) -0.1214(8) 0.8866(4) 0.0920(15) Uani d 1 . .
    H H1A 0.2484 -0.0456 0.9255 0.138 Uiso calc 1 . .
    H H1B 0.2899 -0.2577 0.9171 0.138 Uiso calc 1 . .
    H H1C 0.2568 -0.1761 0.8323 0.138 Uiso calc 1 . .
    C C2 0.31699(18) 0.0587(8) 0.8628(3) 0.0682(12) Uani d 1 . .
    C C3 0.31038(18) 0.2255(8) 0.7939(3) 0.0762(13) Uani d 1 . .
    H H3 0.2783 0.2264 0.7621 0.091 Uiso calc 1 . .
    C C4 0.34912(17) 0.3895(8) 0.7706(3) 0.0741(13) Uani d 1 . .
    H H4 0.3424 0.5008 0.7247 0.089 Uiso calc 1 . .
    C C5 0.39807(16) 0.3928(7) 0.8141(3) 0.0543(10) Uani d 1 . .
    C C6 0.40556(18) 0.2282(8) 0.8835(3) 0.0690(13) Uani d 1 . .
    H H6 0.4375 0.2277 0.9157 0.083 Uiso calc 1 . .
    C C7 0.36579(18) 0.0645(8) 0.9050(3) 0.0751(14) Uani d 1 . .
    H H7 0.3724 -0.0479 0.9506 0.090 Uiso calc 1 . .
    C C8 0.42905(15) 0.7232(7) 0.7095(3) 0.0594(11) Uani d 1 . .
    H H8A 0.4059 0.8575 0.7261 0.071 Uiso calc 1 . .
    H H8B 0.4135 0.6377 0.6585 0.071 Uiso calc 1 . .
    C C9 0.48494(15) 0.8106(7) 0.6881(2) 0.0525(10) Uani d 1 . .
    H H9 0.5021 0.6863 0.6506 0.063 Uiso calc 1 . .
    C C10 0.51232(13) 0.8093(7) 0.7792(3) 0.0515(10) Uani d 1 . .
    H H10 0.5022 0.9586 0.8110 0.062 Uiso calc 1 . .
    C C11 0.48623(16) 0.6001(7) 0.8268(3) 0.0566(11) Uani d 1 . .
    C C12 0.57264(14) 0.8097(7) 0.7688(2) 0.0515(10) Uani d 1 . .
    H H12 0.5823 0.6549 0.7404 0.062 Uiso calc 1 . .
    C C13 0.58818(16) 1.0120(7) 0.7015(3) 0.0545(10) Uani d 1 . .
    C C14 0.55105(16) 1.1225(7) 0.6438(3) 0.0523(10) Uani d 1 . .
    C C15 0.49270(16) 1.0529(7) 0.6417(3) 0.0640(11) Uani d 1 . .
    H H15A 0.4806 1.0424 0.5795 0.077 Uiso calc 1 . .
    H H15B 0.4717 1.1763 0.6722 0.077 Uiso calc 1 . .
    C C16 0.60352(16) 0.8242(7) 0.8567(3) 0.0520(10) Uani d 1 . .
    C C17 0.63873(18) 0.6434(8) 0.8796(3) 0.0755(14) Uani d 1 . .
    H H17 0.6434 0.5123 0.8407 0.091 Uiso calc 1 . .
    C C18 0.6674(2) 0.6525(11) 0.9596(4) 0.0998(18) Uani d 1 . .
    H H18 0.6907 0.5270 0.9747 0.120 Uiso calc 1 . .
    C C19 0.6615(2) 0.8440(12) 1.0156(4) 0.0884(16) Uani d 1 . .
    H H19 0.6810 0.8514 1.0690 0.106 Uiso calc 1 . .
    C C20 0.62664(19) 1.0285(10) 0.9938(3) 0.0782(14) Uani d 1 . .
    H H20 0.6226 1.1602 1.0326 0.094 Uiso calc 1 . .
    C C21 0.59746(17) 1.0182(8) 0.9137(3) 0.0625(11) Uani d 1 . .
    H H21 0.5739 1.1429 0.8989 0.075 Uiso calc 1 . .
    C C22 0.64117(16) 1.0829(8) 0.6969(3) 0.0624(11) Uani d 1 . .
    H H22 0.6661 1.0069 0.7341 0.075 Uiso calc 1 . .
    C C23 0.65808(19) 1.2639(9) 0.6386(3) 0.0681(12) Uani d 1 . .
    C C24 0.6207(2) 1.3755(8) 0.5835(3) 0.0665(12) Uani d 1 . .
    H H24 0.6314 1.4998 0.5448 0.080 Uiso calc 1 . .
    C C25 0.56853(19) 1.3048(7) 0.5855(3) 0.0625(12) Uani d 1 . .
    H H25 0.5441 1.3796 0.5472 0.075 Uiso calc 1 . .
    C C26 0.7132(2) 1.3289(10) 0.6345(3) 0.0920(17) Uani d 1 . .
    N N1 0.43779(13) 0.5579(5) 0.7866(2) 0.0536(8) Uani d 1 . .
    N N2 0.7571(2) 1.3807(9) 0.6321(3) 0.1284(19) Uani d 1 . .
    O O1 0.50390(11) 0.4871(5) 0.8918(2) 0.0770(8) Uani d 1 . .
loop_
    _atom_site_aniso_label
    _atom_site_aniso_U_11
    _atom_site_aniso_U_22
    _atom_site_aniso_U_33
    _atom_site_aniso_U_12
    _atom_site_aniso_U_13
    _atom_site_aniso_U_23
    C1 0.078(3) 0.098(4) 0.101(4) -0.015(3) 0.014(3) 0.018(4)
    C2 0.070(3) 0.066(3) 0.069(3) -0.002(2) 0.008(3) 0.006(3)
    C3 0.058(3) 0.088(3) 0.083(3) -0.009(3) -0.010(3) 0.022(3)
    C4 0.056(3) 0.079(3) 0.087(3) -0.005(3) -0.012(3) 0.027(3)
    C5 0.055(3) 0.055(3) 0.053(2) 0.005(2) 0.000(2) 0.004(2)
    C6 0.066(3) 0.079(3) 0.062(3) -0.001(3) -0.004(2) 0.016(3)
    C7 0.079(3) 0.083(4) 0.063(3) -0.007(3) -0.003(3) 0.022(3)
    C8 0.057(3) 0.063(3) 0.058(3) -0.001(2) -0.009(2) 0.014(2)
    C9 0.055(3) 0.056(2) 0.046(2) 0.003(2) -0.003(2) 0.003(2)
    C10 0.050(2) 0.052(2) 0.052(3) 0.005(2) -0.002(2) 0.000(2)
    C11 0.054(3) 0.060(3) 0.055(3) 0.009(2) 0.002(2) 0.003(2)
    C12 0.054(2) 0.052(2) 0.048(2) 0.003(2) -0.002(2) -0.006(2)
    C13 0.060(3) 0.061(3) 0.042(2) 0.002(2) 0.004(2) -0.010(2)
    C14 0.060(3) 0.050(2) 0.046(2) 0.002(2) 0.002(2) -0.001(2)
    C15 0.070(3) 0.067(3) 0.055(2) 0.004(2) -0.001(2) 0.010(2)
    C16 0.053(3) 0.051(3) 0.052(3) -0.003(2) 0.000(2) 0.003(2)
    C17 0.081(3) 0.062(3) 0.083(4) 0.010(2) -0.028(3) -0.003(3)
    C18 0.101(4) 0.088(4) 0.111(5) -0.005(3) -0.050(4) 0.022(4)
    C19 0.091(4) 0.112(5) 0.063(3) -0.022(4) -0.018(3) 0.018(4)
    C20 0.086(4) 0.098(4) 0.051(3) -0.017(3) 0.009(3) -0.016(3)
    C21 0.067(3) 0.074(3) 0.047(3) 0.000(2) 0.004(2) -0.007(2)
    C22 0.059(3) 0.082(3) 0.046(2) -0.005(2) 0.001(2) -0.007(2)
    C23 0.073(3) 0.092(3) 0.039(2) -0.023(3) 0.011(2) -0.011(3)
    C24 0.092(4) 0.066(3) 0.042(2) -0.018(3) 0.014(3) -0.008(2)
    C25 0.079(3) 0.062(3) 0.046(3) -0.004(3) 0.008(2) -0.001(2)
    C26 0.094(4) 0.140(5) 0.042(3) -0.050(4) 0.004(3) -0.001(3)
    N1 0.051(2) 0.055(2) 0.055(2) 0.0007(17) -0.0069(18) 0.0107(17)
    N2 0.110(4) 0.214(5) 0.061(3) -0.072(4) -0.001(3) 0.005(4)
    O1 0.0645(17) 0.096(2) 0.0705(19) -0.0025(16) -0.0153(17) 0.0313(19)
_geom_special_details
;
All e.s.d.'s (except the e.s.d. in the dihedral angle between two l.s. planes)
are estimated using the full covariance matrix. The cell e.s.d.'s are taken
into account individually in the estimation of e.s.d.'s in distances, angles
and torsion angles; correlations between e.s.d.'s in cell parameters are only
used when they are defined by crystal symmetry. An approximate (isotropic)
treatment of cell e.s.d.'s is used for estimating e.s.d.'s involving l.s.
planes.
;
loop_
    _geom_bond_atom_site_label_1
    _geom_bond_atom_site_label_2
    _geom_bond_site_symmetry_2
    _geom_bond_distance
    _geom_bond_publ_flag
    C1 C2 . 1.501(5) ?
    C1 H1A . 0.9600 ?
    C1 H1B . 0.9600 ?
    C1 H1C . 0.9600 ?
    C2 C7 . 1.372(5) ?
    C2 C3 . 1.380(6) ?
    C3 C4 . 1.368(6) ?
    C3 H3 . 0.9300 ?
    C4 C5 . 1.383(5) ?
    C4 H4 . 0.9300 ?
    C5 C6 . 1.381(5) ?
    C5 N1 . 1.406(5) ?
    C6 C7 . 1.379(5) ?
    C6 H6 . 0.9300 ?
    C7 H7 . 0.9300 ?
    C8 N1 . 1.475(5) ?
    C8 C9 . 1.512(5) ?
    C8 H8A . 0.9700 ?
    C8 H8B . 0.9700 ?
    C9 C15 . 1.512(5) ?
    C9 C10 . 1.512(5) ?
    C9 H9 . 0.9800 ?
    C10 C11 . 1.499(5) ?
    C10 C12 . 1.516(5) ?
    C10 H10 . 0.9800 ?
    C11 O1 . 1.227(5) ?
    C11 N1 . 1.369(5) ?
    C12 C16 . 1.514(5) ?
    C12 C13 . 1.543(5) ?
    C12 H12 . 0.9800 ?
    C13 C22 . 1.383(5) ?
    C13 C14 . 1.400(5) ?
    C14 C25 . 1.393(5) ?
    C14 C15 . 1.509(5) ?
    C15 H15A . 0.9700 ?
    C15 H15B . 0.9700 ?
    C16 C21 . 1.369(5) ?
    C16 C17 . 1.371(5) ?
    C17 C18 . 1.385(6) ?
    C17 H17 . 0.9300 ?
    C18 C19 . 1.348(7) ?
    C18 H18 . 0.9300 ?
    C19 C20 . 1.376(6) ?
    C19 H19 . 0.9300 ?
    C20 C21 . 1.393(6) ?
    C20 H20 . 0.9300 ?
    C21 H21 . 0.9300 ?
    C22 C23 . 1.384(6) ?
    C22 H22 . 0.9300 ?
    C23 C24 . 1.383(6) ?
    C23 C26 . 1.424(6) ?
    C24 C25 . 1.363(5) ?
    C24 H24 . 0.9300 ?
    C25 H25 . 0.9300 ?
    C26 N2 . 1.136(6) ?
loop_
    _geom_angle_atom_site_label_1
    _geom_angle_atom_site_label_2
    _geom_angle_atom_site_label_3
    _geom_angle_site_symmetry_1
    _geom_angle_site_symmetry_3
    _geom_angle
    _geom_angle_publ_flag
    C2 C1 H1A . . 109.5 ?
    C2 C1 H1B . . 109.5 ?
    H1A C1 H1B . . 109.5 ?
    C2 C1 H1C . . 109.5 ?
    H1A C1 H1C . . 109.5 ?
    H1B C1 H1C . . 109.5 ?
    C7 C2 C3 . . 115.3(4) ?
    C7 C2 C1 . . 122.9(4) ?
    C3 C2 C1 . . 121.8(4) ?
    C4 C3 C2 . . 122.7(4) ?
    C4 C3 H3 . . 118.7 ?
    C2 C3 H3 . . 118.7 ?
    C3 C4 C5 . . 121.2(4) ?
    C3 C4 H4 . . 119.4 ?
    C5 C4 H4 . . 119.4 ?
    C6 C5 C4 . . 117.2(4) ?
    C6 C5 N1 . . 122.9(4) ?
    C4 C5 N1 . . 119.9(4) ?
    C7 C6 C5 . . 120.1(4) ?
    C7 C6 H6 . . 119.9 ?
    C5 C6 H6 . . 119.9 ?
    C2 C7 C6 . . 123.4(4) ?
    C2 C7 H7 . . 118.3 ?
    C6 C7 H7 . . 118.3 ?
    N1 C8 C9 . . 102.8(3) ?
    N1 C8 H8A . . 111.2 ?
    C9 C8 H8A . . 111.2 ?
    N1 C8 H8B . . 111.2 ?
    C9 C8 H8B . . 111.2 ?
    H8A C8 H8B . . 109.1 ?
    C8 C9 C15 . . 119.6(3) ?
    C8 C9 C10 . . 103.3(3) ?
    C15 C9 C10 . . 110.5(3) ?
    C8 C9 H9 . . 107.6 ?
    C15 C9 H9 . . 107.6 ?
    C10 C9 H9 . . 107.6 ?
    C11 C10 C9 . . 103.0(3) ?
    C11 C10 C12 . . 118.8(3) ?
    C9 C10 C12 . . 111.1(3) ?
    C11 C10 H10 . . 107.8 ?
    C9 C10 H10 . . 107.8 ?
    C12 C10 H10 . . 107.8 ?
    O1 C11 N1 . . 125.0(4) ?
    O1 C11 C10 . . 126.9(4) ?
    N1 C11 C10 . . 108.1(3) ?
    C16 C12 C10 . . 114.8(3) ?
    C16 C12 C13 . . 112.8(3) ?
    C10 C12 C13 . . 108.5(3) ?
    C16 C12 H12 . . 106.8 ?
    C10 C12 H12 . . 106.8 ?
    C13 C12 H12 . . 106.8 ?
    C22 C13 C14 . . 118.9(4) ?
    C22 C13 C12 . . 118.4(4) ?
    C14 C13 C12 . . 122.6(3) ?
    C25 C14 C13 . . 118.8(4) ?
    C25 C14 C15 . . 118.3(4) ?
    C13 C14 C15 . . 122.9(3) ?
    C14 C15 C9 . . 109.8(3) ?
    C14 C15 H15A . . 109.7 ?
    C9 C15 H15A . . 109.7 ?
    C14 C15 H15B . . 109.7 ?
    C9 C15 H15B . . 109.7 ?
    H15A C15 H15B . . 108.2 ?
    C21 C16 C17 . . 119.0(4) ?
    C21 C16 C12 . . 120.9(4) ?
    C17 C16 C12 . . 120.1(4) ?
    C16 C17 C18 . . 121.2(5) ?
    C16 C17 H17 . . 119.4 ?
    C18 C17 H17 . . 119.4 ?
    C19 C18 C17 . . 119.7(5) ?
    C19 C18 H18 . . 120.2 ?
    C17 C18 H18 . . 120.2 ?
    C18 C19 C20 . . 120.2(5) ?
    C18 C19 H19 . . 119.9 ?
    C20 C19 H19 . . 119.9 ?
    C19 C20 C21 . . 120.0(5) ?
    C19 C20 H20 . . 120.0 ?
    C21 C20 H20 . . 120.0 ?
    C16 C21 C20 . . 119.9(4) ?
    C16 C21 H21 . . 120.1 ?
    C20 C21 H21 . . 120.1 ?
    C13 C22 C23 . . 121.7(4) ?
    C13 C22 H22 . . 119.1 ?
    C23 C22 H22 . . 119.1 ?
    C24 C23 C22 . . 118.7(4) ?
    C24 C23 C26 . . 121.1(5) ?
    C22 C23 C26 . . 120.2(5) ?
    C25 C24 C23 . . 120.4(4) ?
    C25 C24 H24 . . 119.8 ?
    C23 C24 H24 . . 119.8 ?
    C24 C25 C14 . . 121.3(4) ?
    C24 C25 H25 . . 119.3 ?
    C14 C25 H25 . . 119.3 ?
    N2 C26 C23 . . 179.3(5) ?
    C11 N1 C5 . . 127.5(3) ?
    C11 N1 C8 . . 111.3(3) ?
    C5 N1 C8 . . 121.2(3) ?
loop_
    _geom_torsion_atom_site_label_1
    _geom_torsion_atom_site_label_2
    _geom_torsion_atom_site_label_3
    _geom_torsion_atom_site_label_4
    _geom_torsion_site_symmetry_1
    _geom_torsion_site_symmetry_2
    _geom_torsion_site_symmetry_3
    _geom_torsion_site_symmetry_4
    _geom_torsion
    _geom_torsion_publ_flag
    C7 C2 C3 C4 . . . . -1.5(7) ?
    C1 C2 C3 C4 . . . . -179.3(5) ?
    C2 C3 C4 C5 . . . . 1.5(7) ?
    C3 C4 C5 C6 . . . . -1.7(6) ?
    C3 C4 C5 N1 . . . . 177.8(4) ?
    C4 C5 C6 C7 . . . . 2.0(6) ?
    N1 C5 C6 C7 . . . . -177.5(4) ?
    C3 C2 C7 C6 . . . . 1.9(7) ?
    C1 C2 C7 C6 . . . . 179.6(4) ?
    C5 C6 C7 C2 . . . . -2.2(7) ?
    N1 C8 C9 C15 . . . . -154.6(3) ?
    N1 C8 C9 C10 . . . . -31.4(4) ?
    C8 C9 C10 C11 . . . . 32.8(4) ?
    C15 C9 C10 C11 . . . . 161.9(3) ?
    C8 C9 C10 C12 . . . . 161.0(3) ?
    C15 C9 C10 C12 . . . . -69.8(4) ?
    C9 C10 C11 O1 . . . . 159.3(4) ?
    C12 C10 C11 O1 . . . . 36.0(6) ?
    C9 C10 C11 N1 . . . . -22.2(4) ?
    C12 C10 C11 N1 . . . . -145.5(3) ?
    C11 C10 C12 C16 . . . . -64.4(5) ?
    C9 C10 C12 C16 . . . . 176.4(3) ?
    C11 C10 C12 C13 . . . . 168.4(3) ?
    C9 C10 C12 C13 . . . . 49.2(4) ?
    C16 C12 C13 C22 . . . . 37.2(5) ?
    C10 C12 C13 C22 . . . . 165.6(3) ?
    C16 C12 C13 C14 . . . . -144.2(4) ?
    C10 C12 C13 C14 . . . . -15.8(5) ?
    C22 C13 C14 C25 . . . . -1.7(6) ?
    C12 C13 C14 C25 . . . . 179.7(3) ?
    C22 C13 C14 C15 . . . . 178.2(4) ?
    C12 C13 C14 C15 . . . . -0.4(6) ?
    C25 C14 C15 C9 . . . . 163.7(3) ?
    C13 C14 C15 C9 . . . . -16.2(5) ?
    C8 C9 C15 C14 . . . . 169.1(4) ?
    C10 C9 C15 C14 . . . . 49.4(4) ?
    C10 C12 C16 C21 . . . . -60.2(5) ?
    C13 C12 C16 C21 . . . . 64.8(4) ?
    C10 C12 C16 C17 . . . . 120.8(4) ?
    C13 C12 C16 C17 . . . . -114.2(4) ?
    C21 C16 C17 C18 . . . . 1.0(7) ?
    C12 C16 C17 C18 . . . . -180.0(4) ?
    C16 C17 C18 C19 . . . . -1.1(8) ?
    C17 C18 C19 C20 . . . . 0.7(8) ?
    C18 C19 C20 C21 . . . . -0.1(7) ?
    C17 C16 C21 C20 . . . . -0.4(6) ?
    C12 C16 C21 C20 . . . . -179.5(4) ?
    C19 C20 C21 C16 . . . . 0.0(6) ?
    C14 C13 C22 C23 . . . . 1.7(6) ?
    C12 C13 C22 C23 . . . . -179.7(4) ?
    C13 C22 C23 C24 . . . . -0.1(6) ?
    C13 C22 C23 C26 . . . . -178.8(4) ?
    C22 C23 C24 C25 . . . . -1.3(6) ?
    C26 C23 C24 C25 . . . . 177.3(4) ?
    C23 C24 C25 C14 . . . . 1.2(6) ?
    C13 C14 C25 C24 . . . . 0.3(6) ?
    C15 C14 C25 C24 . . . . -179.6(4) ?
    O1 C11 N1 C5 . . . . 4.4(6) ?
    C10 C11 N1 C5 . . . . -174.2(3) ?
    O1 C11 N1 C8 . . . . -179.2(4) ?
    C10 C11 N1 C8 . . . . 2.2(4) ?
    C6 C5 N1 C11 . . . . -6.8(6) ?
    C4 C5 N1 C11 . . . . 173.8(4) ?
    C6 C5 N1 C8 . . . . 177.2(4) ?
    C4 C5 N1 C8 . . . . -2.3(5) ?
    C9 C8 N1 C11 . . . . 18.7(4) ?
    C9 C8 N1 C5 . . . . -164.7(3) ?
loop_
    _geom_hbond_atom_site_label_D
    _geom_hbond_atom_site_label_H
    _geom_hbond_atom_site_label_A
    _geom_hbond_site_symmetry_A
    _geom_hbond_distance_DH
    _geom_hbond_distance_HA
    _geom_hbond_distance_DA
    _geom_hbond_angle_DHA
    C25 H25 O1 2_674 0.93 2.69 3.577(6) 159
    C4 H4 N2 3_475 0.93 2.62 3.329(6) 134
    C21 H21 O1 1_565 0.93 2.58 3.498(5) 169
_shelx_hkl_checksum     15255
_shelx_hkl_file
;
   0  -1   0  778.68   21.65
   0  -1   0  736.20   19.74
   0  -2   0    7.06    3.09
   0  -2   0   13.14    2.92
   0  -2   0    9.72    2.72
   0  -3   0   47.54    6.57
   0  -3   0   40.74    5.61
   0  -3   0   36.66    5.07
   0  -4   0   11.66    4.97
   0  -4   0   18.62    5.44
   0  -4   0   16.78    6.43
   0  -5   0  122.45   12.76
   0  -5   0   95.87   10.14
   0  -6   0    7.74    8.99
   0  -6   0    2.15    6.66
   0  -7   0   11.03    7.89
   0   0   1  -10.69    0.90
   0  -1   1    3.45    2.05
   0  -1   1    1.26    1.41
   0  -1  -1   -3.91    2.04
   0  -1  -1   -1.25    1.87
   0  -1   1    3.02    1.88
   0  -2   1    3.14    1.95
   0  -2  -1   -0.10    2.64
   0  -2  -1    2.52    2.77
   0  -2  -1    4.73    2.37
   0  -2   1    4.25    3.10
   0  -2   1    2.00    2.55
   0  -3   1    4.52    4.17
   0  -3   1    7.67    3.50
   0  -3  -1    3.69    4.16
   0  -3  -1    6.53    3.89
   0  -3  -1    8.71    3.38
   0  -3   1    8.06    2.90
   0  -4  -1   12.04    5.54
   0  -4   1   14.92    4.74
   0  -4  -1   16.69    6.56
   0  -4   1   13.51    6.60
   0  -4   1   13.04    5.19
   0  -5   1    1.93    7.54
   0  -5  -1   11.50    7.44
   0  -5   1   10.54    5.92
   0  -5  -1    2.32    5.19
   0  -6  -1    0.30    8.46
   0  -6   1   -8.83    9.35
   0  -6  -1    9.19    6.60
   0  -6   1   -0.25    5.99
   0  -7   1   -0.88    7.66
   0  -7  -1    7.51    7.58
   0   0   2 8761.20  236.82
   0   0  -2 8286.64  199.10
   0   0  -2 8026.40  218.92
   0  -1   2  222.11    8.06
   0  -1  -2  213.73    7.06
   0   1  -2  194.44    9.38
   0  -1   2  201.35    7.96
   0  -1  -2  166.84    8.24
   0  -2  -2  951.02   28.31
   0  -2   2  893.02   25.61
   0  -2   2  885.73   27.01
   0  -2  -2  957.09   25.11
   0  -2  -2  879.41   29.63
   0  -2   2  900.23   27.91
   0  -3   2  470.25   16.77
   0  -3   2  439.32   16.39
   0  -3  -2  468.40   18.39
   0  -3  -2  441.35   15.79
   0  -3  -2  434.86   18.31
   0  -3   2  447.76   17.33
   0  -4   2    6.55    6.47
   0  -4  -2    5.94    5.58
   0  -4  -2    0.47    5.02
   0  -4  -2   -2.39    3.94
   0  -4   2   -2.09    4.22
   0  -5   2  147.64   11.72
   0  -5  -2  135.20   13.23
   0  -5  -2  137.83   10.97
   0  -5   2  131.50   13.78
   0  -6   2    1.02    5.95
   0  -6  -2    0.49    6.25
   0  -6  -2   14.80    8.99
   0  -7   2   16.19    8.78
   0  -7  -2   21.22    8.58
   0  -7  -2   -9.34   10.20
   0   0  -3    1.52    1.68
   0   0   3   -7.88    3.37
   0   0  -3    3.66    2.18
   0  -1  -3   13.87    4.15
   0   2  -3   11.73    4.35
   0  -2   3    7.35    3.04
   0  -2  -3    6.70    3.82
   0  -2   3    6.86    2.62
   0  -2  -3    5.38    3.16
   0  -3  -3    5.21    4.10
   0  -3   3    7.32    3.06
   0  -3  -3    7.27    4.76
   0  -3   3    5.97    3.55
   0   3  -3    0.52    5.41
   0  -3  -3   13.05    3.50
   0  -4   3    2.48    4.80
   0  -4  -3   -6.01    5.00
   0  -4  -3   -1.04    3.79
   0  -4  -3   -2.29    5.46
   0  -5  -3    7.20    6.60
   0  -5   3   -3.73    4.98
   0   5  -3    3.92    8.26
   0  -5  -3   -5.09    4.71
   0  -5  -3    0.66    6.75
   0  -6  -3    4.72    6.54
   0  -6  -3   -3.46    7.21
   0  -6   3    9.03    6.74
   0  -7  -3    6.85    7.82
   0  -7  -3   -3.11   10.53
   0  -7   3   13.24    9.11
   0   0   4 6083.30  165.67
   0   0  -4 5806.03  138.85
   0   0  -4 5573.37  152.71
   0  -1  -4 3334.99   97.43
   0   1  -4 3294.70   88.98
   0  -1  -4 3540.67   81.09
   0  -1   4 3208.87   81.54
   0  -1  -4 3332.90   90.01
   0  -2  -4  201.85   10.36
   0  -2   4  213.88    9.33
   0   2  -4  204.72   11.40
   0  -2  -4  222.25    8.91
   0  -2  -4  191.30   11.39
   0  -2   4  209.49    9.98
   0  -3  -4  124.89   10.30
   0  -3  -4  130.18    7.75
   0   3  -4  147.87   11.48
   0  -3  -4  125.90    9.76
   0  -3   4  123.98    7.61
   0  -3   4  135.03    9.16
   0   4  -4  103.38   12.90
   0  -4  -4  100.09   11.13
   0  -4  -4  106.99    8.50
   0  -4   4  109.47   10.17
   0  -4  -4   89.80   10.95
   0  -5  -4  108.36   10.01
   0  -5  -4  117.65   12.12
   0  -5   4   90.52   11.03
   0  -5  -4  117.69   12.89
   0  -6  -4    9.08    6.79
   0  -6   4    3.81    6.71
   0  -6  -4   15.95    8.48
   0   0  -5   -1.65    2.68
   0   0   5    1.85    5.16
   0   0  -5   -0.66    2.16
   0  -1   5    8.25    5.20
   0  -1  -5    2.38    2.27
   0   1  -5    1.19    2.90
   0  -1  -5    0.10    2.28
   0  -2  -5   11.50    5.04
   0   2  -5    3.85    4.81
   0  -2   5   23.01    4.47
   0  -2  -5    5.64    3.59
   0  -2   5   12.53    4.11
   0  -3   5    5.45    4.13
   0  -3  -5    5.78    3.22
   0  -3  -5   -0.25    3.88
   0   3  -5    8.27    6.46
   0  -3   5   -2.62    3.03
   0  -3  -5    2.63    5.07
   0  -4   5    7.39    5.36
   0  -4  -5   -6.36    4.94
   0  -4  -5   -3.54    3.64
   0  -4  -5    2.50    6.60
   0   4  -5   -7.63    8.14
   0  -5  -5   12.11    7.99
   0  -5   5    1.63    5.89
   0  -5  -5   10.39    5.90
   0  -5  -5   -6.65    6.40
   0  -6   5    3.63    6.62
   0  -6  -5    3.41    6.20
   0  -6  -5   13.10    8.18
   0   0   6   12.87    6.02
   0   0  -6   17.62    3.74
   0   0  -6   14.44    3.20
   0   1   6 1398.79   45.32
   0  -1   6 1387.29   43.77
   0  -1  -6 1408.93   36.38
   0  -1  -6 1374.47   41.01
   0   1  -6 1424.90   40.03
   0   1  -6 1336.58   37.23
   0  -2  -6  108.69    6.74
   0  -2  -6  105.63    8.33
   0  -2   6  100.02    8.91
   0  -2   6  119.85    8.49
   0   2  -6  124.16    9.51
   0  -2  -6  109.58   10.03
   0  -3   6   32.60    6.24
   0  -3  -6   32.47    6.63
   0   3  -6   32.63    7.58
   0  -3  -6   26.38    7.35
   0  -3  -6   24.07    4.45
   0  -4  -6   42.04    9.41
   0  -4  -6   37.12    6.10
   0  -4  -6   42.95    8.36
   0   4  -6   40.17    9.78
   0  -4   6   38.65    7.66
   0  -5   6    7.70    6.29
   0  -5  -6   -3.30    8.40
   0  -5  -6   10.85    7.46
   0  -5  -6   10.85    6.01
   0  -6  -6   13.80    8.19
   0  -6   6   19.48    8.12
   0   0  -7    1.31    2.41
   0   0  -7   -0.63    3.23
   0   0   7   -5.39    5.85
   0   1   7    2.92    6.46
   0  -1   7    7.94    6.52
   0  -1  -7    4.58    3.05
   0   1  -7    1.54    3.07
   0  -1  -7    6.48    3.04
   0   1  -7    1.25    3.92
   0  -2  -7    4.71    3.56
   0  -2   7    3.73    4.12
   0   2  -7    1.45    4.41
   0  -2   7   -1.95    5.54
   0  -2  -7    1.31    2.98
   0  -3   7    0.83    4.65
   0  -3  -7    5.84    4.65
   0  -3  -7   -3.36    6.00
   0   3  -7   -0.46    6.52
   0  -3  -7    0.46    3.17
   0  -4  -7   -5.23    6.97
   0  -4  -7    2.71    4.57
   0  -4   7   -6.02    5.17
   0  -4  -7    4.57    6.39
   0  -5   7    7.86    6.63
   0  -5  -7   -2.72    6.32
   0  -5  -7    1.61    5.13
   0  -6  -7   13.08    7.74
   0  -6   7   10.24    7.77
   0   0   8 1556.78   48.92
   0   0  -8 1442.38   43.67
   0   0  -8 1418.20   39.59
   0  -1  -8   54.75    6.08
   0   1   8   53.37    9.05
   0  -1  -8   51.96    6.32
   0   1  -8   52.20    6.30
   0  -1   8   54.58    8.92
   0   1  -8   48.25    6.02
   0   2  -8   20.05    6.02
   0   2   8   25.03    8.73
   0   2  -8   30.60    5.66
   0  -2  -8   28.78    4.56
   0  -2  -8   22.48    5.26
   0  -3   8  250.88   14.05
   0  -3  -8  261.57   11.88
   0   3  -8  237.52   14.70
   0  -3  -8  248.26   14.80
   0  -4  -8    2.77    4.37
   0  -4   8    7.39    5.93
   0  -4  -8    6.38    5.97
   0  -5   8    8.91    7.25
   0  -5  -8    9.35    7.05
   0   5   8   28.81   10.73
   0  -6   8   -4.51    7.43
   0  -6  -8    9.51    8.43
   0   0   9   -7.62    7.06
   0   0  -9    1.56    4.03
   0   0  -9    0.18    2.84
   0   1   9    1.54    7.65
   0  -1   9   -0.15    7.73
   0   1  -9   -0.67    3.15
   0  -1  -9   -1.87    2.82
   0   1  -9   -1.48    4.35
   0  -1  -9    1.76    3.46
   0   2  -9    0.08    5.18
   0  -2  -9    0.42    3.60
   0   2   9    2.51    8.74
   0  -2  -9    4.60    3.55
   0   2  -9    5.32    4.47
   0   3   9   18.69   10.65
   0  -3  -9    3.43    4.04
   0  -3  -9   -5.71    4.10
   0  -4   9    5.10    6.12
   0   4   9    1.05    9.41
   0  -4  -9    8.12    4.71
   0  -4  -9    6.42    5.76
   0   5   9   22.72   11.02
   0  -5  -9    3.31    6.66
   0  -5   9  -10.68    5.82
   0  -6   9   -5.27    8.18
   0  -6  -9   13.87    9.35
   0   0  10  618.88   27.36
   0   0 -10  595.10   22.20
   0   0 -10  548.26   20.30
   0   1  10    8.62    9.72
   0  -1  10   12.12    9.24
   0  -1 -10   21.02    5.07
   0   1 -10   19.42    4.83
   0  -1 -10   12.44    4.64
   0   1 -10   19.47    6.16
   0   2 -10   92.09   11.02
   0  -2  10  107.05   14.20
   0   2  10  125.48   16.65
   0   2 -10  109.70    9.49
   0  -2 -10  101.82   10.00
   0  -2 -10   99.51    7.93
   0   3  10  101.45   14.65
   0  -3 -10   76.37    7.66
   0   3 -10   92.74   10.83
   0  -3 -10   72.95    9.86
   0  -4 -10   42.90    8.66
   0   4  10   66.01   12.98
   0  -4  10   27.72    8.42
   0   5  10   34.95   12.32
   0  -5 -10   22.98    8.33
   0  -5  10    1.82    7.52
   0   6  10   76.29   15.45
   0  -6 -10   25.60   10.46
   0   0 -11    0.10    3.57
   0   0  11   14.95   10.54
   0   0 -11   -1.70    4.86
   0  -1 -11    0.11    3.67
   0   1 -11   -2.17    3.62
   0   1  11    2.69   10.26
   0  -1  11   -4.79    9.52
   0   1 -11    3.89    5.67
   0  -1 -11    5.40    4.81
   0   2  11    8.89   11.26
   0  -2 -11    3.33    4.71
   0   2 -11   12.72    7.40
   0   2 -11    0.37    4.45
   0  -2  11   -1.19    9.52
   0  -2 -11    8.40    4.56
   0   3  11   15.87   10.63
   0   3 -11   -4.73    6.47
   0  -3 -11    6.37    5.23
   0   4 -11   -1.40    7.51
   0   4  11   13.52   10.88
   0  -4 -11    3.80    5.66
   0   5  11   11.98   11.19
   0  -5 -11    3.50    7.27
   0   0  12  191.25   20.22
   0   0 -12  198.81   12.49
   0   0 -12  169.10   11.92
   0   1 -12   56.01    8.84
   0  -1 -12   40.78    7.27
   0  -1  12   47.61   12.54
   0   1  12   46.53   13.37
   0  -1 -12   52.09    7.61
   0   1 -12   58.33    7.77
   0   2  12   29.10   12.13
   0   2 -12   60.11    9.59
   0  -2 -12   48.42    8.41
   0  -2 -12   37.19    6.60
   0   3 -12   58.37   10.16
   0  -3 -12   43.35    8.38
   0   3  12   58.59   13.64
   0   4 -12   19.09    9.10
   0  -4 -12   11.10    6.56
   0   4  12   24.97   12.21
   0   5  12   54.33   14.53
   0   5 -12   25.97   10.12
   0  -5 -12   18.02    8.45
   0   0  13    0.33   11.17
   0   0 -13    3.49    4.43
   0   0 -13   -7.50    5.54
   0  -1  13   -2.66   10.66
   0   1  13   15.03   11.76
   0   1 -13    1.47    4.32
   0  -1 -13    9.68    5.05
   0   1 -13   -2.77    6.05
   0  -1 -13   11.62    5.88
   0   2 -13   -6.60    6.52
   0   2  13    2.94   10.63
   0  -2 -13    0.42    4.70
   0  -3 -13    3.68    5.30
   0   3  13    1.91   11.15
   0   3 -13   -4.98    7.25
   0   4 -13    0.51    8.74
   0   4  13   17.66   12.44
   0  -4 -13    9.42    6.87
   0  -5 -13   16.73    7.70
   0   5 -13  -11.39    8.87
   0   5  13   35.83   14.01
   0   0 -14  249.36   14.91
   0   0  14  206.26   20.77
   0   0 -14  237.07   14.87
   0  -1  14  106.60   15.49
   0   1  14  125.40   18.54
   0   1 -14  101.20   11.94
   0  -1 -14  121.55   10.95
   0  -1 -14  100.60   10.88
   0   2 -14   14.92    8.52
   0  -2 -14   24.74    7.31
   0   2  14   23.97   12.95
   0   3  14   24.52   12.36
   0   3 -14   -4.53    8.01
   0  -3 -14    5.48    5.83
   0   4  14   48.26   14.56
   0   4 -14   13.42    9.95
   0  -4 -14   16.63    7.88
   0   0  15    2.09   11.93
   0   0 -15    3.06    5.04
   0   0 -15    2.46    6.98
   0   1  15    8.25   12.40
   0   1 -15   -7.11    6.85
   0  -1 -15   -0.39    5.10
   0  -1  15   -4.55   11.95
   0  -2 -15   -0.46    5.14
   0   2  15   21.36   13.07
   0   2 -15   -1.50    7.80
   0   3 -15  -15.28    7.64
   0   3  15   17.84   13.26
   0  -3 -15    1.96    5.97
   0  -4 -15   16.17    7.72
   0   4  15   48.48   15.57
   0   4 -15    0.73    9.66
   0   0 -16  247.34   16.41
   0   0  16  244.64   22.68
   0   1  16    5.79   12.79
   0   1 -16   -2.46    7.40
   0  -1 -16    8.99    5.99
   0   2  16    7.51   12.95
   0  -2 -16    2.28    6.07
   0   2 -16    4.12    8.53
   0  -3 -16    0.24    6.09
   0   3 -16    1.14    8.97
   0   3  16   23.17   13.93
   0   0  17    2.85   13.36
   0   1 -17   -5.76    7.96
   0  -1 -17    7.71    6.38
   0   1  17    6.37   13.64
   0   2 -17  -17.23    7.74
   0  -2 -17    4.24    6.61
   0   2  17    2.57   13.85
   0   3  17    8.23   15.43
   0   3 -17  -17.05    9.42
   0  -3 -17   12.91    6.89
   0   0  18   21.31   15.59
   0  -1 -18   17.88    8.12
   0   1  18   31.42   15.90
   0   2  18   -2.93   15.05
   0  -2 -18    4.71    6.94
   0   2 -18  -18.69    9.06
   0   0  19   -1.10   16.01
  -1  -1   0   13.55    1.92
   1  -1   0   11.07    2.28
  -1  -1   0   11.75    2.00
  -1  -1   0   15.26    2.30
   1  -1   0   13.33    1.97
   1  -2   0   51.76    5.45
  -1  -2   0   45.67    4.55
  -1  -2   0   38.00    4.70
   1  -2   0   39.68    4.74
  -1  -2   0   41.30    5.32
   1  -3   0   17.55    5.03
  -1  -3   0    6.15    3.46
   1  -3   0   13.47    3.80
  -1  -3   0    9.38    4.30
  -1  -3   0   12.59    3.90
  -1  -4   0   53.53    7.29
  -1  -4   0   52.58    8.29
  -1  -4   0   55.40    7.26
   1  -4   0   62.71    7.83
   1  -4   0   55.84    8.57
   1  -5   0   18.05    6.20
  -1  -5   0   13.02    6.08
  -1  -5   0    6.49    7.21
   1  -5   0   17.46    7.84
  -1  -6   0   39.13    8.93
   1  -6   0   22.86   10.64
   1  -6   0   31.35    8.23
  -1  -6   0   18.72    9.64
  -1  -7   0   16.06    8.07
   1  -7   0   10.83    7.54
  -1   0   1   -4.34    1.15
  -1   0  -1   -2.71    0.85
   1   0  -1   -4.08    0.72
  -1   0  -1   -4.36    0.73
   1  -1   1 1107.59   31.32
  -1  -1  -1 1139.27   31.58
  -1  -1  -1 1139.81   34.01
   1  -1   1 1148.06   33.69
  -1  -1  -1 1144.89   28.30
   1  -1   1 1147.04   28.88
   1  -1  -1 1124.62   28.62
   1  -1  -1 1132.87   34.01
  -1  -1   1 1072.60   28.66
   1  -1  -1 1170.44   31.81
   1  -2  -1  146.76    8.21
   1  -2   1  141.05    7.01
  -1  -2   1  129.42    7.07
  -1  -2  -1  123.68    7.74
  -1  -2   1  107.91    6.40
   1  -2  -1  135.19    6.64
  -1  -2   1  124.05    6.90
   1  -2   1  138.71    7.74
   1  -2   1  125.22    6.26
   1  -2  -1  127.63    7.47
  -1  -2  -1  126.72    6.45
  -1  -2  -1  138.32    7.69
  -1  -3   1  207.45   10.84
  -1  -3  -1  245.05   12.35
  -1  -3   1  249.90   11.85
  -1  -3  -1  239.05   10.68
  -1  -3   1  251.40   11.27
   1  -3   1  249.16   11.01
   1  -3   1  254.34   12.35
  -1  -3  -1  238.79   12.26
   1  -3   1  233.54   11.18
   1  -3  -1  243.49   11.87
   1  -3  -1  251.14   12.54
   1  -3  -1  251.01   11.09
   1  -4   1  290.75   14.32
  -1  -4   1  304.68   15.66
   1  -4  -1  301.96   15.42
   1  -4  -1  294.09   13.94
  -1  -4  -1  309.46   14.02
  -1  -4  -1  299.95   15.80
  -1  -4   1  322.05   14.72
   1  -4   1  312.65   16.10
   1  -4  -1  298.55   16.41
  -1  -4  -1  303.62   15.66
   1  -4   1  303.05   14.34
   1  -5   1   32.75    7.58
  -1  -5  -1   30.65    7.29
   1  -5  -1   46.22    8.11
  -1  -5   1   26.32    7.25
  -1  -5   1   18.77    7.83
  -1  -5  -1   36.33    8.43
   1  -5   1   40.54    9.78
   1  -5  -1   40.64    9.30
   1  -6   1   -3.19    9.50
  -1  -6  -1  -11.92    7.36
   1  -6  -1    5.38    6.28
   1  -6   1    4.74    6.52
  -1  -6  -1   20.77    7.57
  -1  -6   1    6.13    6.42
   1  -6  -1    0.13    8.32
   1  -7  -1   25.63    9.33
  -1  -7   1   33.36    9.72
  -1  -7  -1   22.40    8.72
   1  -7   1    9.18    8.11
  -1   0  -2   -1.11    0.82
   1   0  -2    0.74    0.95
   1   0  -2    0.92    1.30
  -1   0   2    0.17    2.16
  -1   0  -2   -0.66    1.22
  -1   0  -2    0.35    1.46
  -1  -1  -2 5778.56  162.80
  -1  -1  -2 5966.83  150.98
   1   1  -2 5939.03  151.09
   1  -1  -2 5929.50  136.81
   1  -1  -2 5649.60  162.78
  -1   1  -2 5794.69  150.88
  -1  -1  -2 5549.39  136.49
   1  -1  -2 5845.36  151.00
   1  -1   2 5691.69  136.86
  -1  -1   2 5452.24  136.81
   1  -1   2 5613.72  165.14
   1  -2   2  552.39   17.84
  -1  -2   2  601.36   18.18
  -1  -2  -2  577.40   19.62
  -1  -2  -2  606.91   20.97
   1  -2  -2  590.24   19.84
   1  -2  -2  570.03   17.45
  -1  -2  -2  607.70   17.16
  -1  -2   2  598.99   18.57
   1  -2  -2  562.01   20.69
   1  -2   2  571.44   18.51
  -1  -3   2   17.74    4.29
  -1  -3  -2   17.35    4.70
   1  -3  -2   13.22    4.50
  -1  -3  -2   12.15    4.36
  -1  -3   2   14.55    4.75
   1  -3   2    6.14    3.67
   1  -3   2    5.85    4.67
   1  -3   2   13.42    3.31
  -1  -3  -2   28.22    4.35
   1  -3  -2    9.96    4.59
   1  -3  -2    8.73    3.34
   1  -4   2   38.98    6.79
   1  -4   2   46.61    8.43
  -1  -4  -2   45.12    7.34
   1  -4  -2   37.97    7.21
  -1  -4  -2   31.83    7.54
  -1  -4  -2   42.59    6.45
  -1  -4   2   29.77    6.27
  -1  -4   2   40.31    6.06
   1  -4  -2   38.36    7.69
   1  -4  -2   33.62    6.21
  -1  -4   2   44.60    7.77
  -1  -5   2   -3.12    7.73
  -1  -5  -2   16.98    7.21
  -1  -5   2   11.51    6.03
   1  -5  -2    9.02    7.20
   1  -5   2    0.62    5.22
   1  -5  -2   13.12    5.87
  -1  -5  -2   16.89    6.26
   1  -5   2  -10.28    7.37
  -1  -5  -2   17.00    7.22
  -1  -6   2   22.62    7.69
   1  -6   2    2.60    6.44
  -1  -6  -2   36.27   10.35
   1  -6  -2   12.09    8.99
   1  -6  -2    6.07    6.23
  -1  -6  -2    6.70    6.97
   1  -7   2    5.24    7.63
  -1  -7  -2    8.45    7.59
   1  -7  -2  -20.69   10.09
  -1  -7   2    5.78    7.82
   1  -7  -2    8.04    7.80
   1   0  -3   -0.32    1.54
  -1   0  -3    1.33    2.09
  -1   0  -3    2.60    2.03
   1   0  -3    1.80    2.36
  -1   0   3   -2.11    4.33
  -1   1  -3 3085.54   80.28
   1  -1  -3 3157.88   80.76
  -1  -1   3 2842.01   85.98
   1   1  -3 3058.48   79.64
   1  -1   3 2985.67   73.02
  -1  -1   3 2802.50   72.95
   1  -1   3 3053.12   86.06
  -1  -1  -3 2925.45   86.95
  -1  -1  -3 2906.22   80.43
   1  -1  -3 3124.94   72.74
  -1  -2  -3  388.64   16.00
  -1  -2  -3  383.79   12.40
  -1  -2   3  385.17   13.83
   1  -2   3  385.67   13.01
   1  -2  -3  386.48   15.07
   1  -2   3  384.76   13.70
  -1  -2   3  383.01   13.86
  -1  -2  -3  396.72   14.87
   1  -2  -3  388.08   16.08
  -1   2  -3  370.93   15.24
   1   2  -3  371.18   14.37
   1  -2  -3  399.40   12.98
  -1   3  -3  193.88   12.47
  -1  -3  -3  205.58   11.56
   1  -3  -3  180.67   11.23
  -1  -3   3  185.70   10.27
   1  -3  -3  196.19    9.61
   1  -3   3  194.70    8.96
  -1  -3  -3  188.01   11.74
   1  -3  -3  187.07   11.78
   1  -3   3  207.63   10.82
  -1  -3   3  182.50    9.85
  -1  -3  -3  182.49    9.16
  -1   4  -3    6.19    7.83
  -1  -4  -3    8.04    4.41
  -1  -4  -3    8.35    5.93
  -1  -4  -3   14.00    6.17
  -1  -4   3    4.44    4.76
   1  -4   3    8.13    5.04
   1  -4  -3   -5.54    5.34
   1  -4  -3    7.80    4.65
   1  -4  -3    7.09    5.69
  -1   5  -3    9.87    8.89
  -1  -5  -3   18.62    7.29
   1  -5  -3   21.44    7.86
  -1  -5  -3   21.49    6.42
   1  -5  -3   14.88    6.02
  -1  -5  -3   26.42    8.10
  -1  -5   3   30.18    7.51
   1  -5  -3   20.15    7.85
   1  -5   3   31.36    7.02
  -1  -6  -3   -0.77    6.05
  -1  -6   3   23.37    7.78
   1  -6   3   -2.58    5.72
  -1  -6  -3    8.40    7.89
   1  -6  -3   -5.06    7.46
   1  -6  -3    4.47    6.41
  -1  -7   3    1.41    8.45
   1  -7   3    7.49    8.11
  -1  -7  -3   18.21   11.45
   1  -7  -3    4.09   11.13
   1  -7  -3   20.76    8.80
   1   0   4   -5.97    4.95
  -1   0  -4    4.84    2.63
  -1   0   4  -11.14    5.86
  -1   0  -4    2.46    2.81
   1   0  -4    2.73    2.09
  -1  -1  -4 1699.64   52.47
  -1   1  -4 1738.37   47.92
  -1  -1  -4 1651.24   42.70
   1  -1   4 1717.85   43.90
   1  -1  -4 1703.54   48.42
  -1  -1   4 1831.44   51.90
  -1   1   4 1697.72   53.09
   1   1  -4 1759.18   47.15
   1  -1  -4 1741.89   43.49
  -1  -1  -4 1731.96   48.56
   1  -1   4 1688.78   51.06
  -1  -2   4  469.11   16.65
  -1  -2  -4  508.60   15.24
   1  -2  -4  511.91   18.68
   1  -2  -4  490.99   19.72
  -1  -2  -4  521.77   18.51
   1   2  -4  507.11   17.75
   1  -2   4  484.97   16.54
  -1  -2  -4  513.32   20.00
  -1  -2   4  487.26   17.42
   1  -2  -4  498.81   15.81
  -1   2  -4  493.77   18.49
   1  -2   4  502.08   16.88
   1   3  -4   17.28    5.92
   1  -3   4   12.48    4.25
  -1  -3   4   10.22    4.26
  -1   3  -4    9.15    6.21
  -1  -3  -4   13.07    5.26
   1  -3  -4    6.55    4.98
   1  -3  -4   18.51    4.87
  -1  -3  -4   13.93    3.63
   1  -3  -4   10.29    3.55
   1  -3   4    9.51    2.91
  -1  -3   4   13.63    3.66
  -1  -3  -4   14.34    4.58
   1  -4   4    5.96    4.94
   1  -4  -4    4.79    6.13
   1  -4  -4    8.66    6.43
   1  -4  -4   18.59    5.02
  -1  -4  -4   16.62    6.73
  -1  -4  -4   12.00    4.64
  -1  -4   4    1.55    5.20
  -1  -4  -4    5.24    5.78
   1   4  -4   14.83    8.02
  -1   4  -4   17.92    8.47
  -1  -5  -4   30.50    6.76
  -1   5  -4   24.16    9.55
  -1  -5   4   19.81    7.06
  -1  -5  -4   36.03    8.72
   1  -5   4   21.24    6.52
   1  -5  -4   29.04    8.36
   1  -5  -4   19.25    6.55
  -1  -5  -4   32.78    8.70
   1  -5  -4   15.07    8.27
  -1  -6  -4   14.77    7.01
   1  -6  -4   -4.63    7.07
  -1  -6  -4    3.66    7.43
  -1  -6   4    9.52    7.29
   1  -6  -4    8.10    6.55
   1  -6   4    6.77    6.84
  -1   0  -5   -0.44    2.65
   1   0  -5    0.35    2.77
   1   0  -5   -0.75    2.01
   1   0   5   -3.82    4.54
  -1   0  -5    0.66    2.34
  -1   0   5   -0.18    5.53
   1   1  -5  177.38    9.24
  -1  -1  -5  188.85    9.44
  -1  -1  -5  194.67    7.69
  -1  -1  -5  197.39   10.87
  -1  -1   5  207.43   11.84
   1  -1  -5  191.39    8.33
  -1   1   5  190.47   12.69
   1  -1  -5  185.16    9.18
   1   1  -5  196.32    8.57
   1  -1   5  196.53    8.91
  -1   1  -5  193.01    9.51
   1  -2  -5  554.04   17.01
   1   2  -5  540.23   18.70
  -1  -2  -5  534.04   16.29
   1  -2   5  585.08   18.52
  -1  -2   5  492.34   18.86
   1  -2  -5  538.66   19.83
  -1  -2  -5  495.43   20.85
  -1  -2  -5  536.25   19.78
  -1  -2   5  507.74   17.91
   1  -2   5  526.37   18.39
  -1   2  -5  542.95   19.69
  -1  -3  -5   65.67    7.86
   1  -3  -5   67.87    6.26
   1  -3   5   52.52    6.89
   1  -3   5   60.87    5.77
  -1  -3  -5   63.70    5.89
  -1  -3   5   64.20    6.75
  -1   3  -5   61.57    8.76
  -1  -3  -5   64.86    8.73
   1  -3  -5   70.82    9.23
   1   3  -5   55.93    7.89
   1  -3  -5   52.71    7.34
  -1  -3   5   58.11    7.35
   1   4  -5   48.15    9.42
  -1  -4  -5   23.43    7.96
  -1  -4   5   29.30    6.82
  -1   4  -5   34.50    9.77
   1  -4  -5   22.19    7.31
   1  -4  -5   31.91    5.82
   1  -4   5   30.29    7.04
   1  -4  -5   32.37    8.51
  -1  -4  -5   28.51    7.40
  -1  -4  -5   22.90    5.07
  -1  -5   5   40.59    8.45
  -1  -5  -5   47.98    7.79
   1  -5  -5   42.97    9.53
   1  -5   5   27.15    7.52
  -1  -5  -5   48.17    9.81
  -1  -5  -5   46.24   10.11
   1  -5  -5   47.32    8.01
   1  -5  -5   33.01   10.20
  -1  -6   5    3.39    6.71
   1  -6  -5    8.32    8.18
   1  -6  -5    3.79    6.08
   1  -6   5    2.25    6.50
  -1  -6  -5   10.90    7.82
   1   0  -6   -1.93    1.99
  -1   0   6    1.04    5.81
   1   0  -6    5.44    3.10
  -1   0  -6    0.25    2.36
   1   0   6    2.28    4.97
  -1   0  -6   -1.01    2.84
  -1  -1   6   74.91   10.69
   1  -1   6   72.07    9.94
   1   1  -6   88.13    7.32
   1   1  -6   74.97    6.37
  -1   1   6   64.80    8.46
  -1   1  -6   72.32    7.04
   1  -1  -6   89.06    6.28
  -1   1  -6   75.61    7.07
   1  -1  -6   75.98    6.39
  -1  -1  -6  100.15    6.05
  -1  -1  -6   82.11    6.85
   1  -2   6   22.10    5.18
  -1   2  -6   31.85    5.99
  -1  -2  -6   27.87    3.82
   1   2  -6   32.97    5.46
  -1  -2   6   24.47    5.00
   1  -2  -6   27.24    5.01
  -1   2   6   37.92    8.00
   1  -2   6   39.12    5.50
  -1  -2  -6   23.14    4.82
   1  -2  -6   44.74    5.26
  -1  -2  -6   37.87    6.69
  -1   3  -6   -3.23    6.65
  -1  -3  -6   -1.68    5.24
  -1  -3   6    0.87    4.24
   1  -3   6   -5.61    3.93
   1   3  -6   -8.16    5.93
  -1  -3  -6    4.27    3.10
  -1  -3  -6   -0.39    4.00
  -1  -3   6    2.44    4.09
   1  -3  -6    2.54    2.98
   1  -3  -6   -1.18    4.11
  -1  -4  -6   -0.41    5.67
  -1  -4  -6    7.28    7.13
  -1  -4  -6   10.36    4.61
  -1  -4   6   11.96    6.08
   1  -4  -6    6.83    6.02
   1  -4   6   11.07    5.77
  -1   4  -6   25.20    9.64
   1  -4  -6    5.91    4.58
  -1  -5  -6    7.44    6.87
  -1  -5  -6   -4.82    4.76
  -1  -5   6    1.39    5.98
  -1  -5  -6   -4.03    7.28
   1  -5  -6   -0.26    5.19
   1  -5   6   10.95    6.33
   1  -5  -6    9.97    6.92
  -1  -6   6    2.80    7.13
   1  -6   6    2.65    6.90
   1  -6  -6   -0.49    7.27
   1  -6  -6   -3.51    5.76
  -1  -6  -6   10.90    7.46
   1   0   7    0.14    5.88
  -1   0   7    3.09    6.63
  -1   0  -7    9.50    3.65
   1   0  -7    6.93    3.55
   1   0  -7    0.65    2.35
  -1   0  -7    5.26    2.96
   1  -1  -7  170.36    9.67
   1  -1  -7  173.33    8.93
  -1   1  -7  186.02    9.98
   1   1  -7  197.12    9.25
   1   1  -7  158.31    9.88
  -1   1  -7  168.39    9.79
  -1  -1  -7  191.38    8.54
  -1  -1  -7  182.21   10.03
  -1  -1   7  174.41   13.91
   1  -1   7  186.28   13.54
   1   1   7  150.45   13.02
  -1   1   7  184.62   14.17
   1  -2   7  156.73    9.58
   1  -2  -7  127.29    9.50
  -1  -2  -7  155.53    7.68
   1  -2  -7  154.81    8.34
   1  -2   7  131.24   11.02
  -1   2   7  138.28   13.43
  -1  -2  -7  144.31    9.83
  -1   2  -7  152.05   10.63
   1   2  -7  117.48    9.12
  -1  -2  -7  143.28   11.57
  -1  -3  -7   17.34    6.95
  -1  -3  -7    9.94    3.62
   1   3  -7   12.76    6.50
   1  -3   7    6.96    4.92
   1  -3  -7    6.94    4.64
  -1  -3   7   12.13    5.35
  -1  -3  -7    5.13    4.35
   1  -3  -7   12.55    3.94
  -1   3  -7   13.60    7.23
  -1   3   7    4.45    8.71
  -1  -4  -7   12.23    7.97
  -1   4  -7   17.19    9.73
  -1  -4  -7   21.37    5.06
  -1  -4  -7   12.50    6.36
  -1  -4   7   22.65    6.97
   1  -4   7   11.93    5.99
   1  -4  -7   27.44    5.89
   1  -4  -7   14.40    6.41
  -1  -5  -7   12.39    7.32
  -1  -5   7   13.95    7.26
   1  -5   7    0.27    6.13
   1  -5  -7    4.70    5.47
   1  -5  -7   17.76    8.07
  -1  -5  -7   -2.66    8.05
   1  -6  -7    5.56    7.47
  -1  -6   7    9.67    7.80
  -1  -6  -7    0.50    7.80
   1  -6   7   18.24    8.17
   1   0   8    2.18    6.72
   1   0  -8   10.52    4.35
  -1   0  -8    5.91    3.85
  -1   0  -8    3.10    3.14
   1   0  -8   10.02    3.46
  -1   0   8    9.10    7.92
   1  -1  -8   17.33    4.28
   1   1  -8   20.25    4.13
  -1   1  -8   19.66    5.24
  -1  -1  -8   15.91    4.36
   1   1   8   23.29    7.68
  -1   1  -8   22.78    4.75
  -1  -1   8   20.26    8.19
  -1   1   8   12.47    7.95
  -1  -1  -8   22.13    4.07
   1   1  -8   22.54    5.39
   1  -1   8   24.98    7.74
   1  -1  -8   22.47    4.43
  -1   2   8   49.83   10.21
  -1  -2  -8   62.30    6.10
  -1  -2   8   62.60    8.68
  -1   2  -8   66.05    8.53
   1   2  -8   58.81    7.59
  -1  -2  -8   69.83    7.66
   1   2  -8   65.77    7.44
   1  -2  -8   53.63    7.40
   1  -2   8   70.90    8.65
   1  -2  -8   62.18    6.27
   1  -3   8   11.34    5.79
  -1  -3  -8    7.24    4.95
  -1   3  -8    5.05    6.92
  -1  -3  -8    9.49    3.92
  -1   3   8    0.19    9.32
   1  -3  -8    5.06    4.89
  -1  -3   8   20.70    6.38
   1   3  -8    4.65    6.21
  -1  -3  -8   27.73    8.32
   1  -3  -8    5.60    3.82
   1  -4   8   -0.04    5.46
  -1  -4   8    0.01    5.80
   1  -4  -8    0.14    4.29
  -1  -4  -8    0.00    4.30
  -1  -4  -8    2.15    7.78
  -1   4   8   -1.39    9.64
   1  -4  -8    3.05    5.76
  -1  -4  -8    9.11    6.20
  -1  -5   8   -1.69    6.37
   1  -5  -8   -0.34    6.40
   1  -5   8   -1.47    5.92
  -1   5   8   14.22   10.31
  -1  -5  -8   -8.35    5.49
   1  -6  -8   11.64    8.58
   1  -6   8   -3.53    7.18
  -1  -6  -8   17.96    9.18
  -1  -6   8    9.43    8.84
  -1   0  -9   -0.14    2.87
   1   0   9   -0.48    7.24
   1   0  -9    1.16    2.85
   1   0  -9    0.21    4.18
  -1   0   9    5.62    7.88
  -1   0  -9    2.08    3.81
  -1  -1  -9    5.21    3.64
   1   1  -9    1.50    3.14
   1  -1   9   10.20    7.67
  -1   1  -9    3.51    3.62
  -1   1  -9   -0.56    4.56
  -1  -1   9   11.54    8.31
   1   1  -9    4.60    4.78
   1  -1  -9    7.95    3.99
  -1   1   9   -1.84    7.66
   1  -1  -9    2.89    3.29
  -1  -1  -9    2.70    3.40
   1   1   9    3.97    7.37
  -1   2  -9   24.86    6.01
   1   2   9   27.20    9.58
  -1  -2  -9   31.40    6.37
  -1   2  -9   20.34    6.27
  -1   2   9   28.98    9.89
   1   2  -9   39.09    5.78
  -1  -2   9   14.30    8.39
   1  -2   9   23.39    8.08
   1  -2  -9   28.27    5.06
   1   2  -9   26.15    6.78
   1  -2  -9   26.16    6.14
  -1  -2  -9   22.13    4.49
   1  -3   9   15.06    6.35
   1  -3  -9   13.28    4.63
  -1  -3  -9    1.56    4.54
   1  -3  -9    2.05    4.76
  -1   3  -9    9.62    6.99
  -1  -3  -9    5.92    4.00
  -1   3   9   12.69   10.71
  -1   4   9   32.15   11.42
  -1  -4  -9   26.48    7.78
   1  -4  -9   31.25    6.30
  -1  -4   9   13.75    7.09
   1  -4   9   19.65    7.18
   1  -4  -9   22.84    7.26
   1  -5  -9   16.98    7.92
   1  -5   9   12.33    7.35
   1   5   9   20.57   10.69
  -1  -5  -9    4.79    6.68
  -1   5   9   40.56   12.53
  -1  -5   9    7.77    7.45
  -1  -6  -9    3.93    8.24
  -1  -6   9   -5.89    8.60
   1  -6  -9   17.13    9.54
   1  -6   9    3.91    8.50
  -1   0 -10    1.38    4.47
   1   0  10   -3.44    8.39
   1   0 -10   13.22    5.19
   1   0 -10    9.92    3.90
  -1   0  10   11.55    9.57
  -1   0 -10    0.68    3.50
  -1   1 -10   97.76    8.70
   1   1  10   78.40   12.15
  -1   1  10  109.30   16.19
  -1   1 -10   95.21    9.55
   1   1 -10  107.69    8.32
  -1  -1 -10   86.74    7.81
   1   1 -10   91.95    9.86
   1  -1 -10   86.28    8.36
   1  -1 -10   97.68    8.41
   1  -1  10  106.80   15.27
  -1  -1  10  116.98   13.19
  -1  -1 -10   85.90    8.51
   1   2  10   32.62   11.02
  -1   2  10   17.91   11.03
  -1  -2 -10   25.34    4.80
  -1   2 -10   16.57    5.84
   1  -2 -10   26.70    5.40
  -1  -2 -10   17.07    5.78
  -1  -2  10   34.23    9.98
   1  -2 -10   28.17    6.54
   1   2 -10   18.06    5.22
  -1   2 -10   26.96    7.50
   1   2 -10   30.66    7.82
   1  -3 -10   46.23    8.65
   1   3 -10   50.62    9.31
  -1  -3 -10   39.64    7.83
  -1   3  10   40.11   12.51
   1   3  10   36.66   11.55
   1  -3 -10   40.61    6.22
  -1  -4 -10    9.40    6.37
  -1   4  10   19.47   11.22
   1   4  10   16.73   11.19
   1  -4 -10   10.24    5.98
   1  -4  10   -0.55    6.29
  -1  -5  10  -13.91    7.31
   1  -5 -10    3.09    6.66
  -1   5  10   19.33   11.32
  -1  -5 -10    4.78    7.14
   1   5  10   34.70   11.77
   1  -5  10   -2.26    6.75
  -1  -6  10   -8.89    9.80
   1   6  10   44.69   15.21
   1  -6 -10    8.86    9.47
   1  -6  10   10.94    9.11
  -1  -6 -10   10.43    9.01
   1   0 -11    0.40    3.52
  -1   0  11   11.18   10.47
  -1   0 -11    2.63    5.05
   1   0  11   -0.83    9.34
  -1   0 -11   -2.33    3.52
   1   0 -11    6.85    5.25
   1  -1 -11   96.92    8.80
  -1   1 -11   88.95    8.79
  -1   1 -11   90.66   10.17
  -1  -1  11   98.08   13.58
   1   1  11   81.29   12.93
  -1  -1 -11   70.57    8.61
   1  -1 -11   74.57    8.73
   1   1 -11   92.27   10.63
  -1   1  11   89.77   13.89
   1   1 -11   82.55    8.12
  -1  -1 -11   90.77    8.38
   1  -1  11   91.03   13.02
  -1   2 -11  151.15   12.97
   1   2  11  115.93   15.28
   1  -2 -11  142.24   11.67
   1   2 -11  135.54   12.48
  -1   2 -11  141.71   10.89
  -1   2  11  117.82   15.60
  -1  -2 -11  125.96   11.47
   1  -2 -11  152.51   10.15
  -1  -2 -11  134.50    9.24
  -1  -2  11  122.43   16.67
  -1  -3 -11   -1.00    4.45
   1  -3 -11   -1.81    4.14
   1   3 -11    4.77    7.09
  -1   3  11   -1.37   10.37
   1  -3 -11    1.88    4.86
  -1   3 -11    6.89    7.04
   1   3  11  -10.51    9.28
   1  -4 -11    7.66    6.36
  -1   4  11   24.90   11.94
  -1  -4 -11    5.42    6.47
   1   4 -11   14.18    8.32
   1   4  11   28.27   12.17
   1   5  11   39.79   13.15
  -1   5  11   15.17   11.51
   1  -5 -11   20.45    8.36
  -1  -5 -11   13.93    8.12
  -1   0 -12   -1.37    3.99
  -1   0  12   -4.13   11.39
   1   0 -12    2.42    3.88
   1   0 -12    3.12    5.89
  -1   0 -12   10.11    5.92
   1   0  12    6.08   10.97
   1   1 -12   58.01    8.94
  -1   1  12   44.87   13.38
   1  -1  12   51.82   12.65
   1   1 -12   68.60    8.00
   1  -1 -12   51.91    7.83
  -1  -1  12   45.80   12.99
   1   1  12   39.83   12.66
  -1  -1 -12   63.25    7.67
   1  -1 -12   54.05    7.75
  -1  -1 -12   47.95    7.82
  -1   1 -12   68.03    8.64
  -1   1 -12   53.73    8.68
  -1   2  12   12.24   11.74
   1  -2 -12    4.61    5.09
   1   2  12   19.19   11.33
   1  -2 -12   14.53    5.37
  -1   2 -12    9.10    7.48
  -1  -2 -12    8.74    5.53
   1   2 -12   10.77    7.60
  -1   2 -12    1.68    4.82
   1  -3 -12    0.83    5.04
  -1   3 -12    8.28    7.06
   1   3  12    2.72    9.79
  -1   3  12   15.46   11.04
   1   3 -12    9.18    7.65
  -1  -3 -12    6.12    5.07
   1  -4 -12    4.74    5.79
  -1   4 -12   -2.16    7.63
   1   4 -12    7.51    8.32
  -1   4  12   13.89   12.15
  -1  -4 -12   -3.10    5.52
   1   4  12   14.21   11.22
   1  -5 -12   22.04    8.89
   1   5 -12  -10.59    8.25
  -1   5  12   44.38   14.34
  -1  -5 -12   13.35    8.09
  -1   0  13    0.65   11.46
  -1   0 -13   -5.72    6.02
  -1   0 -13    1.63    4.49
   1   0 -13   -1.81    3.83
   1   0  13    3.14   11.31
   1   0 -13   -4.79    5.84
   1  -1 -13  139.09   11.64
  -1  -1 -13  134.19   10.53
   1  -1 -13  134.64   10.89
  -1   1 -13  132.92   11.13
   1  -1  13  126.05   15.44
  -1  -1 -13  129.26   11.55
   1   1 -13  137.74   12.53
   1   1 -13  147.93   10.90
  -1  -1  13  118.14   15.96
  -1   1 -13  153.09   12.74
  -1   1  13  114.52   16.41
   1   1  13  114.61   15.62
   1  -2 -13   -4.39    4.85
   1   2  13    3.54   10.53
   1   2 -13    9.36    7.38
  -1   2 -13   -2.73    6.63
  -1  -2 -13    7.39    5.53
  -1   2  13   17.42   11.59
   1  -2 -13    0.18    4.92
   1   3 -13   -6.78    7.58
  -1   3  13   13.53   11.57
   1   3  13    8.32   10.98
   1  -3 -13    0.46    5.58
  -1   3 -13   12.05    8.66
  -1  -3 -13   15.75    6.64
  -1   4 -13   28.32   10.13
   1   4  13   42.26   13.24
  -1   4  13   36.50   13.42
   1  -4 -13   33.92    8.83
   1   4 -13   24.13    9.82
  -1  -4 -13   25.47    8.36
   1   5 -13    7.88   10.12
  -1  -5 -13    3.64    7.21
   1  -5 -13    9.60    7.86
   1   5  13   14.82   13.18
  -1   5 -13    4.04    9.67
  -1   5  13   25.95   13.69
  -1   0 -14    4.72    6.54
  -1   0 -14   -0.76    4.65
  -1   0  14   11.42   11.74
   1   0 -14    6.36    6.72
   1   0 -14    6.90    4.90
   1   0  14   12.75   11.18
   1  -1 -14   20.98    7.02
   1   1 -14   31.59    8.58
  -1  -1 -14   22.36    6.54
  -1  -1  14   27.69   12.78
   1  -1 -14   43.17    8.20
  -1   1  14   43.11   13.39
  -1   1 -14   28.87    6.97
  -1   1 -14   29.16    8.39
   1  -1  14   29.43   12.01
   1   1  14   60.73   13.61
   1   2 -14   54.16   10.32
  -1   2 -14   37.75    9.30
  -1  -2 -14   29.78    7.87
   1   2  14   48.37   13.73
  -1   2  14   57.14   14.19
   1  -2 -14   45.45    8.95
  -1   3  14   18.44   12.49
  -1  -3 -14   10.19    6.15
   1   3  14   19.11   12.08
  -1   3 -14  -13.54    7.26
   1  -3 -14    4.37    5.62
   1   3 -14   -9.49    7.52
  -1  -4 -14   -0.89    6.35
   1  -4 -14   15.66    7.38
  -1   4 -14    2.37    8.84
  -1   4  14   17.41   12.79
   1   4  14   32.73   13.76
   1   4 -14   10.95    9.89
   1   0  15   -8.21   11.13
   1   0 -15    0.66    4.78
  -1   0 -15    4.58    5.72
   1   0 -15    3.49    7.06
  -1   0  15   -1.57   11.86
  -1   1 -15   -3.53    6.95
  -1   1  15    4.46   12.68
   1  -1  15   -3.04   11.84
  -1  -1  15   -7.52   11.90
   1   1 -15   -3.35    6.98
   1   1  15   17.32   12.51
  -1  -1 -15   -2.80    4.67
   1  -1 -15    2.16    5.40
   1   2  15   26.34   12.86
  -1  -2 -15    2.58    5.41
  -1   2 -15   -4.95    7.40
   1   2 -15   14.96    8.58
  -1   2  15    4.70   12.66
   1  -2 -15    3.80    5.46
   1  -3 -15    6.28    6.66
   1   3 -15   17.47    9.47
  -1   3  15   28.85   13.68
  -1   3 -15    9.68    8.84
   1   3  15   35.81   13.85
  -1  -3 -15   22.78    7.88
   1  -4 -15   23.26    8.64
   1   4  15   20.94   13.39
  -1   4 -15   25.80   10.73
  -1   4  15   26.71   14.53
   1   4 -15   31.75   11.61
  -1  -4 -15   23.04    8.54
  -1   0  16    4.17   13.44
   1   0 -16   -2.64    7.42
  -1   0 -16    8.63    5.91
   1   0  16    4.30   12.55
  -1  -1 -16   19.01    7.22
  -1   1 -16    9.13    8.45
   1   1 -16    5.01    8.17
  -1   1  16   22.89   14.33
   1   1  16   14.21   13.34
  -1  -1  16   11.09   13.66
   1  -1 -16   19.80    6.89
  -1   2  16   11.82   13.51
   1   2  16   23.45   13.31
  -1   2 -16   -7.52    7.89
   1   2 -16   -8.77    8.24
   1  -2 -16   16.45    7.05
  -1  -2 -16    7.56    6.01
   1  -3 -16    7.53    6.28
   1   3  16   28.51   14.57
   1   3 -16   -1.51    9.09
  -1  -3 -16    0.49    5.91
  -1   3 -16   -7.14    8.91
  -1   3  16    7.98   13.94
   1   0  17    6.93   13.28
  -1   0  17    9.13   13.92
  -1   1  17   51.70   15.64
   1   1 -17   23.56    9.88
   1   1  17   17.97   14.25
   1  -1 -17   30.53    8.35
  -1  -1 -17   32.58    8.59
   1   2 -17    4.60    8.78
  -1  -2 -17    9.27    7.02
  -1   2  17   17.59   14.72
   1  -2 -17    7.94    6.84
   1   2  17   10.02   14.55
  -1   2 -17   -0.61    9.12
   1  -3 -17    8.54    7.12
   1   3 -17   12.66   10.67
  -1   3  17   37.22   16.80
  -1   3 -17   -8.57    9.60
  -1  -3 -17   17.14    8.18
   1   3  17   20.56   15.33
   1   0  18   -2.31   14.50
  -1   0  18  -24.19   13.20
  -1  -1 -18   15.73    7.65
   1   1  18   -4.92   14.30
  -1   1  18    5.30   14.73
   1  -2 -18   39.52    9.71
   1   2  18   37.35   16.86
  -1   2  18   27.53   16.79
   1   2 -18    0.46    9.64
  -1   0  19  -15.43   15.62
  -2   0   0 3688.94   99.36
  -2   0   0 3123.04   91.63
  -2  -1   0    1.41    1.61
   2  -1   0    5.41    1.85
  -2  -1   0    3.42    1.50
  -2  -1   0    5.72    2.13
   2  -1   0    3.11    2.33
   2  -2   0  117.49    6.51
  -2  -2   0  116.19    7.10
  -2  -2   0  124.78    6.97
   2  -2   0  118.24    7.53
  -2  -2   0  121.77    6.43
   2  -2   0  119.98    6.54
  -2  -3   0  265.79   12.73
   2  -3   0  258.88   13.08
   2  -3   0  241.83   11.27
  -2  -3   0  256.52   12.58
  -2  -3   0  261.48   11.35
   2  -3   0  258.13   11.74
  -2  -4   0   37.45    7.23
   2  -4   0   21.89    7.50
   2  -4   0   32.52    6.42
  -2  -4   0   40.76    6.54
  -2  -4   0   30.06    6.46
   2  -4   0   25.61    5.98
  -2  -5   0   29.49    7.30
  -2  -5   0   37.93    8.92
   2  -5   0   26.94    7.18
   2  -5   0   33.99    9.00
   2  -6   0   15.88    7.09
  -2  -6   0    5.49    6.45
   2  -6   0   -5.16    9.30
  -2  -7   0   -2.11    7.81
   2  -7   0   18.82    8.78
  -2   0  -1  279.68    8.78
  -2   0  -1  271.03    9.01
  -2   0   1  276.81    9.66
   2   0  -1  272.01    7.91
  -2  -1   1 1242.62   33.15
  -2   1  -1 1359.24   37.26
  -2  -1  -1 1289.06   36.42
  -2   1   1 1355.23   39.64
   2  -1   1 1371.10   33.52
  -2  -1   1 1313.98   35.83
  -2  -1  -1 1332.40   39.58
   2  -1  -1 1359.06   33.44
  -2  -1   1 1262.84   38.96
   2  -1  -1 1346.87   36.90
  -2  -2   1   19.75    3.29
  -2  -2   1   18.74    3.38
   2  -2   1   17.39    3.96
  -2  -2  -1   17.88    3.68
  -2  -2   1   26.13    3.55
   2  -2  -1   15.97    3.10
   2  -2   1   18.07    2.73
  -2  -2  -1   22.16    3.11
   2  -2  -1   21.62    3.88
   2  -2   1   24.37    3.65
  -2  -2  -1   20.97    3.55
   2  -2  -1   19.45    3.96
   2  -3   1   21.18    3.93
  -2  -3   1   30.74    4.77
  -2  -3  -1   20.98    4.88
  -2  -3  -1   27.00    5.12
   2  -3  -1   23.72    4.81
  -2  -3   1   31.88    5.27
   2  -3  -1   18.11    4.15
  -2  -3   1   26.39    4.58
  -2  -3  -1   31.78    4.61
   2  -3   1   28.20    5.73
   2  -3   1   16.50    3.98
   2  -3  -1   26.23    5.66
   2  -4  -1    6.50    4.61
  -2  -4  -1   14.39    4.89
  -2  -4  -1   18.51    5.68
  -2  -4   1   12.59    6.01
   2  -4  -1    7.61    4.84
  -2  -4  -1    8.72    5.47
  -2  -4   1   18.73    5.07
  -2  -4   1   14.47    5.21
   2  -4   1    4.24    4.62
   2  -4   1   -2.09    6.10
   2  -4  -1    4.15    6.03
   2  -5  -1   -0.73    7.27
  -2  -5  -1   12.52    7.16
  -2  -5   1   12.81    6.26
   2  -5  -1    8.57    5.53
   2  -5   1    2.62    5.36
  -2  -5  -1   17.22    6.45
  -2  -5   1   14.58    7.36
   2  -5   1    1.10    7.52
   2  -6   1   24.50   11.74
  -2  -6   1   49.07    9.36
  -2  -6  -1   49.06   10.71
   2  -6  -1   61.37    9.80
  -2  -6  -1   70.39   10.45
   2  -6  -1   41.19   11.23
   2  -6   1   62.67   10.36
   2  -7   1   10.74    7.84
   2  -7  -1    6.68    7.29
  -2  -7   1   13.66    8.42
   2  -7  -1  -15.37   11.31
  -2  -7  -1   12.60    8.25
  -2   0  -2 3218.62   90.38
  -2   0  -2 3124.52   83.76
  -2   0   2 3204.06   90.66
   2   0  -2 3192.58   84.08
   2   0  -2 3055.59   76.00
  -2   1  -2 4733.00  124.77
   2  -1   2 4669.01  113.00
  -2  -1   2 4692.91  133.96
  -2  -1  -2 4551.82  124.33
   2  -1  -2 4812.68  124.65
  -2  -1  -2 4894.13  134.55
   2  -1  -2 4681.48  112.96
   2   1  -2 4738.79  125.02
  -2   1   2 4772.36  134.77
  -2  -1   2 4676.63  113.15
  -2  -2  -2  101.94    6.76
   2  -2   2   91.99    6.49
   2  -2   2   84.99    4.63
  -2  -2  -2  104.04    7.68
   2  -2  -2   84.17    7.06
  -2  -2   2  100.41    6.46
  -2  -2   2  111.38    6.57
   2  -2  -2   94.05    6.08
  -2  -2  -2   94.46    5.42
  -2   2  -2   84.67    8.70
   2  -2  -2   75.67    7.17
  -2  -3  -2  123.41    7.54
  -2  -3  -2  138.18    9.31
   2  -3  -2  121.87    9.15
   2  -3   2  129.42    9.64
   2  -3   2  123.17    8.33
   2  -3   2  131.31    7.04
   2  -3  -2  124.84    9.88
  -2  -3   2  135.46    8.31
  -2  -3   2  126.07    8.28
  -2  -3  -2  128.47    9.50
   2  -3  -2  113.08    7.51
  -2  -3   2  117.33    7.81
   2  -4  -2   17.33    6.24
  -2  -4  -2   34.37    5.79
   2  -4  -2   20.55    7.05
   2  -4   2   24.58    5.98
  -2  -4   2   23.69    6.86
  -2  -4  -2   19.00    6.35
  -2  -4   2   22.51    5.57
   2  -4   2    9.27    7.13
   2  -4  -2   23.78    5.81
  -2  -4  -2   17.54    6.03
   2  -5  -2   41.75    9.55
  -2  -5  -2   54.57    8.23
  -2  -5   2   35.47    8.84
  -2  -5  -2   42.19    8.73
   2  -5   2   53.36    8.54
   2  -5  -2   35.14    7.25
  -2  -5  -2   51.60    9.27
  -2  -5   2   37.77    7.99
  -2  -6  -2    2.33    6.60
   2  -6  -2    6.85    6.67
  -2   6  -2    1.66    9.39
  -2  -6   2    1.05    6.54
   2  -6   2    5.67    6.29
  -2  -6  -2   -0.88    7.95
   2  -6  -2   11.57    9.01
   2  -7  -2    2.08    7.36
  -2  -7   2    9.00    8.22
   2  -7  -2  -12.76   11.25
   2  -7   2    1.33    7.45
   2   0  -3 9463.10  247.24
  -2   0  -3 9998.28  267.02
  -2   0   3 9762.75  267.14
  -2   0  -3 8921.93  246.72
   2   0  -3 9266.73  224.20
  -2   1  -3 4277.34  115.65
  -2  -1  -3 4366.22  125.07
  -2  -1   3 4356.95  124.42
  -2  -1  -3 4484.56  104.27
  -2  -1  -3 4326.99  115.84
  -2  -1   3 4293.46  105.34
   2  -1  -3 4436.20  104.99
   2  -1   3 4319.93  104.98
   2   1  -3 4380.10  115.18
   2  -1   3 4333.84  124.94
  -2   1   3 4553.90  125.75
   2  -1  -3 4266.35  115.80
   2  -2  -3  333.25   14.56
  -2  -2   3  339.49   12.57
   2   2  -3  342.43   12.72
   2  -2   3  321.49   10.92
  -2  -2  -3  346.02   13.50
   2  -2  -3  318.74   11.79
  -2   2  -3  325.16   14.46
   2  -2  -3  311.72   13.51
  -2  -2  -3  347.23   14.60
   2  -2   3  302.94   12.32
  -2  -2  -3  341.96   11.04
   2  -3  -3  283.18   14.45
   2  -3   3  289.81   13.00
  -2  -3  -3  299.87   11.84
  -2  -3  -3  305.63   14.09
  -2   3  -3  274.94   15.05
  -2  -3  -3  301.21   14.78
   2  -3  -3  279.26   14.48
   2  -3  -3  267.02   11.95
   2  -3   3  292.12   11.02
  -2  -3   3  271.64   12.87
   2  -4  -3   24.45    5.65
  -2  -4  -3   32.06    7.15
  -2  -4   3   28.68    5.67
  -2   4  -3   30.39    9.10
  -2  -4  -3   16.73    6.30
   2  -4   3   35.59    6.62
  -2  -4  -3   35.20    5.84
   2  -4  -3   27.08    7.18
   2  -4  -3   37.39    7.39
  -2  -4   3   33.44    6.75
  -2  -5  -3    6.44    5.63
   2  -5   3   -0.37    4.95
   2  -5  -3   -5.38    4.72
  -2  -5   3    5.92    5.81
  -2   5  -3   11.47    8.89
  -2  -5  -3   23.74    7.92
   2  -5  -3    3.03    7.07
  -2  -5  -3   17.95    7.64
  -2  -6   3   10.67    7.42
   2  -6  -3    9.34    8.69
  -2  -6  -3   13.18    6.88
   2  -6  -3    6.69    6.11
   2  -6   3    9.34    6.74
  -2  -6  -3    5.77    8.17
  -2  -7   3    2.72    8.28
   2  -7  -3  -14.75   10.46
   2  -7   3    8.46    8.40
   2  -7  -3   11.92    7.81
  -2   0  -4   25.37    3.65
  -2   0  -4   30.26    3.32
   2   0  -4   21.37    3.68
  -2   0   4   21.75    6.74
   2   0  -4   26.73    3.56
   2  -1   4  628.08   18.59
   2  -1   4  619.49   21.16
  -2  -1   4  662.47   22.70
  -2  -1  -4  659.06   17.15
  -2   1   4  632.56   23.91
   2   1  -4  645.47   18.98
  -2  -1  -4  631.33   20.76
   2  -1  -4  615.15   20.46
   2   1  -4  631.29   19.20
  -2  -1  -4  659.78   22.81
  -2   1  -4  627.29   20.81
   2  -1  -4  656.10   18.62
  -2  -2  -4  221.01    8.24
   2  -2   4  186.57    7.93
   2  -2  -4  201.27    8.86
  -2  -2  -4  192.99   10.25
   2  -2  -4  192.58   10.55
   2  -2   4  212.30    9.73
   2   2  -4  224.33   10.39
  -2  -2   4  188.79    9.96
  -2  -2  -4  208.18   11.66
  -2   2  -4  211.02   12.35
   2  -3  -4   38.76    7.09
   2  -3   4   33.18    5.46
  -2  -3   4   30.07    5.47
   2  -3  -4   41.97    5.34
   2  -3  -4   44.26    6.69
  -2  -3   4   38.78    5.83
  -2  -3  -4   39.57    6.36
  -2  -3  -4   39.71    6.93
  -2  -3  -4   55.71    5.37
  -2   3  -4   31.36    7.60
   2   3  -4   50.88    6.72
   2  -3   4   38.55    4.19
   2  -4  -4   45.36    6.69
  -2  -4  -4   51.93    8.84
   2   4  -4   30.00    8.28
   2  -4   4   44.23    7.35
  -2  -4  -4   55.21    6.82
  -2  -4  -4   56.75    8.60
   2  -4  -4   45.35    8.82
  -2   4  -4   39.89    9.53
   2  -4  -4   66.14    9.46
  -2  -4   4   50.49    7.76
  -2  -5   4    5.69    6.05
  -2  -5  -4    9.13    7.29
  -2   5  -4    2.42    8.63
  -2  -5  -4    4.87    6.54
   2  -5   4   -1.88    5.28
   2  -5  -4   17.58    7.60
   2  -5  -4    4.83    5.38
  -2  -5  -4   13.75    5.62
   2  -6   4    8.85    6.86
  -2  -6  -4    5.14    7.59
   2  -6  -4    0.09    6.12
  -2  -6   4   11.57    7.12
   2  -6  -4    0.59    7.67
   2   0  -5  204.02    9.10
  -2   0   5  209.73   13.48
  -2   0  -5  207.67    8.34
   2   0   5  213.66   11.44
  -2   0  -5  200.49    9.51
   2   0  -5  216.40    8.80
  -2  -1   5  126.25   10.72
  -2   1   5  106.21   11.09
  -2   1  -5  116.68    7.81
   2   1  -5  109.25    7.50
   2  -1   5  123.49    6.88
   2  -1   5  105.00    8.27
   2  -1  -5  117.78    6.81
  -2  -1  -5  116.43    7.29
   2  -1  -5  106.37    7.01
   2   1  -5  118.94    6.27
  -2  -1  -5  128.51    8.80
   2  -2  -5  723.69   24.93
   2  -2   5  704.96   22.94
  -2   2   5  725.73   27.78
  -2   2  -5  716.14   24.79
   2  -2   5  735.27   22.63
  -2  -2  -5  692.43   26.50
   2  -2  -5  773.37   21.86
  -2  -2  -5  704.69   20.32
  -2  -2   5  711.71   22.57
  -2  -2  -5  688.93   24.47
   2   2  -5  740.24   22.97
  -2  -3  -5  109.67    7.11
   2   3  -5  123.61   11.06
  -2   3  -5   97.82   12.28
   2  -3  -5  116.33   10.38
   2  -3  -5  100.40    7.45
   2  -3   5  114.14    8.86
  -2  -3   5  108.14    8.50
  -2  -3  -5  101.37    9.08
  -2  -3   5  118.06    9.12
  -2  -3  -5  100.73   10.35
  -2  -4  -5   11.82    6.41
   2  -4  -5   11.60    4.91
  -2   4  -5   19.50    9.46
  -2  -4  -5   14.52    7.07
   2  -4   5   19.15    5.98
   2  -4  -5    9.33    6.96
  -2  -4   5    8.00    5.69
  -2  -4  -5    8.15    4.78
  -2  -5  -5   28.71    8.37
   2  -5  -5    9.99    7.16
  -2   5  -5   19.14   10.13
   2  -5  -5   38.41    7.72
  -2  -5   5   28.98    7.41
   2  -5   5   16.27    6.83
  -2  -5  -5   49.38   10.36
  -2  -5  -5   36.70    7.19
  -2  -6  -5    3.23    7.34
   2  -6   5    5.99    6.99
   2  -6  -5   11.64    8.68
  -2  -6   5    1.12    6.91
   2  -6  -5    3.90    6.13
   2   0   6  154.65   11.03
   2   0  -6  167.79    8.50
  -2   0   6  152.93   12.82
   2   0  -6  165.82    8.00
  -2   0  -6  164.02    7.89
  -2   0  -6  155.65    8.77
   2   1  -6  778.51   23.97
   2  -1  -6  769.63   23.02
  -2   1  -6  771.47   25.36
   2   1  -6  798.70   23.99
  -2  -1  -6  781.16   26.06
  -2   1   6  797.76   29.53
   2  -1  -6  826.97   25.91
  -2  -1   6  821.21   28.56
  -2  -1  -6  815.11   28.24
  -2   2   6  152.86   13.01
  -2  -2   6  146.00   10.58
  -2  -2   6  161.84    9.90
  -2  -2  -6  153.67    9.91
  -2   2  -6  184.45   11.79
   2  -2  -6  166.81    8.60
   2   2  -6  175.29    9.60
  -2  -2  -6  154.15   11.23
   2  -2  -6  174.74   10.31
   2  -2   6  153.36    9.67
   2  -2   6  147.88    9.23
   2  -3   6   29.40    5.80
  -2  -3  -6   20.22    6.59
  -2   3   6   30.92    9.34
  -2  -3   6   24.75    5.52
   2  -3  -6   21.22    5.83
  -2   3  -6   12.11    7.82
  -2  -3   6   16.84    5.47
   2  -3  -6   35.18    5.09
   2   3  -6   27.10    6.87
  -2  -3  -6   19.47    5.36
  -2  -3  -6   31.82    4.65
  -2  -4  -6  100.94    8.54
   2  -4   6   87.70   10.02
  -2   4   6   87.51   13.18
  -2  -4  -6  117.34   12.41
   2  -4  -6  107.37   12.33
   2  -4  -6  113.98    9.35
  -2   4  -6  115.24   15.58
  -2  -4   6   90.64   10.67
  -2  -4  -6  100.74   11.18
  -2  -5   6   -4.52    6.11
   2  -5  -6    8.03    5.54
   2  -5  -6   -3.23    6.56
  -2  -5  -6    6.14    7.92
  -2  -5  -6    9.59    6.84
  -2   5   6   22.31    9.46
   2  -5   6   12.58    6.43
   2  -6  -6    6.41    6.70
   2  -6   6    4.21    6.96
  -2  -6  -6   17.63    9.00
  -2  -6   6    6.14    7.50
   2  -6  -6    6.56    7.77
   2   0   7  771.40   27.37
   2   0  -7  744.38   23.92
  -2   0  -7  721.95   24.67
  -2   0   7  769.99   29.19
   2   0  -7  719.07   22.63
  -2   0  -7  740.22   21.85
   2  -1  -7  217.97   10.13
  -2   1   7  213.22   15.40
   2   1  -7  225.11    9.82
  -2   1  -7  234.98   10.84
  -2  -1  -7  214.56   11.34
   2  -1   7  208.82   13.75
   2  -1  -7  210.64   10.87
   2   1  -7  216.67   11.16
  -2  -1   7  226.43   14.87
  -2   1  -7  215.67   11.32
  -2  -2   7  198.06   12.64
  -2  -2  -7  210.64   11.50
   2  -2   7  170.11   11.90
  -2   2  -7  198.07   11.91
   2  -2   7  198.07   10.56
  -2   2   7  197.71   15.45
  -2  -2  -7  206.33   12.76
   2   2  -7  194.50   10.15
  -2  -2  -7  160.82    8.00
   2  -2  -7  201.81   11.53
   2  -2  -7  210.35    9.97
   2   2  -7  200.36   11.49
   2  -3   7   26.60    6.01
  -2  -3   7    5.85    5.24
  -2   3  -7   15.31    7.62
  -2  -3  -7   21.51    7.05
  -2  -3   7    9.36    5.43
   2  -3  -7   10.81    4.20
  -2  -3  -7   16.22    3.93
  -2  -3  -7    7.83    4.77
  -2   3   7   15.29    9.43
   2  -3  -7   19.48    5.85
   2   3  -7   13.05    6.47
   2  -4  -7   33.39    7.91
  -2   4   7   33.30   11.36
   2  -4  -7   38.83    6.80
   2  -4   7   34.30    7.45
  -2  -4  -7   21.29    7.17
  -2  -4   7   39.74    8.09
  -2   4  -7   20.06    9.73
  -2  -4  -7   38.42    9.31
  -2  -4  -7   34.03    5.79
  -2  -5  -7    7.73    8.33
   2  -5  -7   13.20    6.09
  -2  -5  -7   19.54    7.66
  -2  -5   7   12.08    7.19
   2  -5   7   13.14    6.76
  -2   5   7   28.74   10.99
   2  -5  -7   12.81    7.89
   2  -6   7    5.87    7.27
  -2  -6  -7   18.06    9.10
   2  -6  -7    4.14    7.95
  -2  -6   7   -5.13    7.41
  -2   0   8  546.26   24.16
   2   0   8  532.03   22.66
  -2   0  -8  495.20   19.47
   2   0  -8  528.27   18.25
   2   0  -8  526.41   18.93
  -2   0  -8  530.29   17.41
   2   1   8   22.60    7.58
  -2   1  -8   52.58    6.77
   2   1  -8   30.71    4.44
  -2  -1  -8   25.25    4.11
  -2  -1   8   40.73    8.77
   2   1  -8   31.50    5.72
  -2   1  -8   37.78    5.66
  -2   1   8   42.28    9.38
  -2  -1  -8   22.09    4.91
   2  -1   8   37.87    7.89
   2  -1  -8   27.51    4.97
  -2  -2  -8  125.06   11.72
  -2   2  -8  145.77   10.84
   2  -2   8  121.92   12.03
  -2  -2  -8  130.16    9.83
   2  -2  -8  119.07    8.10
   2  -2   8  151.59   10.13
  -2  -2  -8  125.60    7.27
   2   2  -8  140.90    8.84
   2   2  -8  129.06   10.18
  -2   2   8  130.29   15.01
   2  -2  -8  136.38   10.00
  -2  -2   8  151.03   13.24
   2  -3  -8  127.23    8.75
   2  -3   8  127.10   10.93
   2  -3  -8  113.81   10.93
  -2  -3  -8  124.86    7.91
  -2   3   8  106.17   15.83
  -2  -3  -8  124.59   12.35
  -2   3  -8  116.59   12.43
  -2  -3  -8  130.99   11.09
  -2  -4  -8   15.08    8.35
  -2  -4   8   14.11    6.69
   2  -4  -8   10.84    4.87
   2  -4  -8   11.35    6.42
  -2  -4  -8   10.46    6.26
  -2   4   8    1.59   10.06
   2  -4   8   13.39    6.32
   2  -5  -8   13.66    7.70
   2  -5   8   10.61    6.65
  -2  -5  -8   -7.76    8.15
  -2  -5  -8    1.02    6.19
  -2  -5   8   -9.43    6.20
   2  -5  -8    2.96    5.69
  -2   5   8    6.94   10.45
   2  -6  -8    9.80    8.03
  -2  -6  -8   15.40    8.66
  -2  -6   8   -9.86    7.38
   2  -6   8   -1.18    7.85
  -2   0   9   37.76    9.73
   2   0   9   37.06    8.46
   2   0  -9   28.56    5.86
  -2   0  -9   41.32    5.56
   2   0  -9   39.69    5.42
  -2   0  -9   26.01    5.06
   2   1  -9  146.44    8.70
   2   1  -9  135.78   10.36
   2   1   9  139.60   13.95
  -2  -1  -9  147.70    8.31
  -2  -1   9  159.63   15.87
   2  -1  -9  128.57    9.30
   2  -1   9  167.04   14.59
  -2  -1  -9  140.52   10.05
  -2   1  -9  156.37   10.49
  -2   1  -9  126.79    9.59
  -2   1   9  154.42   15.99
   2  -1  -9  137.06    8.91
  -2   2   9  140.16   16.97
   2   2  -9  141.57   11.31
  -2  -2  -9  145.15    8.06
   2  -2  -9  146.18   10.81
  -2   2  -9  123.92   10.79
  -2   2  -9  151.36   11.07
  -2  -2  -9  149.32   10.86
   2  -2   9  137.51   13.68
  -2  -2   9  163.58   14.90
   2  -2  -9  140.34    8.95
   2   2  -9  150.15    9.42
  -2  -3  -9   53.09    8.51
  -2   3  -9   91.26   12.01
   2  -3  -9   51.02    8.66
   2  -3   9   57.89    8.62
   2  -3  -9   57.46    7.18
  -2  -3  -9   60.42   10.56
   2   3  -9   41.49    8.79
  -2  -3  -9   45.82    5.95
  -2   3   9   52.34   12.83
   2  -4   9    5.14    5.92
  -2  -4  -9    3.00    5.72
  -2  -4   9   -1.20    6.12
  -2  -4  -9    0.06    7.88
   2  -4  -9    6.32    6.06
   2  -4  -9    7.85    4.80
  -2   4   9    9.40   10.18
  -2  -5   9   -8.74    7.24
   2  -5   9    7.44    6.61
  -2  -5  -9    2.87    7.13
   2  -5  -9    1.18    7.20
  -2   5   9   22.76   11.59
  -2  -6  -9   13.16    9.37
   2  -6   9   -4.24    7.00
  -2  -6   9    3.35    8.98
   2  -6  -9    4.39    8.37
  -2   0 -10  273.07   13.98
  -2   0  10  272.93   19.98
   2   0  10  254.05   18.42
   2   0 -10  274.21   13.40
   2   0 -10  290.07   13.79
  -2   0 -10  280.69   12.89
   2   1  10  168.60   16.27
  -2   1 -10  185.95   11.44
  -2  -1 -10  179.76   11.91
   2   1 -10  201.48   10.60
   2  -1 -10  173.10   11.17
  -2   1  10  201.09   18.54
   2  -1 -10  173.87   10.50
  -2  -1  10  187.30   18.28
  -2   1 -10  168.94   11.43
   2   1 -10  192.24   12.06
  -2  -1 -10  176.51    9.89
   2  -1  10  180.76   16.55
   2   2  10   67.21   12.02
   2  -2 -10   68.28    7.60
  -2  -2  10   51.28   11.12
   2  -2 -10   59.93    8.31
  -2  -2 -10   56.91    6.30
  -2  -2 -10   55.74    8.31
  -2   2  10   44.72   12.12
  -2   2 -10   70.43    8.70
  -2   2 -10   65.02    8.94
   2   2 -10   49.58    8.67
   2   3 -10   41.96    8.69
   2  -3 -10   54.31    7.15
   2  -3 -10   39.83    8.19
  -2   3  10   31.99   12.40
  -2   3 -10   34.71    8.20
  -2  -3 -10   33.27    7.66
   2   3  10   38.35   11.78
   2   4 -10   17.31    8.15
   2  -4 -10   34.12    6.66
  -2   4  10   36.29   12.15
   2  -4  10    9.70    6.96
  -2  -4 -10   40.26    8.79
   2  -4 -10   37.64    8.54
   2   5  10   34.81   11.68
  -2   5  10   23.85   12.00
  -2  -5 -10   19.11    8.49
   2  -5 -10    2.64    7.26
   2  -5  10    2.25    7.29
  -2  -6 -10   12.81    9.39
   2   6  10   49.20   14.00
   2  -6  10   -5.86    8.74
  -2   6  10   58.83   14.51
   2  -6 -10   27.40   10.52
  -2   0  11   86.47   13.75
  -2   0 -11   97.00    9.33
   2   0 -11   82.31    9.56
  -2   0 -11   94.93    9.20
   2   0 -11   85.98    8.16
   2   0  11   79.46   12.38
   2   1 -11   45.06    8.09
   2  -1  11   50.27   11.32
  -2   1 -11   49.35    7.31
   2   1  11   41.22   11.32
  -2   1  11   44.52   12.39
   2  -1 -11   44.19    7.01
  -2   1 -11   50.76    7.82
  -2  -1 -11   47.14    7.53
  -2  -1 -11   58.50    6.70
  -2  -1  11   44.13   12.70
   2   1 -11   49.38    6.57
   2  -1 -11   50.41    7.43
   2  -2 -11   82.38    9.92
  -2  -2  11   84.42   12.89
  -2   2 -11   97.78   11.74
   2   2  11   93.63   14.34
  -2   2 -11  103.32   10.51
   2  -2 -11  100.69    9.09
  -2   2  11  104.24   15.40
   2   2 -11   95.26   11.93
  -2  -2 -11   85.70    9.90
  -2   3 -11   23.27    8.05
   2   3 -11   39.38    9.02
   2   3  11   42.26   11.81
   2  -3 -11   32.32    6.65
  -2  -3 -11   39.05    8.00
   2  -3 -11   41.05    8.42
  -2   3  11   35.84   12.15
  -2  -4 -11   27.59    8.12
   2   4 -11   15.52    8.26
   2  -4 -11   22.72    7.24
  -2   4  11   17.43   12.35
   2   4  11   46.53   12.75
   2  -5  11   -3.00    7.80
  -2  -5 -11    7.11    7.35
   2   5 -11    2.69    8.62
   2  -5 -11    8.56    7.20
  -2   5  11   25.71   12.42
   2   5  11   17.02   11.65
  -2   0  12   36.68   12.66
   2   0 -12   27.90    5.81
  -2   0 -12   22.57    6.59
  -2   0 -12   27.72    6.58
   2   0  12   21.99   11.50
   2   0 -12   20.96    6.91
  -2   1 -12   11.85    5.34
  -2  -1  12   11.23   12.19
   2   1 -12   23.35    7.34
  -2  -1 -12   12.11    5.28
  -2   1 -12    4.33    6.45
  -2  -1 -12    6.48    5.14
   2  -1 -12    7.00    4.77
  -2   1  12   15.55   12.26
   2  -1 -12    8.87    5.80
   2   1 -12   15.47    4.94
   2   1  12   26.83   11.42
   2  -1  12   14.61   10.81
   2   2 -12   88.34   10.65
  -2   2  12   82.89   14.70
   2  -2 -12   81.82    9.20
  -2   2 -12   76.18    9.61
  -2   2 -12   73.44   10.29
  -2  -2  12   96.48   13.54
   2   2  12   90.31   14.12
   2  -2 -12   83.50    9.98
  -2  -2 -12   99.13   10.77
   2  -3 -12   23.37    7.28
   2  -3 -12   16.68    5.97
  -2   3  12   26.21   12.04
  -2  -3 -12    5.43    5.55
  -2   3 -12   26.70    8.40
   2   3  12   46.83   12.45
   2   3 -12   21.66    8.57
   2   4  12   28.92   12.16
  -2   4 -12    8.73    8.36
   2   4 -12   11.03    8.28
  -2  -4 -12   19.82    7.56
   2  -4 -12   19.17    6.94
  -2   4  12   18.38   12.35
   2  -5 -12    6.87    7.43
  -2  -5 -12    9.83    7.91
   2   5 -12   -3.66    8.38
   2   5  12   54.03   14.30
  -2   5  12   23.43   13.15
   2   0 -13   46.63    8.59
   2   0 -13   41.08    7.13
  -2   0  13   56.92   13.82
  -2   0 -13   55.72    8.49
  -2   0 -13   32.35    6.93
   2   0  13   34.84   12.25
  -2   1 -13  106.45   11.90
   2   1  13  135.54   18.07
  -2  -1 -13  122.62   11.26
   2  -1 -13  126.86   11.19
   2  -1 -13  108.13   10.18
  -2   1  13   94.47   15.65
   2   1 -13  102.61   11.63
  -2  -1  13  128.30   18.89
   2  -1  13  122.87   17.54
  -2   1 -13  105.49   10.64
  -2   2  13    1.81   11.20
  -2   2 -13    8.26    7.41
  -2  -2 -13   21.73    6.79
   2  -2 -13    5.94    5.08
   2   2  13    8.77   10.59
   2   2 -13    6.94    7.57
   2  -2 -13    9.05    5.35
  -2   3  13   36.21   13.43
  -2  -3 -13    6.63    5.88
   2   3 -13    2.03    7.67
   2  -3 -13   12.33    6.53
   2   3  13    8.19   10.51
  -2   3 -13    3.26    8.21
  -2   4 -13   14.03    9.10
  -2   4  13   35.92   13.21
   2  -4 -13   32.52    8.54
  -2  -4 -13   29.01    8.66
   2   4  13   46.76   13.35
   2   4 -13   21.99   10.13
   2  -5 -13   20.04    8.74
  -2  -5 -13   22.00    9.49
   2   5  13   22.12   13.38
  -2   5 -13    5.96    9.58
   2   5 -13   20.75   10.46
  -2   5  13   20.61   13.92
   2   0  14   19.31   11.39
   2   0 -14    6.88    7.30
  -2   0  14  -17.01   11.09
   2   0 -14   10.37    5.04
  -2   0 -14    0.91    6.40
  -2   0 -14   10.99    5.62
   2  -1 -14   66.27    9.05
   2  -1 -14   46.53    8.47
  -2   1  14   67.20   14.36
  -2   1 -14   54.83    9.48
   2   1 -14   64.96    9.91
  -2   1 -14   55.89    8.85
  -2  -1  14   43.83   14.01
  -2  -1 -14   46.28    8.69
   2  -1  14   52.91   13.11
   2   1  14   48.37   13.08
  -2  -2 -14    5.67    5.77
   2   2 -14  -15.85    6.58
   2   2  14    7.33   11.17
  -2   2  14   10.55   12.46
   2  -2 -14   -0.33    4.78
  -2   2 -14   -4.67    6.89
   2  -3 -14   21.82    7.66
   2   3  14    9.46   11.17
  -2  -3 -14   11.54    6.81
   2   3 -14   14.36    8.63
  -2   3  14   20.96   13.12
  -2   3 -14   19.66    9.36
  -2   4  14   22.00   13.31
  -2  -4 -14   -2.68    6.01
   2   4  14   18.98   12.41
   2   4 -14   16.89   10.35
  -2   4 -14   -8.24    8.53
   2  -4 -14    8.50    6.45
   2   0 -15   57.70    9.84
  -2   0 -15   52.24    9.16
  -2   0  15   65.87   15.12
   2   0  15   74.20   14.69
   2  -1 -15   -1.02    6.58
  -2   1 -15    3.20    5.67
   2   1  15   29.49   12.96
  -2  -1 -15    5.32    5.49
  -2   1  15   -1.00   12.47
  -2  -1  15  -15.19   12.22
   2  -1 -15   10.11    5.88
   2   1 -15   10.03    8.00
  -2   1 -15   -1.31    6.82
   2  -2 -15    7.07    5.98
   2   2  15   11.47   12.18
  -2   2 -15   -4.04    7.74
   2   2 -15   -5.15    7.79
  -2   2  15   -6.74   12.24
  -2  -2 -15   -4.21    4.73
  -2   3  15    5.83   12.50
   2   3  15   15.91   11.98
   2   3 -15   -5.65    8.67
   2  -3 -15    4.25    6.50
  -2   3 -15    3.66    8.51
  -2  -3 -15    5.06    6.14
  -2   4  15   15.10   14.09
  -2  -4 -15    5.40    7.20
   2   4 -15   -7.33    9.46
   2  -4 -15   13.44    7.20
   2   4  15   14.07   13.19
  -2   4 -15    6.78   10.01
   2   0 -16   36.48    9.37
   2   0  16   48.75   14.30
  -2   0  16   12.84   13.87
  -2   0 -16   42.66    8.94
  -2  -1 -16    2.51    5.64
   2  -1 -16   10.66    6.16
   2   1 -16  -15.55    7.08
   2   1  16   20.54   12.98
  -2   1  16    4.31   13.15
  -2  -1  16  -19.73   11.99
  -2   2 -16   -4.40    8.01
   2   2  16    7.40   12.41
   2   2 -16   -2.76    8.11
  -2   2  16   -9.58   13.01
  -2  -2 -16   -0.43    5.67
   2  -2 -16    2.72    5.80
   2   3  16   31.21   13.86
  -2  -3 -16    5.04    6.52
  -2   3 -16   -5.69    8.70
  -2   3  16   15.93   14.86
   2  -3 -16    9.26    6.69
   2   3 -16   -0.21    9.09
  -2   0  17   44.26   15.97
  -2   0 -17   39.40    9.15
   2   0  17   47.44   14.83
  -2   1  17   -0.95   14.03
  -2  -1 -17    1.22    6.04
   2   1  17    7.20   13.20
   2   1 -17    4.54    8.33
  -2  -2 -17    7.47    6.56
  -2   2 -17   -1.38    8.78
  -2   2  17   -5.15   14.10
   2   2 -17  -13.42    8.29
   2  -2 -17   -2.85    5.96
   2   2  17   22.51   14.58
  -2   3 -17  -14.18    9.42
  -2  -3 -17    5.68    6.96
   2   3 -17    7.76   10.69
   2  -3 -17   16.37    7.64
  -2   3  17   27.37   16.23
   2   3  17   31.23   15.00
  -2   0  18  -30.85   13.33
   2   0  18   -3.55   13.97
   2   1 -18    9.62    9.94
  -2  -1 -18   -2.25    6.62
   2   1  18   15.18   15.20
  -2   1  18   19.16   15.64
  -2   2  18    5.22   15.67
  -2  -2 -18    8.17    7.17
   2  -2 -18   17.00    7.80
   2   2 -18    4.41   10.25
   2   2  18   11.47   15.05
  -2   0  19  -19.05   15.76
   3   0   0   -0.84    0.78
  -3   0   0    0.38    1.35
  -3   0   0    0.47    1.22
   3  -1   0  244.03    9.53
   3  -1   0  241.26    8.25
  -3  -1   0  237.22    7.85
  -3  -1   0  251.95    9.75
  -3   1   0  223.23    9.69
   3  -2   0   19.42    3.35
   3  -2   0   28.27    3.70
   3  -2   0   21.20    4.37
  -3  -2   0   17.50    3.23
  -3  -2   0   25.92    3.38
  -3  -2   0   21.89    3.89
   3  -3   0   46.16    6.72
  -3  -3   0   35.60    4.93
   3  -3   0   32.56    5.04
   3  -3   0   38.65    5.18
  -3  -3   0   29.51    4.80
  -3  -3   0   36.17    5.45
  -3  -4   0   84.80    8.93
  -3  -4   0   79.45    9.38
  -3  -4   0   75.35    8.99
   3  -4   0   73.18    9.62
   3  -4   0   82.41    8.49
  -3  -5   0   45.49    7.85
   3  -5   0   27.79    9.11
  -3  -5   0   36.05    8.70
   3  -5   0   30.15    7.24
  -3  -6   0   40.07    8.96
   3  -6   0    1.12    9.85
   3  -6   0   33.21    8.29
   3  -7   0   18.08    8.48
  -3  -7   0    8.05    8.19
   3   0  -1    0.03    1.20
   3   0  -1   -0.71    0.86
  -3   0   1    2.34    2.10
  -3   0  -1    0.16    1.56
  -3   0  -1   -0.39    1.08
   3  -1   1 4044.12   95.61
   3  -1  -1 3813.17   95.42
   3  -1  -1 4090.15  105.46
  -3  -1   1 3914.46  105.42
  -3   1  -1 3977.96  105.65
  -3  -1   1 3996.35   95.50
  -3  -1  -1 3999.51  113.64
  -3  -1  -1 3968.47  104.92
  -3  -1   1 3993.78  113.32
  -3   1   1 3978.07  113.53
  -3  -2   1  244.45   10.88
  -3  -2  -1  261.48   10.50
  -3  -2   1  256.13    9.88
   3  -2   1  255.48    9.33
   3  -2  -1  255.49   11.39
   3  -2   1  238.67   10.03
   3  -2   1  253.59   11.23
  -3  -2  -1  245.83    9.16
   3  -2  -1  232.30    9.75
  -3  -2  -1  262.34   11.63
  -3  -3   1   63.55    6.26
   3  -3   1   73.55    6.17
   3  -3  -1   63.31    7.91
   3  -3  -1   67.28    6.43
  -3  -3   1   72.89    6.74
  -3  -3  -1   79.81    7.33
   3  -3   1   84.65    8.83
  -3  -3  -1   68.69    6.48
   3  -3   1   63.56    6.52
  -3  -3  -1   68.57    7.56
  -3  -3   1   90.00    7.46
   3  -4   1   65.05    8.01
  -3  -4   1   61.54    7.74
  -3  -4  -1   78.30    7.82
  -3  -4   1   67.24    8.74
   3  -4  -1   60.96    9.29
  -3  -4  -1   69.06    8.75
  -3  -4  -1   60.43    8.48
   3  -4  -1   64.84    7.95
  -3  -4   1   56.31    7.19
   3  -4   1   60.43    9.28
   3  -5  -1   59.93   10.54
  -3  -5  -1   57.28    9.23
  -3  -5   1   53.69    9.14
  -3  -5  -1   72.28    9.23
   3  -5   1   52.19    8.69
  -3  -5   1   60.40    8.64
   3  -5   1   52.15   10.97
  -3  -5  -1   46.39    9.01
   3  -5  -1   34.76    7.43
   3  -6  -1   22.78   10.34
  -3  -6  -1   21.47    7.63
  -3  -6  -1   39.13   10.49
  -3  -6   1   19.58    7.24
   3  -6  -1   20.74    7.42
   3  -6   1   26.81    8.01
  -3  -7   1   -3.89    7.61
   3  -7  -1   -0.61    7.24
   3  -7   1    4.46    7.69
  -3   0  -2   -3.09    1.37
   3   0   2   -2.77    0.93
  -3   0  -2    0.22    2.06
  -3   0   2    1.24    3.53
   3   0  -2    0.83    1.84
   3   0  -2   -1.31    1.06
  -3   1   2 2813.70   82.11
   3  -1   2 2742.15   68.54
   3  -1  -2 2905.45   68.99
  -3  -1   2 2796.11   68.92
  -3  -1  -2 2802.39   81.72
   3   1  -2 2943.46   76.64
  -3   1  -2 2801.93   76.29
  -3  -1  -2 2877.53   75.80
  -3  -1   2 2815.66   81.38
  -3  -1  -2 2817.19   67.92
   3  -1  -2 2693.18   75.64
  -3   2  -2  337.30   14.88
  -3  -2   2  357.95   12.54
  -3  -2  -2  343.71   11.14
   3  -2   2  356.38   12.58
   3  -2  -2  342.77   14.07
  -3  -2   2  332.00   13.49
  -3  -2  -2  341.08   14.40
  -3  -2  -2  341.30   13.15
  -3  -2   2  332.99   11.69
   3  -2  -2  339.17   12.14
  -3  -3  -2    2.78    3.09
  -3  -3   2    2.33    3.32
   3  -3  -2    3.23    3.02
  -3  -3  -2   -0.97    3.41
  -3  -3   2    4.17    3.77
   3  -3  -2    3.51    4.36
   3  -3   2    3.30    3.26
  -3  -3  -2    0.84    3.64
   3  -3  -2    2.10    4.24
  -3  -3   2    8.62    3.67
   3  -3   2    2.59    2.52
  -3  -4   2    5.11    4.54
  -3  -4   2   10.91    5.89
  -3  -4  -2    8.28    4.50
  -3  -4   2    0.66    4.60
   3  -4  -2   -0.67    5.69
   3  -4   2    2.87    4.62
   3  -4  -2    2.16    4.32
  -3  -4  -2   10.88    5.45
   3  -4  -2   -3.16    5.72
  -3  -4  -2    9.98    5.80
  -3  -5  -2   42.06    8.67
   3  -5  -2   56.69    8.58
  -3  -5  -2   43.06    7.62
  -3  -5  -2   39.25    8.32
   3  -5  -2   28.49    8.97
   3  -5   2   44.84    8.03
  -3  -5   2   34.92    7.88
  -3   6  -2   26.65   10.53
  -3  -6   2   23.21    7.94
   3  -6   2   25.02    8.05
  -3  -6  -2   17.85    7.36
   3  -6  -2    4.96    8.76
   3  -6  -2    6.43    6.74
  -3  -6  -2    4.30    7.63
  -3  -7   2   -0.10    8.21
   3  -7  -2  -26.00   10.76
   3  -7   2   21.90    8.57
   3  -7  -2   14.56    8.25
  -3   0  -3    8.31    3.04
   3   0  -3    6.20    2.87
  -3   0   3    4.70    5.75
  -3   1   3 1331.77   41.11
   3   1  -3 1264.02   35.28
   3  -1  -3 1288.92   36.97
  -3  -1  -3 1327.79   31.94
   3  -1   3 1157.06   38.15
  -3  -1  -3 1333.34   37.23
   3   1  -3 1325.51   34.11
   3  -1  -3 1300.12   33.60
  -3  -1   3 1313.00   39.76
   3  -1   3 1315.97   33.40
  -3  -1  -3 1265.88   40.02
  -3   1  -3 1307.73   37.61
  -3   2  -3   21.49    5.99
  -3  -2   3   26.82    4.31
  -3  -2   3   36.05    5.35
   3  -2   3   26.87    4.16
  -3  -2  -3   24.92    4.16
  -3  -2  -3   21.41    2.77
   3   2  -3   26.33    4.21
  -3  -2  -3   26.16    4.82
  -3   2   3   24.11    5.98
  -3  -3  -3  203.32   11.20
  -3  -3   3  178.55   10.16
   3  -3   3  183.16   10.17
   3  -3  -3  177.82   12.03
  -3   3  -3  177.88   13.15
  -3  -3  -3  194.35    9.04
   3  -3  -3  189.55    9.94
   3  -3   3  192.28    7.86
  -3  -3  -3  178.91   11.65
  -3  -3   3  207.93   10.72
  -3  -4  -3   55.42    8.57
  -3  -4   3   46.77    7.40
  -3  -4  -3   47.81    6.57
   3  -4  -3   39.63    6.50
  -3   4  -3   48.17   10.04
   3  -4   3   54.23    7.66
  -3  -4   3   53.52    7.85
   3  -4  -3   55.84    9.02
  -3  -4  -3   50.06    7.95
   3  -5  -3    6.62    7.55
  -3  -5  -3    6.25    5.60
  -3   5  -3   12.02    9.21
  -3  -5   3   17.05    6.66
   3  -5   3    9.05    5.70
  -3  -5  -3   13.87    7.21
   3  -5  -3    9.04    5.69
  -3  -5  -3    0.86    6.53
  -3  -6  -3   11.64    6.75
   3  -6   3    3.48    6.13
   3  -6  -3   14.95    9.39
  -3  -6   3   13.60    7.62
  -3   6  -3   11.17   10.04
  -3  -6  -3    8.16    7.89
   3  -6  -3   11.61    6.55
   3  -7  -3  -20.94   10.31
   3  -7   3   -4.74    7.54
  -3  -7   3   20.48    9.47
   3  -7  -3    7.57    8.10
   3   0  -4    5.30    3.06
  -3   0   4    5.94    6.21
  -3   0  -4   -3.95    2.76
  -3   0  -4    3.82    2.89
   3   0  -4   -0.45    1.65
  -3   1  -4  581.33   19.75
   3  -1   4  607.04   17.28
  -3  -1   4  602.29   21.53
   3  -1   4  548.73   19.26
   3  -1  -4  560.12   19.08
   3   1  -4  579.00   18.08
  -3   1   4  566.04   22.21
  -3  -1  -4  553.97   19.19
  -3  -1  -4  597.93   15.50
  -3  -1  -4  614.77   21.13
   3   1  -4  582.62   17.03
   3  -1  -4  580.20   17.48
  -3  -2   4  301.92   12.49
   3   2  -4  312.36   12.18
   3  -2   4  294.42   12.03
  -3  -2   4  298.26   13.35
  -3   2   4  290.54   15.70
   3  -2  -4  328.96   11.95
   3  -2  -4  319.01   13.95
  -3  -2  -4  295.03   14.30
  -3  -2  -4  286.27   13.00
  -3   2  -4  314.14   15.24
  -3  -3  -4   -1.88    3.41
  -3   3  -4   -3.09    6.45
   3  -3  -4    9.41    4.69
   3  -3   4    1.39    3.56
  -3   3   4    2.22    6.51
  -3  -3   4   -3.38    2.47
  -3  -3  -4   -3.08    3.76
   3   3  -4    5.83    5.26
   3  -3  -4    5.81    3.24
  -3  -3  -4    1.80    2.86
  -3  -3   4    0.26    3.91
  -3  -4   4    4.72    5.24
   3  -4   4    2.77    4.92
   3   4  -4    4.37    6.94
   3  -4  -4    1.51    4.13
   3  -4  -4    6.53    6.53
  -3   4  -4   -0.75    8.42
  -3  -4  -4    3.45    5.91
  -3  -4  -4    1.27    3.94
  -3  -4  -4    5.90    5.57
  -3  -5  -4   18.03    7.55
  -3  -5   4    8.98    6.26
  -3   5  -4    4.23    8.39
   3  -5  -4   10.48    5.94
  -3  -5  -4   14.41    7.93
  -3  -5  -4   12.56    5.58
   3  -5   4    5.09    5.68
   3  -5  -4   15.41    7.99
  -3  -6   4    5.71    7.22
   3  -6  -4   13.01    6.82
   3  -6  -4    8.54    8.57
  -3  -6  -4    2.51    7.57
   3  -6   4   14.81    6.99
  -3   0  -5    1.71    2.76
   3   0  -5    0.54    1.71
  -3   0  -5    1.41    1.49
  -3   0   5   -0.61    5.80
   3   0  -5    1.60    2.86
  -3   0  -5    1.61    3.20
   3  -1  -5  148.01    8.19
  -3   1   5  149.76   12.50
  -3  -1  -5  160.40    9.71
  -3  -1  -5  149.92    8.59
  -3  -1   5  162.61   11.70
   3   1  -5  164.73    6.79
   3  -1   5  160.20    7.80
  -3  -1  -5  162.70    6.24
  -3   1  -5  155.98    9.30
   3   1  -5  155.97    8.77
   3  -1  -5  154.44    7.92
   3  -1   5  147.96    9.60
   3   2  -5  906.61   26.54
   3  -2   5  872.19   26.30
  -3  -2  -5  916.97   31.66
  -3  -2   5  843.34   26.40
   3  -2   5  799.93   26.78
  -3   2   5  875.87   32.35
  -3  -2  -5  901.03   29.20
  -3  -2   5  881.77   29.63
  -3   2  -5  903.06   29.55
   3  -2  -5  956.56   26.24
   3  -2  -5  867.78   29.12
  -3  -3  -5   29.74    5.74
   3  -3   5   26.17    5.43
   3  -3  -5   35.09    5.36
   3   3  -5   51.20    7.09
  -3   3  -5   42.10    8.53
  -3   3   5   52.15    9.40
  -3  -3  -5   38.73    7.36
   3  -3  -5   42.14    7.01
  -3  -3  -5   42.81    5.18
  -3  -3   5   42.84    6.60
  -3  -4  -5   67.46   10.11
   3  -4   5   82.52    9.45
  -3   4   5   72.80   11.91
   3  -4  -5   68.15   10.21
  -3   4  -5   81.51   12.01
  -3  -4   5   84.15    9.68
  -3  -4  -5   84.24    7.81
  -3  -4  -5   87.68   10.28
   3  -4  -5   81.84    8.18
   3  -5  -5    3.21    5.24
  -3   5  -5   -7.24    9.05
  -3  -5  -5   12.69    6.98
  -3   5   5   26.00    9.79
  -3  -5  -5    7.67    5.39
  -3  -5   5    8.74    6.54
  -3  -5  -5    6.59    7.83
   3  -5   5    6.97    5.92
   3  -5  -5   11.93    7.40
   3  -6   5   -0.51    6.39
  -3  -6  -5    2.24    7.10
  -3  -6   5    5.00    7.30
   3  -6  -5   -4.95    6.07
   3  -6  -5    3.95    8.41
   3   0  -6    2.98    3.20
  -3   0  -6    3.78    2.67
  -3   0   6    0.68    6.13
   3   0  -6    3.35    2.12
  -3   0  -6   -0.46    2.66
   3   1  -6   15.21    2.82
  -3   1   6    3.88    6.69
  -3  -1  -6    6.83    3.21
  -3  -1   6    6.77    6.16
  -3   1  -6   10.24    4.25
   3  -1  -6   11.59    3.58
  -3  -1  -6   12.21    2.55
   3   1  -6   13.02    4.26
   3  -1   6   12.77    3.44
  -3  -1  -6   13.60    4.83
   3  -1   6   15.83    3.76
   3  -1  -6    3.23    2.92
   3  -2   6  357.85   14.02
  -3  -2  -6  340.09   11.48
   3  -2   6  325.14   13.68
  -3  -2   6  374.67   16.42
   3  -2  -6  326.50   15.13
   3  -2  -6  358.57   13.65
   3   2  -6  352.44   13.02
  -3  -2  -6  350.57   16.94
  -3  -2  -6  355.13   15.41
  -3   2   6  309.36   18.21
  -3   2  -6  349.34   16.30
  -3  -3   6    0.59    4.48
   3   3  -6   -1.38    5.56
   3  -3  -6   14.08    5.49
   3  -3  -6   10.60    3.93
  -3  -3  -6   -2.01    5.03
  -3   3   6    0.02    8.39
   3  -3   6    6.47    4.70
  -3   3  -6    5.36    7.58
  -3  -3  -6    0.03    3.65
  -3  -3  -6    3.36    3.11
  -3   4  -6   14.51   10.23
   3  -4  -6   18.37    5.52
  -3   4   6   27.08   11.06
  -3  -4  -6   25.53    7.32
   3  -4   6   15.18    6.25
  -3  -4  -6   17.08    7.52
  -3  -4   6   25.30    7.18
  -3  -4  -6   24.04    5.49
   3  -4  -6   25.63    7.83
  -3  -5   6   15.70    7.30
  -3   5   6   10.64    9.39
   3  -5   6   -1.60    5.53
  -3  -5  -6    2.91    6.22
   3  -5  -6    0.82    6.14
   3  -5  -6   10.38    5.42
  -3  -5  -6    3.45    7.25
   3  -6  -6    6.10    6.42
  -3  -6  -6    5.52    7.82
  -3  -6  -6  -11.04    8.57
  -3  -6   6    2.94    7.86
   3  -6   6    8.64    7.33
   3  -6  -6   25.16    9.47
   3   0  -7    5.87    3.79
   3   0  -7   -0.09    2.33
  -3   0   7    0.45    7.45
   3   0   7   -1.81    5.25
  -3   0  -7    4.10    3.40
  -3   0  -7    2.61    2.98
   3  -1  -7  344.25   14.43
  -3   1  -7  368.16   15.07
  -3  -1  -7  361.09   11.76
  -3  -1  -7  334.67   14.97
   3   1  -7  351.50   12.93
  -3  -1   7  362.96   18.60
  -3   1   7  338.23   19.28
   3   1  -7  333.40   14.21
  -3   1  -7  354.61   13.66
  -3  -1  -7  359.82   16.41
   3  -1  -7  320.01   13.22
   3  -2   7   94.10    8.01
  -3  -2  -7   86.19    9.52
  -3  -2  -7  102.38    8.52
   3  -2  -7   87.30    8.37
  -3   2   7   90.10   11.42
   3   2  -7   93.68    7.25
   3  -2  -7   82.60    7.11
  -3  -2   7   95.43   10.95
  -3  -2  -7   92.91    5.71
   3   2  -7  112.93    9.14
  -3   2  -7   83.65    9.90
   3  -2   7   81.45    9.68
  -3  -3  -7   94.08    6.59
   3  -3  -7   98.40   10.31
   3  -3  -7  106.66    8.26
  -3   3  -7  104.15   13.14
   3  -3   7  113.37    9.66
  -3  -3  -7  102.27    9.73
  -3   3   7  102.23   14.96
  -3  -3  -7  102.85   11.49
  -3  -3   7   97.96    9.98
  -3  -4   7   91.04   10.99
  -3  -4  -7   78.73   11.57
  -3  -4  -7   97.15   10.97
   3  -4  -7   96.56   12.01
   3  -4  -7   83.94    8.82
  -3   4   7  117.07   16.52
  -3   4  -7   98.98   12.84
   3  -4   7  102.02   10.77
  -3  -5  -7    5.85    6.81
   3  -5  -7    4.03    7.64
  -3  -5  -7    3.72    7.80
  -3  -5   7    3.58    6.87
   3  -5   7   -4.77    5.30
  -3   5   7   36.14   11.02
   3  -5  -7   -4.34    4.92
   3  -6   7   -2.03    6.63
  -3  -6  -7    3.86    8.02
  -3  -6   7   -8.60    7.46
   3  -6  -7    1.03    6.47
   3  -6  -7    6.58    8.00
  -3   0  -8   -2.86    3.28
   3   0   8    6.69    6.01
  -3   0   8   -6.95    7.74
   3   0  -8   -0.21    2.51
   3   0  -8    8.54    4.13
  -3   0  -8    0.85    3.12
   3  -1  -8  755.36   23.80
  -3   1   8  754.48   31.13
   3  -1   8  801.65   28.50
  -3  -1   8  752.55   29.82
  -3   1  -8  756.29   26.38
   3  -1  -8  754.50   26.05
   3   1  -8  750.70   24.77
   3   1  -8  795.95   24.32
  -3   1  -8  737.70   23.62
  -3  -1  -8  826.24   27.30
  -3  -2  -8   24.04    7.04
  -3  -2  -8   24.80    3.84
   3  -2  -8   28.41    5.10
  -3   2   8   16.23    9.31
   3  -2   8   22.19    6.99
   3  -2   8   29.53    5.69
   3   2  -8   29.15    4.56
   3  -2  -8   21.83    5.33
  -3   2  -8   28.17    6.50
  -3  -2  -8   19.15    5.14
   3   2  -8   21.82    6.17
  -3  -2   8   30.46    8.15
  -3   3   8   -3.24   10.17
  -3  -3  -8   23.05    7.71
   3  -3  -8   25.15    5.13
  -3  -3  -8   12.43    5.46
  -3   3  -8   21.45    7.98
   3  -3  -8   31.44    7.02
   3  -3   8   19.36    6.25
   3  -4   8   30.03    7.27
   3  -4  -8   37.24    6.80
  -3   4   8   28.76   11.35
  -3  -4  -8   36.00    9.59
  -3  -4  -8   25.08    7.50
  -3  -4   8   31.89    8.15
  -3   4  -8   34.48   10.22
   3  -4  -8   37.14    8.17
  -3   5   8   32.12   11.68
  -3  -5  -8   -2.26    6.43
   3  -5  -8   10.15    6.01
   3  -5  -8   13.41    7.96
   3  -5   8   -3.80    5.69
  -3  -5  -8    2.84    8.79
  -3  -5   8   -2.61    6.61
  -3  -6  -8   32.80   10.07
   3  -6  -8   12.58    8.56
   3  -6   8   17.98    7.77
  -3  -6   8   -3.55    8.17
   3   0  -9   -1.43    2.45
  -3   0  -9   -2.40    3.11
   3   0  -9    1.47    4.26
   3   0   9    7.20    6.97
  -3   0   9   -1.38    8.32
  -3   0  -9    0.38    3.73
   3  -1  -9  118.04    8.64
  -3   1  -9  101.99    8.85
   3   1  -9  107.92    7.44
   3  -1  -9  106.02    8.40
   3  -1   9  102.15   13.15
   3   1  -9  113.55    9.82
  -3   1   9  113.68   15.80
   3   1   9  111.51   13.49
  -3   1  -9  100.47    9.07
  -3  -1   9   97.17   12.34
  -3  -1  -9  105.61    8.95
  -3  -2   9   35.54    9.24
   3   2  -9   32.24    7.25
   3   2  -9   32.71    4.93
  -3   2   9    5.24   10.25
  -3  -2  -9   26.77    6.22
   3  -2  -9   30.03    5.46
  -3  -2  -9   35.13    8.04
  -3   2  -9   25.11    6.68
  -3  -2  -9   22.14    4.04
   3  -2  -9   18.96    5.47
   3   3  -9   73.35    9.93
  -3  -3  -9   92.67   12.44
  -3  -3  -9   72.06    9.44
   3  -3  -9   99.97   10.91
   3  -3  -9   93.58    8.58
  -3   3  -9   80.43   10.42
   3  -3   9   91.86   10.14
  -3   3   9   92.15   14.51
  -3  -4  -9   12.97    6.65
   3  -4  -9   16.38    6.90
   3  -4  -9   12.94    5.67
   3  -4   9   16.34    6.70
  -3   4   9   33.27   11.78
  -3  -4  -9    9.17    8.55
   3  -5  -9    7.45    6.14
  -3  -5   9   -6.82    7.21
  -3  -5  -9   -6.77    8.91
   3  -5  -9    4.87    7.10
  -3  -5  -9    6.45    7.07
   3  -5   9    1.31    6.50
  -3   5   9   34.84   12.09
  -3  -6  -9   23.72    9.80
  -3  -6   9    0.14    9.43
   3  -6  -9   10.14    8.12
   3  -6   9   -5.85    7.37
  -3   0  10   -7.58    9.17
  -3   0 -10    1.85    3.84
   3   0 -10   -0.39    3.07
  -3   0 -10    5.66    4.54
   3   0 -10    7.54    5.25
   3   0  10   -6.42    7.85
  -3  -1 -10   70.90    8.46
  -3   1  10   85.40   13.54
  -3   1 -10   72.13    8.15
  -3   1 -10   96.59    9.47
   3  -1  10  104.24   14.50
   3   1 -10   90.16    7.46
   3   1  10   73.67   11.54
   3   1 -10   96.33   10.04
  -3  -1 -10   60.27    6.29
   3  -1 -10   74.20    8.07
   3  -1 -10   81.13    8.28
  -3  -1  10   71.61   12.80
   3  -2 -10  140.43   10.00
   3  -2 -10  158.92   11.69
  -3   2 -10  154.63   11.96
  -3   2 -10  143.74   11.90
   3   2  10  169.69   16.83
  -3  -2  10  156.25   15.97
  -3   2  10  141.14   18.50
   3   2 -10  139.86   12.35
  -3  -2 -10  156.80   11.82
   3   3 -10   49.45    9.31
   3  -3  10   28.56    7.52
  -3  -3 -10   45.12    8.33
  -3   3  10   40.85   12.88
   3  -3 -10   53.51    8.99
  -3   3 -10   35.84    8.82
   3  -3 -10   51.62    7.31
   3  -4 -10   18.78    5.87
   3  -4  10    1.30    6.38
   3  -4 -10   12.48    6.44
   3   4 -10    9.59    7.75
  -3  -4 -10    9.93    6.54
  -3   4  10   28.55   12.21
   3  -5  10    0.28    6.90
   3  -5 -10    7.63    7.74
  -3   5  10   16.71   11.60
  -3  -5 -10   16.20    7.94
   3  -6  10    6.32    9.09
  -3  -6 -10    3.10    8.78
   3  -6 -10   16.29    8.85
   3   0  11   -1.21    9.09
  -3   0 -11   11.79    5.32
   3   0 -11   -0.87    3.18
   3   0 -11   -2.03    5.30
  -3   0 -11    0.35    3.91
  -3   0  11    3.55   10.68
  -3   1 -11   24.56    6.68
  -3   1  11   22.93   12.13
   3  -1 -11   30.20    6.33
  -3  -1  11   26.99   11.85
  -3  -1 -11   23.04    6.20
   3   1 -11   37.34    7.56
   3  -1 -11   29.19    6.18
   3   1  11   25.96   10.60
   3  -1  11   44.37   10.46
  -3  -1 -11   29.00    5.46
  -3   1 -11   33.61    6.35
   3   1 -11   25.64    5.08
   3  -2 -11  182.52   11.83
  -3  -2  11  215.66   18.46
  -3  -2 -11  190.19   13.33
   3   2  11  222.13   19.41
  -3   2 -11  196.91   13.67
  -3   2  11  191.92   20.98
   3  -2 -11  186.74   13.37
   3   2 -11  204.03   14.63
  -3   2 -11  208.65   13.73
   3  -3 -11    0.52    5.48
  -3  -3 -11    1.96    4.73
  -3   3 -11    3.69    6.68
   3   3 -11    0.46    7.21
   3   3  11   23.64   10.60
  -3   3  11   10.05   11.29
   3  -3 -11    6.32    4.90
  -3  -4 -11   15.94    7.29
   3  -4  11    0.80    7.29
   3  -4 -11   21.95    7.36
   3   4 -11    2.46    7.65
   3  -4 -11    4.52    5.29
   3   4  11   24.65   11.11
  -3   4  11   20.90   11.85
  -3  -5 -11    3.95    7.26
   3   5  11   36.85   12.70
   3   5 -11   -5.27    8.12
  -3   5  11   24.55   12.71
   3  -5 -11   -0.12    7.19
   3  -5  11   -6.59    7.24
  -3   0 -12    2.80    4.47
  -3   0  12    3.89   12.09
   3   0 -12    2.40    5.88
   3   0 -12    0.68    3.69
   3   0  12   -8.35    9.61
  -3   0 -12    5.81    5.57
   3   1  12   18.02   11.35
   3  -1 -12   11.83    6.10
  -3   1  12   26.78   13.17
   3  -1 -12   18.07    5.75
  -3  -1  12   10.03   12.31
  -3   1 -12   24.04    7.24
  -3  -1 -12   18.51    6.18
   3  -1  12   21.95   10.40
   3   1 -12   10.44    6.85
  -3   1 -12   26.94    6.77
   3   2 -12   68.11    9.84
   3   2  12   52.54   12.73
  -3   2 -12   37.79    7.80
   3  -2 -12   70.84    8.46
   3  -2 -12   70.63    9.55
  -3  -2 -12   59.34    9.33
  -3   2 -12   55.85    9.42
  -3  -2  12   53.90   12.48
  -3   2  12   68.57   14.00
   3   3  12    6.45    9.93
   3  -3 -12    5.68    5.61
  -3   3  12   22.61   11.72
  -3   3 -12   10.63    7.30
   3   3 -12    7.49    7.89
  -3  -3 -12    3.49    4.93
   3  -3 -12    5.44    5.99
   3   4  12   20.02   11.19
  -3  -4 -12   18.52    7.03
  -3   4  12   14.67   12.12
   3   4 -12    9.38    8.35
   3  -4 -12   11.05    6.88
   3   5 -12   -5.21    8.46
  -3   5  12   26.73   13.51
   3  -5 -12   11.06    8.39
  -3  -5 -12   12.32    8.05
   3   5  12   27.47   13.18
   3   0 -13    2.90    3.89
  -3   0  13    3.30   11.78
   3   0 -13   -2.91    6.07
   3   0  13   17.94   11.03
  -3   0 -13   -5.09    4.17
  -3   0 -13    0.09    5.77
  -3   1 -13   31.87    7.94
   3  -1  13   11.89   10.49
   3  -1 -13   31.69    7.09
   3   1  13   22.22   11.35
  -3  -1  13   25.18   12.78
  -3   1 -13   37.54    7.57
  -3   1  13   41.02   13.74
  -3  -1 -13   45.65    8.25
   3   1 -13   28.80    8.21
   3  -1 -13   34.38    7.49
   3   2 -13   10.32    7.80
   3  -2 -13    7.50    5.72
   3   2  13   29.20   11.52
  -3   2 -13    4.71    5.83
  -3  -2 -13    8.48    5.60
  -3   2 -13   11.19    7.42
  -3  -2  13   -3.59   10.64
  -3   2  13    9.57   12.10
   3  -2 -13   23.25    7.11
   3  -3 -13   35.12    8.64
   3   3  13   53.82   13.89
   3   3 -13   33.18    9.31
  -3   3 -13   40.97    9.70
  -3   3  13   48.32   14.05
  -3  -3 -13   55.56   10.14
   3   4 -13   12.64    9.08
   3  -4 -13    8.59    6.19
  -3   4  13    9.11   12.20
  -3  -4 -13   11.15    6.80
  -3   4 -13   -3.61    7.63
   3   4  13   14.19   11.16
  -3  -5 -13   18.80    9.02
   3   5  13   44.66   14.33
   3   5 -13    2.94    9.47
  -3   5  13   30.48   15.02
   3  -5 -13   14.75    8.41
  -3   5 -13   20.22   10.52
   3   0  14    6.69   10.73
  -3   0  14  -14.03   11.44
  -3   0 -14    1.10    4.88
   3   0 -14    4.64    4.42
   3   0 -14  -11.26    6.01
  -3  -1 -14   18.29    6.47
  -3   1  14    7.23   12.53
  -3  -1  14   -2.32   12.30
  -3   1 -14   28.52    7.35
  -3   1 -14   12.74    7.34
   3  -1 -14   15.32    7.06
   3   1 -14   25.66    8.28
   3   1  14   28.22   11.65
   3  -1 -14   13.73    5.77
   3   2  14   17.42   11.86
   3  -2 -14   16.08    6.72
   3   2 -14   18.52    8.83
  -3   2 -14    7.92    7.78
  -3  -2 -14   11.06    6.48
  -3   2  14   18.99   13.02
   3  -2 -14   12.35    6.11
   3   3  14   35.26   12.86
   3  -3 -14   19.58    7.23
  -3   3 -14   11.27    9.01
  -3  -3 -14   -0.10    5.35
  -3   3  14    1.67   12.27
   3   3 -14   15.64    8.98
   3   4  14   18.29   11.98
  -3   4 -14   -6.06    8.47
  -3  -4 -14    6.79    6.68
  -3   4  14    4.12   12.87
   3   4 -14   -5.96    8.73
   3  -4 -14   -0.25    5.85
  -3   0 -15    3.31    5.12
   3   0 -15   -3.15    6.75
   3   0  15    4.61   11.86
  -3   0  15   17.99   13.47
  -3   1 -15   31.66    7.96
  -3  -1 -15   20.80    7.09
  -3   1 -15   32.27    8.73
   3   1 -15   36.59    9.48
   3  -1 -15   34.66    7.49
   3   1  15   27.57   12.76
  -3   1  15   27.47   14.22
  -3  -1  15   24.07   13.96
   3  -1 -15   24.57    8.10
   3   2  15   23.17   12.20
   3  -2 -15    8.12    5.99
   3   2 -15    5.14    7.96
  -3   2  15    8.77   13.17
  -3  -2 -15    4.66    6.09
  -3   2 -15    5.58    8.19
  -3   3 -15    4.66    8.77
  -3  -3 -15    7.63    6.52
   3   3  15   24.70   12.59
   3   3 -15  -11.62    7.77
  -3   3  15    0.42   12.29
   3  -3 -15   12.72    6.85
  -3   4  15   38.16   15.50
  -3  -4 -15    2.85    6.55
   3   4  15   33.31   13.97
   3   4 -15   -0.57    9.08
   3  -4 -15   21.61    8.24
   3   0  16   10.76   12.31
  -3   0  16   -9.24   13.15
   3   0 -16   -2.78    7.16
  -3   0 -16    0.61    5.75
  -3  -1  16  -17.67   12.71
   3   1  16   24.33   13.54
   3  -1 -16    9.68    7.63
   3  -1 -16   11.35    6.21
   3   1 -16   12.00    8.41
  -3  -1 -16    9.45    6.17
  -3   1  16    1.60   13.16
   3   2  16   30.97   13.53
  -3   2 -16   14.08    9.20
   3   2 -16   12.80    9.05
   3  -2 -16   22.61    7.69
  -3   2  16   12.06   14.18
  -3  -2 -16   18.94    7.56
   3   3  16   31.17   14.12
   3   3 -16   -5.24    8.87
  -3   3 -16    6.14    9.49
   3  -3 -16   11.69    6.97
  -3   3  16   11.53   14.65
  -3  -3 -16   -2.78    6.37
  -3   0 -17   -0.11    5.77
   3   0  17    3.37   12.75
   3   0 -17  -14.34    7.21
  -3   0  17  -10.87   13.36
  -3  -1  17  -18.72   13.23
   3   1 -17   -8.47    8.35
   3   1  17    8.58   13.57
  -3   1  17   11.79   14.51
  -3  -1 -17    2.23    6.62
   3   2 -17    1.49    9.11
  -3  -2 -17   11.21    6.76
  -3   2  17  -10.14   14.01
   3  -2 -17   11.81    7.19
   3   2  17   30.53   14.41
  -3   3 -17   -7.93    9.99
   3   3 -17   -9.96    9.56
  -3   3  17   12.65   16.14
  -3  -3 -17    9.84    7.31
   3  -3 -17   17.36    7.97
  -3   0  18  -26.79   14.26
  -3   1  18   -1.58   15.20
   3   1 -18   -0.27    9.24
  -3  -1 -18    8.75    7.02
   3   1  18    3.72   14.46
  -3   2  18    4.88   16.23
   3  -2 -18    5.61    7.24
   3   2 -18   -5.16    9.23
  -3  -2 -18   14.52    7.63
   3   2  18   30.28   16.56
  -3   0  19  -21.48   15.69
  -4   0   0 2555.18   65.78
   4   0   0 2451.02   59.55
  -4   0   0 2372.73   70.56
   4  -1   0  774.56   20.29
  -4  -1   0  744.28   19.49
  -4   1   0  728.88   23.52
  -4  -1   0  726.45   23.82
   4  -1   0  724.76   22.43
   4  -2   0   13.44    4.12
  -4   2   0    9.88    4.03
  -4  -2   0   16.37    3.07
   4  -2   0    9.33    2.97
  -4  -2   0    9.20    2.75
  -4  -2   0   10.42    3.45
  -4  -3   0  660.24   22.00
   4  -3   0  642.39   23.71
  -4  -3   0  639.82   20.43
  -4  -3   0  648.97   24.02
   4  -3   0  611.04   21.12
  -4  -4   0    8.60    4.94
  -4  -4   0   10.79    4.72
  -4  -4   0    5.49    5.19
   4  -4   0    4.34    4.26
   4  -4   0    7.95    6.95
   4  -5   0    8.27    5.63
  -4  -5   0   26.42    6.83
  -4  -5   0   25.87    7.31
   4  -5   0   30.01    9.76
  -4  -5   0   23.41    7.48
   4  -6   0  -18.81    9.01
   4  -6   0    5.50    6.21
  -4  -6   0    8.34    7.11
  -4  -7   0   11.77    8.95
   4  -7   0   16.41    8.58
  -4   0   1  394.10   14.06
  -4   0  -1  404.10   13.09
   4   0  -1  400.59   11.41
   4   0   1  390.35   10.43
  -4   0  -1  386.89   12.74
   4  -1  -1 3157.48   83.13
   4  -1  -1 3081.67   75.34
  -4  -1  -1 3224.27   74.78
  -4  -1   1 3039.80   89.31
  -4  -1   1 3103.60   82.64
  -4  -1  -1 3142.28   82.53
  -4   1  -1 2982.32   83.42
   4  -1   1 3019.60   75.11
  -4  -1  -1 3089.83   89.58
  -4   1   1 3180.47   89.54
  -4   2  -1   49.75    5.44
  -4  -2   1   48.95    5.01
   4  -2  -1   54.93    5.03
  -4  -2  -1   57.23    6.16
  -4  -2  -1   44.98    4.80
  -4  -2  -1   58.93    4.62
  -4   2   1   52.25    5.98
  -4  -2   1   63.02    6.08
   4  -2   1   57.05    6.53
   4  -2  -1   62.73    6.37
   4  -2   1   43.03    4.94
   4  -3  -1   44.57    6.83
   4  -3   1   36.18    5.33
   4  -3   1   50.27    6.99
  -4  -3   1   45.75    5.70
  -4  -3  -1   43.42    6.19
  -4  -3  -1   38.43    4.92
  -4  -3   1   35.86    5.27
  -4  -3   1   47.45    6.54
   4  -3  -1   44.24    5.61
  -4  -3  -1   36.91    5.39
   4  -4  -1   28.18    6.00
  -4  -4  -1   13.62    6.07
  -4  -4   1   18.23    5.84
  -4  -4  -1   16.91    6.01
   4  -4   1   29.35    7.99
   4  -4   1   23.15    5.80
  -4  -4   1   29.92    6.33
  -4  -4   1   32.13    6.32
   4  -4  -1   34.84    8.21
  -4  -4  -1   32.42    6.09
  -4  -5   1   15.46    6.47
   4  -5  -1   -4.18    7.38
  -4  -5  -1    9.94    6.08
  -4  -5   1   13.86    6.95
   4  -5   1  -10.77    8.17
   4  -5  -1    6.00    5.66
   4  -5   1    3.45    5.17
  -4  -5  -1    5.24    6.15
  -4  -5  -1    5.89    6.51
   4  -6  -1    5.56    9.66
   4  -6   1   14.95    7.21
  -4  -6  -1   23.19    7.56
   4  -6  -1   23.49    7.50
  -4  -6   1   19.91    8.00
   4  -7   1    7.53    7.60
  -4  -7   1    5.11    8.22
   4  -7  -1    8.80    7.94
   4  -7  -1  -24.99   12.28
  -4   0  -2 2148.64   56.54
  -4   0  -2 2109.29   60.14
   4   0  -2 2005.24   51.08
  -4   0   2 1949.97   60.93
   4   0  -2 2107.26   55.54
   4   0   2 2118.38   50.88
  -4   1   2  948.27   31.22
   4  -1   2  949.75   24.91
   4  -1  -2  929.34   27.82
  -4  -1  -2  952.87   29.99
   4  -1  -2  914.81   25.26
  -4  -1   2  935.57   29.81
   4   1  -2  953.68   25.51
  -4  -1  -2  941.34   23.46
  -4  -1  -2  937.57   27.47
  -4   1  -2  932.97   29.10
  -4  -2  -2  117.37    8.28
  -4  -2  -2  116.53    7.07
  -4  -2  -2   94.98    5.07
   4  -2   2  122.89    6.95
  -4  -2   2  115.49    5.80
  -4  -2   2  112.69    7.09
  -4   2   2  125.02    9.78
  -4   2  -2  123.28   10.10
   4  -2  -2  125.93    6.92
  -4  -2   2  119.48    7.62
   4  -2  -2  113.81    7.82
  -4   3   2   95.28   10.42
  -4  -3  -2   90.95    7.58
  -4  -3  -2   94.27    8.85
  -4  -3   2  103.26    7.79
  -4  -3  -2   94.70    6.65
  -4  -3   2  100.21    8.14
   4  -3  -2  105.17    7.40
  -4   3  -2   85.65   11.13
   4  -3   2   96.79    7.51
   4  -3  -2   86.43    8.80
   4  -3   2   94.41    6.19
  -4   4   2   17.43    7.81
  -4  -4   2   10.72    5.39
  -4  -4  -2    4.93    4.44
  -4  -4   2    5.89    5.39
  -4  -4   2    3.71    4.60
   4  -4   2    1.70    4.51
  -4  -4  -2    7.95    5.31
   4  -4  -2    3.59    6.24
   4  -4  -2    1.77    4.10
  -4  -4  -2    8.65    5.51
  -4  -5  -2   19.71    7.06
   4  -5  -2   22.64    9.11
  -4   5  -2   20.12    9.49
   4  -5  -2   32.68    7.27
  -4  -5   2   26.36    7.15
   4  -5   2   22.74    6.62
  -4  -5  -2   30.99    8.13
  -4  -5  -2   33.61    7.18
  -4  -6   2    5.01    6.67
   4  -6   2   10.75    6.93
  -4  -6  -2    3.44    6.21
  -4  -6  -2   10.26    7.90
   4  -6  -2  -14.02    7.84
  -4   6  -2   16.21   10.23
   4  -6  -2   10.29    6.77
   4  -7  -2    9.93    8.00
  -4  -7   2    7.09    8.75
   4  -7   2    6.40    7.73
  -4   0  -3 2200.39   60.74
   4   0  -3 2222.54   55.28
   4   0   3 2278.68   54.01
  -4   0   3 2215.14   66.37
  -4   0  -3 2172.21   64.54
   4   0  -3 2243.93   59.45
  -4   1  -3  388.20   15.38
   4   1  -3  383.35   13.26
  -4  -1  -3  388.64   15.06
  -4  -1  -3  369.79   13.63
  -4  -1   3  381.24   15.45
  -4   1   3  371.84   17.37
  -4  -1  -3  394.11   10.23
   4  -1  -3  372.43   12.62
   4  -1  -3  385.23   13.73
   4  -1   3  376.22   12.08
  -4  -2   3  852.20   28.64
  -4  -2   3  882.06   25.27
  -4   2  -3  883.87   28.87
  -4  -2  -3  902.95   30.09
   4  -2   3  866.10   25.27
   4  -2  -3  841.55   27.86
  -4   2   3  878.87   30.31
  -4  -2  -3  838.15   27.28
   4  -2  -3  847.56   25.02
  -4  -3   3    4.91    3.65
  -4  -3   3    7.38    4.16
  -4   3   3    3.69    6.28
  -4  -3   3    3.89    4.02
  -4  -3  -3    6.85    4.38
  -4  -3  -3    7.27    3.10
  -4   3  -3    7.35    6.84
   4  -3   3    9.98    3.88
   4  -3  -3    4.32    3.36
   4  -3  -3    9.52    4.89
  -4  -3  -3   10.12    4.17
   4  -4   3   13.66    5.60
  -4  -4  -3   17.40    6.10
  -4  -4   3   10.76    5.07
  -4  -4  -3   13.55    6.01
   4  -4  -3   23.85    5.45
  -4  -4   3    6.49    5.17
  -4   4  -3   24.42    9.43
  -4   4   3   18.70    8.41
  -4  -4   3   24.96    6.22
  -4  -4  -3   17.75    5.15
   4  -4  -3   20.39    7.60
  -4  -5  -3   38.45    8.95
  -4  -5   3   37.44    7.90
  -4  -5  -3   49.83    7.77
   4  -5  -3   27.77    9.35
   4  -5   3   36.00    7.77
  -4  -5  -3   41.25    8.94
  -4   5  -3   23.26    9.73
   4  -5  -3   30.02    7.57
  -4   6  -3  -11.81    9.33
   4  -6   3    1.32    5.97
   4  -6  -3    5.07    6.38
  -4  -6  -3    9.43    7.78
  -4  -6   3    8.85    7.02
   4  -6  -3    4.59    8.79
  -4   0  -4 1384.15   41.27
   4   0  -4 1317.93   35.49
   4   0  -4 1419.07   37.58
  -4   0  -4 1314.73   39.05
  -4   0  -4 1360.65   33.82
  -4   0   4 1336.00   43.28
  -4   1  -4  944.06   29.16
  -4  -1  -4  923.81   28.68
  -4  -1   4  913.86   30.99
   4  -1   4  861.00   28.46
   4  -1   4  951.09   25.43
   4  -1  -4  950.42   28.40
  -4   1   4  958.31   32.63
   4   1  -4  955.05   26.68
  -4  -1  -4  923.24   23.45
   4   1  -4  932.23   25.90
  -4  -1  -4  962.98   31.00
   4  -1  -4  974.09   26.22
   4  -2   4  787.73   23.10
   4  -2  -4  730.74   22.67
  -4  -2  -4  750.12   27.35
  -4  -2  -4  762.60   25.26
   4  -2  -4  764.66   25.48
  -4   2  -4  768.79   26.46
  -4  -2  -4  745.05   20.54
  -4   2   4  753.26   28.24
  -4  -2   4  776.47   23.34
   4   2  -4  756.46   22.60
  -4  -2   4  734.60   25.99
  -4   3  -4  123.77   12.89
  -4   3   4  128.10   12.94
  -4  -3  -4  136.71    7.61
   4  -3   4  131.92    9.31
   4  -3  -4  130.86   10.78
  -4  -3  -4  115.66   10.22
   4  -3  -4  119.95    8.27
  -4  -3   4  135.43    9.49
  -4  -3  -4  130.22    9.35
  -4  -3   4  114.45    9.03
   4   3  -4  119.16    9.69
  -4   4   4   18.96    9.40
   4  -4   4   21.69    6.20
  -4  -4   4   30.75    6.26
  -4  -4  -4   19.41    5.15
   4  -4  -4   21.54    7.33
  -4  -4   4   14.67    6.18
  -4   4  -4   17.64    9.65
  -4  -4  -4   23.74    7.38
   4  -4  -4   25.25    5.90
  -4  -4  -4   15.91    6.27
  -4  -5  -4   21.99    6.34
   4  -5  -4   13.73    6.49
   4  -5   4   19.53    6.42
  -4  -5   4    7.02    6.45
  -4  -5  -4   16.07    7.38
  -4   5  -4   10.59    9.35
   4  -5  -4   10.19    7.15
  -4  -5  -4   16.57    7.99
  -4  -6   4   -1.20    6.65
   4  -6  -4    3.46    6.23
   4  -6   4    0.00    6.37
   4  -6  -4    0.06    8.57
  -4  -6  -4    8.71    7.20
  -4   0   5  247.02   14.65
   4   0  -5  217.93    9.86
  -4   0  -5  217.37    8.16
  -4   0  -5  231.45   10.76
  -4   0  -5  221.21   10.59
   4   0  -5  238.20    9.06
   4  -1   5   96.38    7.62
  -4   1   5  109.46   12.12
  -4  -1  -5  102.02    4.61
  -4  -1  -5   99.28    7.19
  -4  -1   5  101.86   10.42
   4  -1   5   96.49    6.10
  -4   1  -5  112.67    8.63
   4  -1  -5  100.10    6.63
  -4  -1  -5  105.06    8.02
   4   1  -5  104.18    7.83
   4   1  -5   98.17    4.85
   4  -1  -5   92.02    6.72
  -4   2   5 1331.79   45.95
  -4   2  -5 1353.49   42.29
   4  -2  -5 1416.60   42.30
   4   2  -5 1383.71   38.50
   4  -2  -5 1338.51   37.64
  -4  -2  -5 1392.26   35.28
  -4  -2  -5 1442.64   42.28
  -4  -2  -5 1357.67   45.16
  -4  -2   5 1400.96   43.96
   4  -2   5 1376.75   37.98
   4  -3  -5   24.54    4.88
  -4  -3  -5   16.94    4.93
  -4   3   5   18.39    8.45
  -4  -3  -5   15.37    6.01
  -4  -3   5   22.72    5.63
   4  -3   5   18.55    4.95
  -4  -3   5   22.15    5.43
   4   3  -5   25.00    6.07
  -4  -3  -5   23.14    3.88
  -4   3  -5   26.65    8.47
   4  -3  -5   25.63    6.21
  -4  -4   5   10.45    6.06
  -4  -4  -5    3.69    4.21
   4  -4  -5   13.25    5.05
   4  -4   5    5.02    5.22
  -4  -4  -5   16.83    6.33
  -4   4   5    3.18    9.41
   4  -4  -5    6.21    7.17
  -4  -4  -5   12.44    6.68
  -4   4  -5    5.97    9.87
  -4   5  -5   16.85   10.31
   4  -5   5   12.08    5.99
  -4  -5  -5   29.15    8.12
  -4   5   5   37.48   10.59
  -4  -5  -5   21.42    8.38
  -4  -5   5   12.89    7.16
   4  -5  -5   25.01    8.40
   4  -5  -5   22.28    6.67
   4  -6   5   -0.29    6.24
  -4  -6  -5    2.39    8.43
  -4  -6  -5   12.69    8.21
   4  -6  -5    3.42    8.46
   4  -6  -5    8.06    6.64
  -4  -6   5    2.68    7.49
  -4   0  -6 1119.77   34.78
   4   0  -6 1128.06   31.79
  -4   0  -6 1131.57   36.63
  -4   0   6 1149.74   39.11
   4   0  -6 1174.86   33.20
   4  -1  -6  481.56   16.42
  -4  -1  -6  491.48   19.68
   4  -1   6  486.38   18.30
   4   1  -6  478.10   15.22
  -4  -1   6  503.40   21.00
   4  -1   6  461.76   15.48
   4  -1  -6  481.82   17.50
  -4   1   6  485.62   22.50
  -4   1  -6  454.59   18.11
  -4  -1  -6  475.49   18.06
  -4  -1  -6  511.66   14.04
   4   1  -6  469.45   17.01
   4  -2  -6    3.33    3.65
  -4  -2  -6    2.63    2.28
  -4  -2  -6    7.32    3.68
   4  -2  -6    4.74    3.45
  -4   2  -6    0.91    5.68
   4  -2   6    1.06    3.93
   4   2  -6    6.64    3.26
  -4  -2   6    3.66    5.51
  -4  -2  -6    2.69    4.31
  -4   2   6   11.47    7.70
   4  -2   6    8.43    3.80
   4   2  -6    2.90    4.48
  -4   3   6  125.45   14.88
  -4   3  -6  120.49   13.60
  -4  -3  -6  134.60   11.84
   4  -3  -6  148.06   11.39
   4  -3   6  124.34    9.74
  -4  -3  -6  147.13   10.66
  -4  -3   6  140.64   10.56
   4  -3  -6  125.84    8.97
  -4  -3   6  137.35   10.78
  -4   4   6   16.25   10.69
   4  -4   6   20.28    6.45
   4  -4  -6   28.39    6.22
  -4  -4   6   26.92    7.36
  -4  -4  -6   21.13    5.43
  -4  -4  -6   22.34    7.04
   4  -4  -6   19.81    7.76
  -4   4  -6   29.47   10.84
  -4  -4  -6   20.02    7.90
  -4  -5  -6    1.60    6.09
  -4  -5  -6    6.37    7.32
  -4  -5   6   -3.03    6.20
   4  -5   6    0.59    5.23
  -4   5  -6    5.92    9.84
  -4   5   6   16.80   10.06
   4  -5  -6   14.94    5.93
   4  -5  -6    6.22    7.06
  -4  -6   6   -1.42    7.27
   4  -6   6   11.21    7.48
   4  -6  -6   13.27    7.19
  -4  -6  -6   -2.67    8.86
   4  -6  -6    9.54    8.60
  -4  -6  -6    9.81    8.26
  -4   0   7  444.79   22.08
   4   0  -7  475.17   16.04
   4   0  -7  437.83   16.21
  -4   0  -7  437.14   17.44
  -4  -1   7  224.93   15.66
   4  -1  -7  199.41   10.62
  -4  -1  -7  213.12    8.40
  -4   1   7  203.68   16.63
   4   1  -7  224.76   11.42
   4   1  -7  215.60    9.04
  -4  -1  -7  220.30   12.61
   4  -1  -7  223.40   10.62
  -4  -1  -7  214.83   11.51
  -4   1  -7  205.86   11.66
   4  -2  -7  144.33   10.07
   4   2  -7  138.71   10.04
  -4   2   7  139.38   14.85
   4  -2   7  147.95    9.28
  -4  -2   7  142.92   11.94
   4   2  -7  144.62    7.75
  -4  -2  -7  139.05   11.11
  -4  -2  -7  141.82    9.94
  -4   2  -7  135.37   11.26
   4  -2   7  106.45    9.99
  -4  -2  -7  134.35    6.60
   4  -2  -7  141.60    8.84
   4  -3   7   79.56    8.88
  -4   3  -7   74.16   10.55
  -4  -3  -7   85.06    9.25
   4  -3  -7   87.72    7.84
   4  -3  -7   75.28    9.80
  -4  -3   7   83.39   10.14
  -4   3   7   84.81   12.97
  -4  -3  -7   65.02    5.79
  -4  -3  -7   63.13    9.68
  -4  -4  -7   33.83    8.69
  -4  -4   7   21.89    7.29
   4  -4   7   35.80    7.23
   4  -4  -7   22.23    6.20
  -4  -4  -7   20.85    6.77
  -4   4  -7   23.02   10.44
  -4   4   7   27.92   11.55
   4  -4  -7   25.26    7.87
  -4  -5   7   -6.11    6.20
  -4   5   7   18.39   10.55
   4  -5  -7    1.08    5.22
   4  -5  -7    5.49    7.42
   4  -5   7    0.66    5.73
  -4  -5  -7    3.45    7.06
  -4  -5  -7    3.26    7.64
   4  -6   7    4.42    6.82
  -4  -6   7   -3.15    7.84
  -4  -6  -7    9.08    8.34
  -4  -6  -7  -11.92    8.75
   4  -6  -7   14.64    8.63
   4  -6  -7    2.74    7.01
   4   0  -8  372.43   14.76
   4   0  -8  340.58   13.73
  -4   0   8  340.61   20.20
   4   0   8  347.44   17.31
  -4   0  -8  345.35   13.07
  -4   0  -8  360.63   15.68
   4  -1   8   45.97    7.47
  -4  -1  -8   43.61    5.22
  -4   1   8   44.03   10.10
   4  -1  -8   35.62    5.39
  -4  -1  -8   37.62    5.96
   4   1  -8   58.71    5.48
   4  -1  -8   50.20    6.11
   4   1  -8   52.21    6.75
  -4   1  -8   40.01    5.62
  -4   1  -8   36.78    6.16
  -4  -1   8   50.86    9.74
  -4  -1  -8   40.83    7.25
   4   2  -8  186.12   12.16
  -4   2   8  185.58   17.52
  -4   2  -8  196.15   12.90
   4   2  -8  197.01    9.25
  -4  -2  -8  179.71   11.38
   4  -2   8  194.33   10.91
  -4  -2  -8  194.39   13.39
   4  -2  -8  166.44   10.03
  -4  -2   8  190.82   14.14
  -4  -2  -8  182.30    8.13
   4  -2  -8  178.00   11.88
   4  -2   8  155.20   12.63
   4  -3  -8   29.34    6.96
  -4   3  -8   17.15    8.20
  -4  -3   8   12.66    7.04
   4   3  -8   14.76    6.99
  -4  -3  -8   18.36    7.89
  -4   3   8   33.44   11.66
   4  -3  -8   29.26    5.57
   4  -3   8   25.07    6.54
  -4  -3  -8   21.26    6.27
  -4  -4  -8   -1.60    6.84
   4  -4  -8   -5.23    4.01
  -4   4   8   18.43   10.49
   4  -4   8   -1.24    5.20
   4  -4  -8   -4.03    5.22
  -4   4  -8   -9.79    8.97
  -4  -4  -8    2.73    5.61
  -4  -5  -8   10.20    7.22
   4  -5  -8   10.52    6.01
  -4   5   8   27.11   12.23
   4  -5  -8   14.79    8.06
  -4  -5  -8    3.76    8.41
   4  -5   8   15.07    6.79
  -4  -5   8    4.25    7.96
   4  -6  -8    6.07    8.18
  -4  -6   8   -4.04    8.13
  -4  -6  -8  -20.73    9.22
   4  -6   8    5.38    7.58
  -4  -6  -8   10.05    8.62
   4  -6  -8    5.81    7.23
   4   0  -9   91.20    7.25
   4   0   9  109.48   12.01
   4   0  -9   82.87    8.45
  -4   0  -9  122.66    8.11
  -4   0   9  107.20   13.07
  -4   0  -9  104.56    8.85
   4   1  -9   11.88    5.40
  -4   1   9    4.99    9.35
  -4  -1  -9   13.76    4.52
  -4  -1  -9   10.41    3.75
  -4   1  -9   15.24    5.26
   4  -1   9   17.25    7.59
   4   1  -9   12.77    3.42
  -4  -1   9   13.52    9.09
   4  -1  -9   13.28    4.64
   4  -1  -9   13.15    4.22
  -4   1  -9   18.32    5.32
  -4   2   9   24.32   11.15
  -4  -2  -9   26.02    5.90
  -4   2  -9   20.30    6.88
   4   2  -9   26.55    7.12
  -4  -2  -9   27.58    7.77
  -4  -2  -9   25.96    4.05
  -4  -2   9   19.05    8.90
   4  -2   9   34.20    6.41
   4  -2  -9   25.42    5.46
   4  -2  -9   28.01    6.34
   4  -3  -9   91.58    8.93
   4  -3   9  100.21   10.44
  -4  -3   9   80.36   10.58
   4  -3  -9  103.14   11.16
  -4  -3  -9  109.30   10.88
   4   3  -9  103.01   11.68
  -4   3   9  108.21   15.38
  -4   3  -9  109.06   13.20
  -4  -3  -9  109.04   13.06
  -4  -4  -9   49.87   10.59
  -4   4   9   51.20   12.83
  -4   4  -9   39.28   10.75
   4  -4   9   52.56    8.97
   4  -4  -9   59.70    8.34
  -4  -4  -9   53.77    9.39
   4   4  -9   34.89    8.89
   4  -4  -9   49.97    9.29
   4  -5  -9    4.04    5.97
   4  -5  -9    9.92    7.68
  -4   5   9   26.82   12.14
  -4  -5  -9   -0.10    8.82
   4  -5   9    7.26    6.62
  -4  -5  -9    2.48    6.69
   4  -6  -9   23.46    9.82
  -4  -6  -9   14.80    9.12
   4  -6   9    5.32    7.92
   4   0 -10  195.46   10.64
  -4   0 -10  194.94   12.20
   4   0 -10  189.22   11.76
  -4   0 -10  205.05   10.91
  -4   0  10  186.83   19.17
   4   0  10  181.33   15.97
  -4  -1 -10  209.54   13.01
  -4   1  10  204.87   20.52
   4   1 -10  224.65   10.91
   4   1  10  195.99   17.10
  -4   1 -10  232.92   12.74
  -4   1 -10  213.99   12.90
  -4  -1 -10  218.60   10.10
   4  -1 -10  215.62   12.24
   4   1 -10  220.78   13.27
  -4  -1  10  209.27   18.98
   4  -1 -10  203.11   11.78
   4  -1  10  222.52   16.75
  -4   2 -10   68.24    8.68
   4   2 -10   71.10    9.36
  -4   2  10   55.56   13.34
   4  -2 -10   76.41    8.25
  -4   2 -10   56.17    8.37
   4  -2 -10   63.29    8.80
  -4  -2  10   74.64   11.89
  -4  -2 -10   57.96    8.53
  -4   3 -10  198.78   15.37
   4  -3 -10  202.25   12.38
  -4   3  10  226.36   20.88
   4   3 -10  201.38   14.71
   4  -3 -10  208.38   14.46
  -4  -3 -10  201.23   16.92
  -4  -3 -10  203.60   14.43
   4  -3  10  220.08   13.85
  -4  -4 -10   25.43    9.76
   4  -4  10   12.91    7.29
   4  -4 -10   15.09    5.92
   4  -4 -10   15.23    6.93
   4   4 -10   18.01    8.34
  -4   4  10   18.45   11.51
  -4  -4 -10   16.73    7.05
   4   5 -10    4.07    7.39
  -4  -5 -10    1.19    7.04
   4  -5 -10    4.44    7.12
  -4   5  10   25.41   12.34
   4  -5  10   -1.95    6.78
   4  -6  10    0.93    7.94
   4   6 -10    3.01    8.58
  -4  -6 -10   12.44    9.26
  -4   0 -11  171.10   11.72
  -4   0  11  173.84   19.78
   4   0 -11  162.22   11.91
   4   0 -11  149.99   10.02
   4   0  11  161.87   15.98
  -4   0 -11  156.87   10.71
   4   1  11   35.59   10.66
  -4   1 -11   26.57    6.96
   4  -1  11   46.15   10.56
  -4   1 -11   28.05    6.27
  -4  -1  11   33.28   12.01
   4  -1 -11   17.47    6.16
   4  -1 -11   20.29    5.57
  -4  -1 -11   23.32    6.08
   4   1 -11   22.11    7.05
  -4   1  11   44.17   12.96
  -4  -2  11   58.43   12.30
   4   2  11   58.20   12.75
   4  -2 -11   69.78    9.31
   4  -2 -11   72.58    8.98
  -4   2 -11   56.95    8.95
   4   2 -11   59.41    9.50
  -4   2  11   60.85   14.33
  -4  -2 -11   74.74    9.59
  -4   2 -11   61.38    8.88
  -4   3 -11   -7.60    6.46
   4  -3 -11    6.61    5.68
  -4   3  11    3.80   10.89
   4  -3 -11    5.52    5.26
   4   3 -11    2.84    7.25
  -4  -3 -11   -0.17    4.64
  -4  -4 -11    0.75    5.81
   4  -4 -11    5.03    5.75
   4  -4  11    1.35    6.86
   4  -4 -11    2.65    6.09
  -4   4  11   23.84   12.62
   4   4 -11    1.63    7.47
   4  -5 -11   18.23    8.83
  -4   5  11   45.53   13.84
   4  -5  11   10.63    8.25
  -4  -5 -11   18.31    8.42
   4   5 -11   -2.51    7.60
  -4   0  12   58.30   14.50
   4   0 -12   67.07    9.11
   4   0  12   59.75   12.42
  -4   0 -12   59.45    8.60
   4   0 -12   51.65    7.03
  -4   0 -12   72.35    8.25
  -4   1 -12    2.03    4.78
   4   1 -12    8.06    6.63
   4   1  12    4.44   10.38
   4  -1  12   -2.33    9.63
   4  -1 -12   -1.88    5.18
  -4   1  12    2.10   12.31
  -4  -1 -12    7.99    5.17
   4  -1 -12    2.50    4.19
  -4  -1  12    4.25   12.06
  -4   1 -12    1.96    5.75
   4   2 -12   44.85    8.89
  -4   2 -12   35.72    8.63
  -4  -2  12   35.00   11.71
  -4  -2 -12   39.49    7.85
  -4   2 -12   25.29    7.35
   4  -2 -12   40.35    7.73
  -4   2  12   42.58   13.58
   4  -2 -12   50.04    7.70
   4   2  12   47.35   12.26
  -4  -3 -12    6.30    5.69
   4  -3 -12    3.04    5.52
   4  -3 -12    8.80    6.07
  -4   3  12   10.63   12.04
   4   3  12   14.89   10.72
  -4   3 -12   -2.22    7.08
   4   3 -12    1.94    7.55
   4   4 -12    5.21    7.91
  -4   4  12   34.09   13.78
   4   4  12   15.07   10.91
  -4  -4 -12    2.98    6.36
   4  -4 -12   10.21    6.91
   4   5  12   39.97   13.96
  -4   5  12   47.44   14.80
   4  -5  12  -16.63    7.85
  -4  -5 -12    5.18    7.76
   4  -5 -12   10.32    8.06
   4   5 -12    1.79    9.13
   4   0 -13   22.71    5.42
   4   0 -13   49.45    8.90
  -4   0  13   29.04   13.43
  -4   0 -13   39.17    7.49
   4   0  13   46.52   11.87
  -4  -1 -13   28.41    7.45
   4  -1 -13   23.45    6.54
   4  -1 -13   20.40    6.82
  -4   1  13   18.28   13.14
  -4   1 -13   28.86    7.02
   4  -1  13   14.78   10.46
   4   1  13   34.79   11.31
  -4  -1  13   28.80   12.62
  -4   1 -13   28.73    7.70
   4   1 -13   28.04    8.26
   4  -2 -13   -0.94    5.37
  -4   2  13    1.96   11.96
  -4  -2 -13    2.34    5.39
   4   2 -13   -2.93    6.88
  -4   2 -13   -6.29    5.33
   4  -2 -13    2.85    4.89
  -4  -2  13    4.57   10.75
   4   2  13    9.82   10.33
  -4   2 -13   13.97    7.48
   4   3 -13    3.57    7.94
   4  -3 -13    7.71    5.90
   4   3  13   25.89   11.88
  -4   3  13    9.11   12.79
   4  -3 -13    1.07    5.38
  -4  -3 -13   12.90    6.18
  -4   3 -13    7.40    8.12
  -4  -4 -13    4.46    6.14
  -4   4  13   42.61   14.59
  -4   4 -13    2.84    8.40
   4  -4 -13    5.42    6.42
   4   4 -13    0.93    8.56
   4   4  13   16.74   11.56
  -4  -5 -13   35.42   10.45
   4   5 -13   17.47   10.90
   4   5  13   45.15   14.11
   4  -5 -13   31.34   10.06
  -4   5  13   55.43   16.53
  -4   0  14   10.58   12.78
   4   0  14   13.52   10.56
  -4   0 -14    3.75    5.29
   4   0 -14   27.11    8.23
  -4   1 -14   74.08    9.91
   4  -1 -14   65.98    9.46
   4  -1 -14   66.15    9.03
  -4   1  14   77.86   15.67
  -4  -1  14   76.55   14.80
   4   1  14   88.27   14.09
  -4   1 -14   56.01    9.04
   4   1 -14   80.52   10.99
  -4  -1 -14   78.12   10.35
   4  -2 -14   24.66    7.13
  -4   2 -14   41.60    9.04
   4  -2 -14   20.84    7.22
  -4   2  14   27.27   13.49
   4   2 -14   32.35    9.06
  -4  -2 -14   28.49    7.84
   4   2  14   24.69   11.89
  -4   2 -14   15.17    6.82
   4   3 -14    0.26    8.24
  -4   3 -14    8.08    8.21
   4   3  14   24.48   11.89
   4  -3 -14   12.39    6.57
  -4  -3 -14   10.49    6.36
  -4   3  14   11.35   13.32
   4   4 -14   -4.62    8.59
   4   4  14   28.84   12.42
  -4   4 -14   -2.50    8.38
  -4  -4 -14   11.22    7.46
  -4   4  14   11.68   14.35
   4  -4 -14    9.13    7.00
  -4   0 -15   54.31    9.42
   4   0 -15   75.03   10.71
  -4   0  15   24.24   14.09
   4   0  15   59.64   13.74
  -4   1 -15    8.21    6.38
  -4   1  15   27.89   13.81
  -4  -1 -15   24.72    7.56
   4  -1 -15   18.47    6.91
  -4  -1  15    3.55   12.82
   4  -1 -15   17.78    7.18
   4   1  15   29.54   12.90
   4   1 -15   21.02    8.80
  -4   2 -15   10.79    8.37
   4  -2 -15   16.24    6.69
   4   2  15    7.14   11.50
  -4   2  15   27.79   14.78
   4   2 -15    0.40    7.92
  -4  -2 -15    0.74    5.74
   4  -2 -15   -0.42    6.33
  -4  -3 -15    8.89    6.72
   4   3 -15   -8.70    8.00
  -4   3  15   15.32   14.19
   4   3  15   25.27   12.75
  -4   3 -15    3.93    8.55
   4  -3 -15   12.85    6.71
  -4   4 -15   -7.31    9.71
  -4   4  15    7.86   14.41
   4  -4 -15   15.13    7.60
   4   4  15   29.90   13.91
   4   4 -15  -16.54    8.44
  -4  -4 -15    5.92    6.94
   4   0 -16  -10.36    6.97
  -4   0 -16   -3.26    5.15
  -4   0  16  -12.55   13.19
   4   0  16   16.14   12.44
   4  -1 -16   11.90    7.63
  -4  -1 -16   -0.11    5.85
   4   1 -16   -5.63    7.36
  -4  -1  16  -11.89   12.63
  -4   1 -16   -6.32    5.54
   4   1  16    9.14   12.16
  -4   1  16  -12.51   12.79
  -4   2  16    9.57   14.21
   4   2  16   20.08   12.44
   4  -2 -16   10.83    6.52
  -4  -2 -16   13.30    7.23
   4   2 -16   -6.51    8.25
   4   3  16   29.67   13.48
   4  -3 -16    7.98    6.65
  -4   3  16    8.80   14.02
   4   3 -16   -4.67    9.38
  -4   3 -16   -3.08    9.01
  -4  -3 -16   12.95    7.57
  -4   0  17  -10.22   13.98
   4   0  17   18.50   13.17
  -4   0 -17    2.21    6.11
   4   0 -17    0.27    8.01
  -4  -1 -17    9.12    6.58
   4   1 -17   -1.95    7.90
  -4   1  17  -13.33   13.25
   4   1  17   25.61   14.10
  -4  -1  17   -1.86   13.52
   4   2 -17   -9.04    8.41
   4   2  17   14.35   13.50
  -4   2  17   11.29   15.05
   4  -2 -17    3.99    6.43
  -4  -2 -17   10.95    6.72
  -4   3  17    7.07   15.89
   4  -3 -17    7.87    6.81
  -4  -3 -17   -0.24    6.29
   4   3 -17    1.58    9.49
   4   3  17   26.90   15.02
   4   0 -18   23.10   10.25
  -4   0 -18   26.92    8.89
  -4   0  18   16.07   16.39
   4   1  18    5.74   14.68
  -4   1  18   -0.28   15.05
  -4  -1 -18    8.69    7.28
   4   1 -18   -1.31    9.06
  -4   2  18  -13.03   15.05
   4   2  18   17.34   15.02
   4   2 -18   -0.02    9.65
  -4  -2 -18    2.90    7.10
  -4   0  19   -6.11   16.86
  -5   0   0   -0.08    2.94
   5   0   0    0.60    1.57
  -5   0   0    0.66    2.44
   5  -1   0 3347.60   80.37
  -5   1   0 3364.38   94.92
  -5  -1   0 3216.76   95.28
  -5  -2   0  538.75   19.63
  -5  -2   0  498.40   15.88
  -5   2   0  553.33   18.52
   5  -2   0  547.79   19.26
  -5  -2   0  543.90   17.10
   5  -2   0  496.71   16.73
  -5   3   0  389.97   16.24
  -5  -3   0  390.12   14.48
   5  -3   0  374.97   15.19
  -5  -3   0  422.69   15.68
  -5  -3   0  432.94   17.75
   5  -3   0  396.94   17.62
  -5  -4   0    9.34    5.35
   5  -4   0    4.44    7.09
   5  -4   0    0.31    4.07
  -5  -4   0    7.64    4.75
  -5  -4   0    4.28    4.83
   5  -5   0    4.05    8.61
  -5  -5   0   13.35    6.80
  -5  -5   0    2.03    5.66
  -5  -5   0   16.55    6.86
   5  -5   0    4.75    5.21
   5  -6   0    1.68    6.44
  -5  -6   0   13.39    7.34
   5  -6   0  -15.47    9.66
   5  -7   0    0.54    7.25
  -5   7   0   26.82   12.27
  -5   0   1    4.69    3.86
   5   0  -1   -2.16    2.03
   5   0   1   -1.86    1.19
  -5   0   1    1.07    1.42
  -5   0  -1    3.43    3.31
  -5   0  -1    2.32    2.23
   5   1  -1  239.90    9.24
  -5  -1   1  220.71    7.39
  -5  -1  -1  222.28   10.40
   5  -1   1  228.51    8.53
  -5   1  -1  225.92   12.48
  -5   1  -1  242.22    8.75
  -5  -1  -1  244.32    7.45
  -5  -1  -1  222.15    8.85
   5  -1  -1  226.13    8.82
  -5  -1   1  247.56   10.96
  -5   1   1  239.09   12.67
   5  -1  -1  233.48   10.16
   5  -2  -1   96.85    7.68
  -5  -2   1   95.16    5.41
   5  -2  -1   91.56    6.18
  -5   2  -1  108.75    6.77
  -5  -2   1  110.28    7.67
  -5  -2  -1   99.30    7.53
  -5  -2  -1  100.59    5.59
  -5  -2   1   98.90    6.31
   5  -2   1  110.30    6.67
  -5   2   1  109.02    9.08
  -5  -2  -1   95.74    6.20
   5  -3  -1   48.27    5.93
   5  -3   1   40.70    7.17
  -5  -3   1   45.50    6.24
  -5   3  -1   52.83    6.94
   5  -3   1   49.80    6.12
   5  -3  -1   65.73    8.30
  -5  -3   1   40.85    5.06
  -5  -3   1   57.05    6.22
  -5  -3  -1   49.33    6.30
  -5  -3  -1   58.48    7.27
  -5  -3  -1   56.05    5.59
  -5   3   1   40.09    6.98
   5  -4  -1   18.74    5.53
  -5  -4   1   17.36    5.96
   5  -4   1   21.63    8.04
  -5  -4  -1   17.97    5.50
  -5  -4  -1   21.89    6.04
  -5  -4  -1   22.74    6.20
  -5  -4   1   16.20    5.64
  -5  -4   1   18.93    5.79
   5  -4   1   17.32    5.32
   5  -4  -1   16.37    7.52
  -5  -5  -1   15.76    6.68
  -5  -5  -1    4.70    5.72
   5  -5  -1    4.49    8.23
  -5  -5  -1   14.10    6.86
   5  -5   1   10.96    6.02
   5  -5   1    4.09    8.82
  -5  -5   1   17.97    6.62
   5  -5  -1   15.32    6.01
  -5  -6   1   15.40    7.62
  -5  -6  -1   11.68    7.14
   5  -6  -1   11.65    7.26
   5  -6   1    1.03    6.35
   5  -6  -1    2.60    9.85
   5  -7   1   21.95    9.15
   5  -7  -1    6.91    7.95
  -5   7  -1   -0.90   11.49
  -5  -7   1   18.34    9.23
   5   0  -2   -0.74    2.15
  -5   0  -2    2.74    3.51
  -5   0  -2   -1.55    2.14
  -5   0   2    6.23    5.56
   5   0  -2    3.12    2.77
   5  -1  -2  102.57    6.82
  -5  -1   2  130.85    8.45
  -5   1  -2   95.98    9.27
  -5   1   2  118.49   11.44
   5  -1  -2  116.06    6.24
   5  -1   2  114.91    5.88
   5   1  -2   99.38    6.67
  -5  -1  -2  103.32    7.15
  -5  -1  -2  103.19    6.19
   5  -2  -2  472.53   17.51
  -5  -2   2  456.14   15.22
  -5  -2   2  454.62   17.53
   5  -2  -2  461.15   15.50
  -5   2   2  452.44   18.63
  -5  -2   2  437.15   14.08
  -5  -2  -2  460.08   18.12
  -5   2  -2  464.09   18.67
   5  -2   2  455.45   15.45
  -5  -2  -2  449.06   16.14
   5  -3   2  218.69   11.32
  -5  -3  -2  252.77   10.42
  -5   3  -2  234.32   15.48
  -5   3   2  256.05   14.36
   5  -3  -2  247.20   11.73
  -5  -3   2  256.06   11.70
  -5  -3  -2  271.46   13.98
  -5  -3  -2  245.70   12.26
  -5  -3   2  239.95   10.70
   5  -3  -2  228.64   13.46
  -5  -3   2  250.00   12.98
  -5  -4  -2   12.96    4.98
  -5  -4  -2   13.77    5.86
  -5   4   2   27.09    8.61
  -5  -4   2   25.77    6.15
   5  -4  -2   14.17    5.07
  -5  -4  -2   13.58    5.44
   5  -4   2   17.82    5.45
  -5  -4   2   24.64    6.02
   5  -4  -2   23.47    7.70
  -5   4  -2   26.41    9.63
  -5  -4   2   20.70    5.85
  -5  -5  -2   28.32    7.11
  -5  -5  -2   25.46    7.52
  -5  -5  -2   27.45    7.88
   5  -5  -2   10.26    8.01
  -5   5  -2   25.97   10.33
   5  -5  -2   16.31    6.47
  -5  -5   2   18.10    6.86
  -5  -6   2   20.61    7.81
  -5   6  -2    0.80    9.42
   5  -6  -2    0.97    9.06
   5  -6   2   14.61    7.34
   5  -6  -2   10.03    6.66
   5  -7   2   -1.56    7.02
  -5  -7   2   -2.53    8.54
   5  -7  -2    0.34    7.91
   5  -7  -2  -19.76   12.85
  -5   0  -3    2.93    3.26
   5   0  -3    3.87    2.95
   5   0  -3   -2.39    1.84
  -5   0  -3   -3.94    2.24
  -5   0   3   13.50    6.07
  -5   1   3  401.71   17.89
  -5  -1  -3  403.26   15.53
  -5  -1   3  403.39   16.32
  -5  -1  -3  403.09   14.43
   5  -1  -3  404.40   14.55
  -5   1  -3  378.88   12.86
   5  -1  -3  390.78   13.30
  -5   1  -3  399.51   16.04
   5   1  -3  398.93   13.74
   5  -1   3  402.07   12.61
   5  -2  -3  366.10   15.69
  -5  -2  -3  372.44   11.41
  -5  -2  -3  372.10   16.21
   5  -2   3  362.70   13.53
  -5   2   3  350.88   16.97
  -5  -2   3  375.16   15.59
  -5  -2   3  365.70   13.66
  -5   2  -3  378.42   17.12
  -5  -2  -3  372.34   14.59
   5  -2  -3  372.04   13.60
  -5   3   3   40.05    8.17
  -5  -3   3   48.79    7.20
  -5   3  -3   31.19    8.06
  -5  -3  -3   38.55    5.76
  -5  -3   3   32.12    4.87
   5  -3  -3   37.14    5.53
  -5  -3   3   33.26    5.79
  -5  -3  -3   40.87    4.70
   5  -3   3   41.52    5.91
  -5  -3  -3   32.22    6.33
   5  -3  -3   41.52    6.95
  -5  -4  -3   14.75    5.09
   5  -4   3   18.14    5.72
  -5  -4  -3    9.23    6.03
   5  -4  -3   27.99    5.88
  -5   4   3   20.96    9.22
  -5   4  -3    9.15    9.31
  -5  -4   3   18.53    6.16
  -5  -4  -3   13.33    6.09
  -5  -4   3   23.23    5.94
   5  -4  -3   11.08    7.19
  -5  -5   3   15.15    6.92
  -5  -5  -3    8.50    6.53
  -5   5  -3   -3.87    9.00
  -5  -5  -3    4.51    5.55
  -5  -5  -3   15.01    6.99
   5  -5  -3    5.15    7.52
   5  -5   3    4.81    5.50
   5  -5  -3   -5.55    4.95
   5  -6  -3   -3.70    6.22
   5  -6  -3   -2.88    8.28
  -5  -6   3    8.98    7.62
  -5  -6  -3    4.88    7.02
   5  -6   3    7.18    7.03
  -5   6  -3   -4.99    9.96
   5   0  -4   -3.17    2.69
  -5   0   4    3.60    5.89
  -5   0  -4    2.92    3.25
   5   0  -4   -0.19    1.77
  -5   0  -4   -1.00    2.47
  -5  -1  -4  148.84    8.38
  -5   1   4  145.88   12.65
   5  -1   4  151.54    7.04
  -5   1  -4  152.87   10.22
   5   1  -4  153.25    8.43
  -5  -1   4  165.75   10.80
   5  -1  -4  156.69    8.05
   5  -1  -4  140.35    7.97
  -5  -1  -4  157.96    9.16
  -5  -2  -4  240.52   11.77
   5  -2   4  227.13   10.88
  -5   2  -4  249.89   14.73
  -5   2   4  252.57   15.83
  -5  -2  -4  264.41    8.70
  -5  -2  -4  230.85   12.80
   5   2  -4  250.23    9.95
  -5  -2   4  277.53   13.28
   5  -2  -4  264.82   11.09
   5  -2  -4  254.39   12.84
  -5  -3   4  119.11    9.38
   5  -3  -4  113.80   11.03
  -5  -3   4  101.86    8.73
  -5  -3  -4  104.77    9.95
   5  -3  -4  100.36    7.93
  -5   3  -4   95.56   11.08
  -5   3   4  127.87   13.34
   5  -3   4  117.33    8.86
  -5  -3  -4  109.41    8.74
   5   3  -4  116.45    8.93
  -5   4  -4   21.44   10.06
   5  -4  -4   14.65    7.35
  -5  -4   4   18.07    6.64
  -5  -4  -4   20.63    7.26
   5  -4  -4   18.43    5.70
  -5   4   4   23.99   10.01
  -5  -4   4   18.83    5.94
  -5  -4  -4   19.02    5.19
  -5  -4  -4   18.16    6.31
   5  -4   4   21.19    6.09
   5  -5  -4   25.12    6.76
  -5  -5  -4   16.48    7.18
  -5  -5  -4   24.62    8.42
   5  -5  -4   20.38    8.54
  -5   5  -4   23.98   10.35
   5  -5   4   13.99    6.55
  -5  -5   4   27.29    7.76
   5  -6  -4    2.95    6.32
   5  -6   4    2.03    5.92
  -5   6  -4   -9.24    9.76
  -5  -6  -4    7.52    7.15
   5  -6  -4    4.33    8.70
  -5  -6   4   -1.31    7.11
   5   0  -5    0.42    3.05
   5   0  -5   -0.42    1.72
  -5   0   5    2.13    6.44
  -5   0  -5    2.76    3.12
  -5   0  -5   -0.15    2.27
  -5   0  -5    0.95    2.83
  -5   1   5   31.45    7.91
   5   1  -5   33.35    2.92
   5  -1  -5   36.06    4.59
   5   1  -5   43.57    5.23
  -5  -1  -5   40.28    2.85
   5  -1   5   34.19    3.85
   5  -1  -5   31.04    4.34
   5  -1   5   42.21    6.06
  -5  -1  -5   37.91    5.48
  -5  -1  -5   44.39    5.56
  -5  -1   5   36.19    6.85
  -5   1  -5   34.54    5.73
  -5  -2   5  507.23   20.19
  -5  -2  -5  493.40   20.68
  -5  -2  -5  502.81   14.39
   5  -2  -5  459.91   18.69
  -5   2   5  493.39   22.59
   5   2  -5  485.70   17.91
  -5  -2  -5  532.54   19.28
  -5   2  -5  466.82   20.21
   5   2  -5  492.68   15.41
   5  -2   5  483.98   16.91
   5  -2  -5  490.01   17.22
  -5   3  -5   49.01    9.74
   5  -3  -5   54.77    6.59
  -5  -3  -5   54.64    7.41
   5  -3   5   55.54    6.98
  -5  -3  -5   57.79    5.12
  -5  -3   5   64.96    8.04
  -5  -3  -5   63.71    8.68
   5  -3  -5   57.82    8.23
  -5   3   5   62.73   10.54
  -5  -3   5   55.07    7.23
   5  -4  -5   26.41    8.04
  -5  -4  -5   40.46    7.97
   5  -4   5   27.34    6.76
  -5  -4   5   34.37    6.95
  -5  -4   5   38.94    8.02
  -5  -4  -5   39.31    6.14
  -5  -4  -5   47.62    9.27
   5  -4  -5   35.93    6.80
  -5   4   5   27.87   10.93
  -5   4  -5   40.87   11.19
  -5   5  -5   13.11   10.70
  -5  -5  -5   16.99    7.82
  -5  -5   5   15.58    7.27
   5  -5   5   17.89    6.32
  -5  -5  -5   18.33    7.09
   5  -5  -5   25.81    6.92
   5  -5  -5   21.20    8.56
   5  -6  -5   -2.71    6.48
  -5  -6  -5   15.10    8.47
  -5  -6  -5    1.46    7.94
   5  -6   5    7.63    6.95
  -5  -6   5    8.51    7.61
   5  -6  -5    5.06    8.41
   5   0  -6   -2.78    1.73
  -5   0  -6    0.70    3.49
   5   0  -6    1.93    3.39
  -5   0  -6    0.94    2.66
  -5   0  -6   -1.33    3.06
  -5   0   6    3.49    6.91
  -5  -1  -6   52.83    7.20
   5  -1   6   65.14    5.97
  -5   1   6   51.07    9.38
   5   1  -6   80.82    7.78
  -5  -1   6   65.80    8.84
   5  -1  -6   63.20    6.34
   5   1  -6   58.06    4.15
   5  -1   6   74.11    8.24
   5  -1  -6   48.20    5.96
  -5  -1  -6   59.68    6.56
  -5  -1  -6   59.01    4.06
  -5   1  -6   62.27    8.16
   5  -2  -6  159.20   10.61
   5   2  -6  175.60   10.74
  -5  -2  -6  165.97    6.90
   5  -2   6  151.67    9.23
  -5  -2  -6  177.28   11.48
   5  -2  -6  152.02    9.23
  -5   2   6  164.59   14.94
  -5  -2   6  184.50   12.35
  -5   2  -6  152.31   12.32
   5   2  -6  173.07    7.50
  -5  -2  -6  182.91   10.72
  -5  -3  -6  106.07   11.20
   5  -3  -6  111.69   11.10
   5  -3  -6  104.21    8.47
  -5  -3  -6   99.45    6.66
  -5  -3  -6  124.16    9.95
  -5  -3   6  110.49   10.67
   5  -3   6   90.45    8.86
  -5   3  -6  123.19   14.40
  -5   3   6  110.89   15.21
  -5  -4  -6   52.21    8.63
  -5   4  -6   29.94   11.45
  -5   4   6   39.78   12.00
   5  -4  -6   48.09    7.70
  -5  -4   6   56.09    9.11
   5  -4  -6   40.79    8.96
  -5  -4  -6   72.23   10.92
   5  -4   6   52.75    8.13
  -5  -5  -6   16.93    8.79
  -5   5  -6    5.38   10.02
   5  -5   6    2.34    5.80
  -5  -5   6    9.62    7.06
  -5  -5  -6    6.89    6.52
   5  -5  -6   21.51    8.27
   5  -5  -6   12.31    6.03
  -5   5   6   30.21   10.85
   5  -6  -6    0.93    6.53
  -5  -6   6   -2.68    7.33
   5  -6  -6    4.02    8.19
  -5  -6  -6    8.37    8.00
   5  -6   6    2.59    6.83
  -5  -6  -6   13.16    9.94
   5   0  -7   -0.21    3.86
   5   0  -7   -2.11    2.09
  -5   0  -7   -1.67    3.22
  -5   0   7   -8.83    7.35
  -5   0  -7   -0.63    2.81
  -5   0  -7   -1.71    3.92
  -5   1  -7   46.51    6.53
  -5   1   7   52.12   10.19
  -5  -1   7   50.38    8.94
   5  -1  -7   42.02    5.62
  -5  -1  -7   48.63    4.42
   5  -1   7   51.29    6.78
   5  -1   7   40.94    4.96
   5   1  -7   45.49    4.27
   5  -1  -7   44.18    5.82
  -5  -1  -7   33.10    5.62
  -5  -1  -7   43.78    6.79
   5   1  -7   43.88    6.26
  -5   2   7   83.45   11.89
   5   2  -7   95.07    9.40
  -5  -2   7   87.48   11.16
   5  -2   7   89.34    7.71
  -5  -2  -7   84.30    9.31
   5  -2  -7   92.14    8.56
  -5   2  -7   76.48   10.59
  -5  -2  -7   96.37    8.52
   5   2  -7   91.16    5.79
  -5  -2  -7   87.07    5.28
   5  -2  -7   87.31    7.54
  -5  -3   7   64.91    8.56
  -5  -3  -7   54.88    9.36
   5  -3   7   56.08    7.56
  -5   3   7   53.83   12.01
   5  -3  -7   46.81    6.77
   5   3  -7   49.88    8.24
  -5  -3  -7   66.54    8.52
   5  -3  -7   49.22    8.11
  -5   3  -7   69.32   10.67
  -5   4   7   18.44   10.78
  -5  -4   7   -5.13    6.21
   5  -4   7   12.12    6.05
  -5  -4  -7   14.40    7.71
   5  -4  -7   12.10    5.16
  -5   4  -7   -4.59    9.59
  -5  -4  -7   12.08    6.25
   5  -4  -7    8.77    6.58
  -5  -5   7   -2.57    6.59
  -5   5  -7   -3.21   10.18
   5  -5  -7    5.18    5.63
  -5  -5  -7   -1.90    6.57
   5  -5   7   11.30    6.52
   5  -5  -7    8.31    6.77
  -5   5   7   25.38   10.76
  -5  -5  -7    7.80    7.92
  -5  -6  -7   11.18    8.39
  -5  -6   7  -11.06    7.56
   5  -6  -7    7.53    8.57
   5  -6  -7    7.74    7.12
  -5  -6  -7   -3.71    8.87
   5  -6   7    0.34    6.59
  -5   0  -8    2.23    3.57
  -5   0   8   -5.71    8.30
  -5   0  -8   -2.89    1.57
   5   0  -8   -0.40    2.29
   5   0  -8   -1.50    4.03
  -5   1   8   20.09    9.50
   5  -1  -8    5.23    4.04
   5   1  -8    5.17    2.42
  -5  -1  -8    7.16    3.83
   5  -1  -8   -0.83    2.80
  -5  -1  -8    5.73    2.87
  -5   1  -8   10.35    4.93
   5   1  -8    6.50    4.79
  -5  -1  -8    6.23    5.05
  -5  -1   8    7.98    7.95
  -5   1  -8    3.31    4.25
  -5   2   8    8.01   10.18
   5  -2  -8   11.94    5.12
  -5   2  -8    6.18    6.14
  -5  -2  -8   17.45    6.34
   5  -2  -8   15.88    4.80
   5  -2   8   18.22    5.11
  -5  -2   8    4.72    7.80
   5   2  -8   16.56    6.35
  -5  -2  -8    6.85    2.87
  -5  -2  -8   17.78    5.04
   5  -3  -8  302.24   14.37
  -5   3   8  294.57   21.74
  -5  -3  -8  326.23   17.13
   5  -3   8  280.29   14.94
  -5   3  -8  293.26   18.43
   5   3  -8  293.12   15.92
  -5  -3  -8  295.15   18.45
   5  -3  -8  294.22   17.08
  -5  -3   8  315.07   17.35
   5  -4  -8    2.07    5.98
   5  -4  -8    3.53    4.91
  -5  -4  -8   21.56    6.84
   5  -4   8    7.75    5.45
  -5   4   8   17.18   10.91
  -5   4  -8    2.55    9.63
  -5  -4  -8    7.47    7.06
  -5  -5  -8    6.02    8.18
   5  -5  -8   15.50    8.73
   5  -5   8    8.66    6.39
  -5   5   8   33.56   12.20
   5  -5  -8    6.80    6.27
  -5  -5  -8   11.42    7.49
  -5  -6   8  -11.70    8.60
   5  -6  -8   -3.03    6.63
   5  -6   8    4.15    7.21
   5  -6  -8   21.92    9.79
  -5  -6  -8   -4.73    9.30
  -5  -6  -8   13.54    8.68
  -5   0  -9   -1.48    3.48
   5   0  -9   -1.58    2.38
   5   0   9   -4.80    6.09
  -5   0   9   15.70    9.76
  -5   0  -9   -0.60    2.39
   5   0  -9    5.96    4.55
   5   1  -9  328.90   12.97
  -5  -1   9  336.85   20.36
   5  -1  -9  321.94   14.76
   5   1  -9  338.66   15.37
   5  -1   9  325.09   17.43
  -5   1  -9  305.99   15.65
  -5  -1  -9  332.45   16.02
  -5  -1  -9  353.07   12.03
  -5  -1  -9  319.76   17.06
   5  -1  -9  315.67   14.34
  -5   1   9  298.38   21.74
  -5   1  -9  340.11   14.14
   5  -2  -9  127.48   10.54
  -5  -2  -9  139.04   12.48
   5   2  -9  134.71   11.85
  -5   2  -9  147.26   12.43
  -5  -2   9  135.42   14.46
   5  -2  -9  132.59    9.66
  -5  -2  -9  142.11   11.10
  -5   2   9  135.85   18.76
   5  -2   9  143.24   10.12
  -5  -3   9  143.50   13.66
   5  -3   9  116.60   11.04
  -5   3   9  135.75   19.53
   5  -3  -9  138.82   10.49
  -5   3  -9  129.19   14.21
   5   3  -9  103.76   11.95
   5  -3  -9  125.49   12.26
  -5  -3  -9  128.49   11.86
  -5  -3  -9  116.67   13.30
   5   4  -9    4.32    7.02
  -5  -4  -9    0.13    7.07
  -5   4   9   10.90   10.90
   5  -4   9    5.61    6.04
  -5   4  -9   -7.38    8.87
   5  -4  -9    2.65    5.19
   5  -4  -9   -3.80    5.18
  -5  -4  -9    3.39    5.77
   5  -5  -9   -1.72    7.00
   5   5  -9    7.35    7.46
  -5  -5  -9    5.52    6.67
   5  -5   9   -0.77    5.88
   5  -5  -9    2.63    6.13
  -5  -5  -9   15.82    9.77
  -5   5   9    7.87   11.01
   5  -6  -9   14.23    8.55
  -5  -6  -9  -12.22   11.09
   5  -6   9   10.56    8.12
  -5  -6  -9   17.65    9.11
  -5   0  10   12.85   10.79
   5   0 -10    0.30    2.87
  -5   0 -10    7.25    4.29
   5   0  10   -3.18    7.47
  -5   0 -10   -0.33    3.84
   5   0 -10    2.17    5.10
  -5   1 -10   16.95    5.60
  -5   1  10   10.43   11.44
  -5  -1 -10   17.32    5.56
  -5   1 -10   10.19    5.53
   5  -1 -10   16.12    4.84
   5   1 -10   13.72    3.79
  -5  -1 -10   17.59    4.24
   5  -1  10   19.77    8.73
   5  -1 -10   13.84    5.39
  -5  -1  10   14.35   10.42
   5   1 -10   24.50    6.51
   5  -2 -10   60.70    7.88
  -5  -2 -10   59.95   10.06
  -5   2 -10   38.02    7.89
   5   2 -10   42.52    8.24
   5  -2 -10   50.44    7.94
  -5  -2  10   62.88   11.50
  -5  -2 -10   49.03    8.14
  -5   2  10   29.75   12.85
   5  -3  10   31.43    7.43
  -5   3  10   35.27   13.12
   5  -3 -10   38.68    7.13
  -5  -3 -10   24.13    7.23
   5  -3 -10   26.64    7.57
  -5   3 -10   26.41    8.79
   5   3 -10   27.75    8.67
  -5  -3 -10   43.69    9.72
   5   4 -10    3.81    6.94
  -5  -4 -10    6.63    6.15
  -5   4  10   13.18   11.45
  -5  -4 -10   10.19    8.80
   5  -4  10    7.20    6.35
   5  -4 -10   -0.52    5.20
   5  -4 -10    3.51    5.95
   5  -5  10    4.61    6.62
   5  -5 -10    8.36    6.58
  -5  -5 -10   12.24    7.72
  -5  -5 -10   -1.20    9.39
   5   5 -10   12.93    7.97
  -5   5  10   26.94   12.78
   5  -5 -10   20.39    8.64
  -5   0 -11   -6.15    4.40
   5   0 -11    0.79    3.36
  -5   0  11   -2.80   11.32
   5   0 -11    7.49    5.95
   5   0  11    3.31    8.69
  -5   0 -11   -0.90    4.20
  -5   1 -11    2.72    5.66
  -5  -1 -11    5.84    4.80
  -5  -1  11   23.70   11.83
  -5   1  11   15.01   12.52
   5   1 -11   16.97    6.74
   5   1  11   10.56    9.45
  -5   1 -11   15.08    5.76
   5  -1 -11   12.56    4.82
   5  -1 -11   15.09    5.79
  -5   2 -11   86.57   11.13
   5   2 -11   96.50   11.69
  -5   2  11   78.54   15.65
   5  -2 -11   90.88   10.45
  -5   2 -11  127.56   11.92
  -5  -2  11   82.44   13.08
  -5  -2 -11   96.84   10.62
   5  -2 -11   91.58    9.64
  -5   3  11   47.36   13.41
  -5   3 -11   16.85    8.09
  -5  -3 -11   40.71    8.20
   5   3 -11   49.86    9.58
   5  -3 -11   30.65    6.96
   5  -3 -11   41.97    8.09
  -5  -3 -11   31.48    9.55
  -5  -4 -11  -17.36    7.81
   5  -4 -11   10.33    6.54
   5   4 -11    4.16    7.83
  -5   4  11   39.77   13.24
   5  -4 -11   -2.12    5.12
   5  -4  11    2.86    6.85
  -5  -4 -11   16.11    7.11
   5  -5  11   -3.92    7.47
  -5  -5 -11    8.02    7.85
  -5   5  11   19.50   13.29
   5   5 -11    3.98    7.94
   5  -5 -11    3.72    6.91
   5   0 -12   -3.18    5.59
   5   0  12    3.37    9.94
  -5   0  12   19.73   13.19
   5   0 -12   -2.61    3.49
  -5   0 -12    0.62    4.16
  -5   1 -12    2.02    4.95
  -5  -1 -12   -0.10    4.51
  -5   1 -12    0.94    6.05
   5   1  12   15.72   10.36
  -5  -1  12    4.52   11.62
   5   1 -12   14.42    7.20
  -5   1  12   -0.37   12.60
   5  -1 -12    8.47    5.87
   5  -1  12    1.87    9.83
   5  -1 -12    7.68    4.66
   5   2  12   32.24   11.44
  -5   2 -12   18.66    7.40
   5  -2 -12   30.76    6.93
  -5   2 -12   39.47    7.99
  -5  -2 -12   38.46    7.97
   5   2 -12   36.27    8.88
  -5   2  12   33.89   13.25
   5  -2 -12   32.52    7.67
  -5  -2  12   33.21   11.50
  -5   3  12    9.27   12.33
   5  -3 -12   11.97    6.03
  -5   3 -12   15.56    7.78
  -5  -3 -12    6.85    6.00
   5  -3 -12    2.99    5.81
  -5   3 -12    4.22    7.24
   5   3 -12   20.55    8.37
   5  -4 -12    7.96    6.32
  -5   4  12   17.56   12.87
   5  -4 -12   10.03    6.76
   5   4 -12    3.15    8.76
  -5  -4 -12    7.60    6.52
   5   5  12   31.57   12.58
   5   5 -12   -2.42    8.36
  -5  -5 -12   -0.07    7.50
  -5   5  12   17.60   14.32
   5  -5  12  -15.26    7.82
   5  -5 -12   13.81    8.39
  -5   0 -13   -0.74    4.71
   5   0 -13  -11.49    5.77
   5   0  13    7.17    9.43
  -5   0  13    1.47   12.06
   5  -1 -13   92.84    9.61
   5  -1 -13   75.28    9.73
   5   1  13   72.18   12.97
  -5  -1 -13   64.64    9.98
   5   1 -13   94.68   11.52
  -5  -1  13   84.52   14.71
  -5   1 -13   61.74    9.14
  -5   1  13   81.68   15.63
  -5   1 -13   69.10    9.14
  -5  -2  13    9.17   10.62
  -5  -2 -13   17.58    6.80
   5   2 -13   11.98    8.07
   5   2  13   27.67   11.49
  -5   2 -13    8.70    6.59
  -5   2 -13    7.96    7.70
   5  -2 -13   26.18    7.19
  -5   2  13   38.74   13.93
   5  -2 -13   21.07    6.86
   5   3 -13   16.75    8.80
  -5  -3 -13   21.13    7.25
  -5   3 -13   -0.68    7.76
  -5   3  13   32.36   14.23
   5  -3 -13   20.11    6.91
   5  -3 -13   18.26    6.82
   5   3  13   31.94   11.71
  -5  -4 -13   11.07    7.38
  -5   4 -13    1.92    8.48
   5   4  13   33.50   12.37
   5   4 -13  -11.17    7.94
  -5   4  13   21.60   14.33
   5  -4 -13   23.44    7.54
  -5   5  13   49.06   17.10
   5   5  13   54.64   14.67
   5  -5 -13   18.20    9.34
  -5  -5 -13   10.83    9.16
   5   5 -13   -1.62    9.95
  -5   0 -14    4.22    5.05
  -5   0  14   -5.67   12.25
   5   0  14    1.99    9.96
   5   0 -14    2.74    6.74
   5   1  14   -0.21   10.19
  -5   1 -14    4.09    5.32
   5  -1 -14   10.03    6.78
  -5  -1  14   -7.17   11.85
  -5  -1 -14    1.60    5.37
   5  -1 -14    5.18    5.20
  -5   1  14   -4.59   12.58
   5   1 -14   -3.23    7.10
   5  -2 -14   19.40    6.94
  -5   2 -14   10.96    8.01
  -5  -2 -14   13.65    6.49
  -5   2  14   20.01   13.56
  -5  -2  14   13.71   11.82
   5   2 -14   20.37    8.84
  -5   2 -14   15.62    7.31
   5   2  14   35.57   12.20
   5  -2 -14    6.44    6.11
  -5   3 -14    9.97    8.60
   5   3  14   24.15   12.35
  -5   3  14   -2.94   12.85
   5  -3 -14    5.90    5.75
   5  -3 -14   -6.18    5.90
  -5  -3 -14    7.04    6.02
   5   3 -14   16.54    9.26
   5  -4 -14    8.96    6.87
   5   4  14   14.94   11.91
   5   4 -14    1.55    9.35
  -5  -4 -14    9.46    7.29
  -5   4  14   23.90   14.95
  -5   4 -14    7.23    9.34
  -5   0  15  -10.22   13.21
   5   0 -15   -0.12    7.15
   5   0  15   13.94   11.50
  -5   0 -15   -4.12    4.67
   5   1 -15   14.78    8.84
  -5  -1 -15   20.71    7.11
  -5  -1  15   14.33   13.10
   5   1  15   35.65   12.40
  -5   1 -15   12.76    6.83
  -5   1  15   12.58   13.99
   5  -1 -15   25.36    6.70
   5  -1 -15    6.74    7.07
   5  -2 -15   15.85    6.54
   5  -2 -15   -1.54    6.04
  -5  -2 -15    0.74    5.49
   5   2 -15    3.31    7.85
  -5   2 -15    3.29    7.90
   5   2  15   17.24   12.06
  -5   2  15   -5.79   12.77
   5   3  15   20.18   12.54
  -5  -3 -15    7.13    6.16
  -5   3  15   -0.64   13.64
   5  -3 -15   19.49    7.23
  -5   3 -15   -1.35    8.53
   5   3 -15    3.01    8.94
  -5   4 -15   -1.82    9.63
   5   4  15   36.60   14.28
  -5   4  15    9.85   15.88
  -5  -4 -15   14.69    8.18
   5  -4 -15   24.86    8.48
   5   4 -15   -3.98    9.99
  -5   0  16  -16.82   13.41
   5   0 -16    1.34    7.36
  -5   0 -16    4.98    6.02
   5   0  16   14.85   11.97
   5   1 -16   -1.02    8.09
  -5  -1 -16    0.20    5.36
  -5   1  16  -10.64   13.19
  -5   1 -16   -1.05    5.89
  -5  -1  16    0.94   13.19
   5   1  16   10.73   11.86
   5  -1 -16   -7.28    7.01
  -5  -2 -16    9.74    6.63
   5  -2 -16    4.09    6.08
   5   2 -16    0.44    8.49
   5   2  16   14.25   12.21
  -5   2  16   13.28   14.34
  -5   3 -16   -8.94    9.11
   5  -3 -16   10.36    7.16
  -5   3  16   -3.99   14.59
   5   3  16   32.75   13.73
  -5  -3 -16    5.05    6.78
   5   3 -16   -3.62    9.36
   5   0 -17   -9.60    7.65
  -5   0  17  -27.58   13.32
  -5   0 -17   -0.01    6.13
  -5  -1 -17    6.91    6.57
  -5  -1  17   -4.56   13.66
   5   1 -17  -11.00    8.22
   5   1  17   20.96   13.39
  -5   1  17    3.16   14.50
   5  -1 -17    8.19    8.19
   5   2 -17  -11.45    8.77
   5  -2 -17    6.68    6.66
   5   2  17   30.17   14.17
  -5   2  17    1.48   14.82
  -5  -2 -17   11.19    7.30
   5   3  17   21.08   14.88
   5  -3 -17    9.32    7.06
  -5  -3 -17    2.12    7.48
  -5   3  17  -10.64   15.46
   5   3 -17   -6.14    9.63
  -5   0  18  -25.57   14.67
   5   0 -18   -6.13    8.82
  -5   0 -18    8.61    7.29
   5   1 -18  -19.23    8.65
  -5  -1 -18    1.60    6.85
  -5   1  18   -7.93   15.37
   5   1  18   16.71   14.65
   5   2  18   19.55   15.25
  -5  -2 -18   -1.18    6.54
  -5   2  18   -0.05   16.37
   5   2 -18   -5.30    9.84
  -6   0   0  303.07   12.03
   6   0   0  294.43    9.41
  -6   0   0  293.39   12.05
  -6  -1   0   17.46    2.22
   6   1   0   21.88    3.19
  -6  -1   0   20.18    3.87
  -6   1   0   24.36    5.64
   6  -1   0   35.50    3.96
   6  -2   0  161.76   10.02
  -6   2   0  160.68    9.79
   6  -2   0  173.37    8.53
  -6  -2   0  175.53    9.98
  -6  -2   0  164.02    7.58
  -6  -3   0   36.43    4.89
   6  -3   0   36.49    7.07
  -6   3   0   40.98    6.37
  -6  -3   0   35.93    6.15
  -6  -3   0   48.43    5.88
   6  -3   0   34.05    5.35
   6  -4   0   10.03    4.73
  -6  -4   0   11.52    5.25
  -6  -4   0   12.56    5.48
   6  -4   0   13.73    7.82
  -6  -4   0   10.70    5.25
   6  -5   0   -1.25    8.33
  -6  -5   0    9.95    6.45
   6  -5   0   -2.83    4.89
  -6  -5   0    6.27    5.97
  -6  -6   0   10.57    7.33
   6  -6   0   -1.99    6.55
  -6   7   0   24.00   12.02
   6  -7   0   19.42    8.86
  -6   0  -1 1831.60   50.01
  -6   0   1 1764.98   53.95
  -6   0  -1 1807.84   53.17
   6   0   1 1814.43   44.20
   6   0  -1 1835.42   45.09
  -6   1   1  229.92   12.55
   6   1  -1  224.94    9.00
   6  -1   1  217.15    8.37
  -6   1  -1  211.44   12.12
   6  -1  -1  228.29    8.86
  -6  -1   1  221.01   10.62
  -6  -1  -1  224.73   10.43
   6   1   1  234.50    7.51
  -6  -1   1  226.65    7.42
  -6  -1  -1  226.71    8.87
  -6   1  -1  209.28    8.74
   6  -1  -1  209.90    9.74
  -6  -2   1    5.04    3.43
   6  -2   1    5.06    2.89
  -6   2  -1    1.42    5.42
  -6  -2  -1    4.06    1.92
  -6  -2   1    2.96    2.91
   6  -2  -1    5.25    3.79
  -6  -2   1    3.45    2.05
  -6  -2  -1    7.61    2.67
  -6  -2  -1    2.91    3.23
  -6   2  -1    2.32    3.74
  -6   2   1    7.80    5.24
   6  -2  -1    6.46    2.88
  -6  -3   1    4.76    1.44
  -6  -3   1    1.03    3.51
  -6  -3   1   -2.55    3.61
  -6   3   1   10.63    5.92
   6  -3  -1    0.82    4.91
  -6  -3  -1    5.80    3.52
  -6  -3  -1    1.03    3.06
   6  -3  -1    5.86    3.38
  -6   3  -1   15.44    4.89
   6  -3   1    0.62    3.22
  -6  -3  -1    4.42    4.08
  -6  -4  -1   20.12    5.44
   6  -4   1   19.46    8.28
  -6  -4   1   14.14    5.47
  -6  -4  -1   11.36    5.47
  -6  -4   1    9.43    5.11
   6  -4  -1   12.16    7.64
   6  -4  -1   11.84    5.22
   6  -4   1    6.67    4.80
  -6  -4  -1   10.26    5.54
  -6  -4   1   11.64    5.56
   6  -5   1    4.20    5.50
  -6  -5  -1    5.25    6.14
   6  -5  -1    5.11    5.40
   6  -5  -1   -4.66    7.77
  -6  -5   1   13.41    6.50
  -6  -5  -1   12.10    6.03
  -6  -5   1    9.38    5.99
  -6  -5  -1    3.91    5.61
  -6  -6  -1    4.13    6.91
  -6  -6   1   -0.05    6.76
  -6   6  -1   15.44   10.34
   6  -6  -1    5.83   11.00
   6  -6  -1   10.26    6.96
   6  -6   1    7.17    6.82
   6  -7   1    9.53    8.10
  -6   7  -1   -2.45   11.23
   6  -7  -1   11.54    8.29
  -6   0  -2  269.98   10.76
   6   0  -2  272.30    9.39
   6   0  -2  265.28    9.88
   6   0   2  269.49    7.83
  -6   0   2  279.91   14.11
  -6   0  -2  266.41   11.50
  -6   1  -2 2038.55   60.62
  -6   1  -2 2116.07   59.30
  -6  -1  -2 2071.63   57.89
  -6  -1  -2 2177.29   63.14
   6  -1   2 2201.99   52.52
   6  -1  -2 2105.28   53.14
  -6  -1   2 2069.72   62.76
   6  -1  -2 2134.53   58.20
   6   1  -2 2042.86   52.75
  -6   1   2 2106.55   63.18
  -6   2   2  203.86   12.97
  -6  -2  -2  222.36    8.00
   6  -2  -2  226.72   11.42
   6  -2   2  199.38    9.58
  -6  -2   2  225.78    9.84
  -6  -2  -2  222.61   11.73
  -6  -2  -2  223.03    9.98
  -6   2  -2  219.45   13.16
   6  -2  -2  208.04    9.83
  -6  -2   2  215.36   11.27
  -6  -2   2  212.11    8.04
   6  -3   2  113.90    8.19
  -6  -3   2  108.63    9.12
   6  -3  -2  111.90   10.04
  -6   3  -2  104.57   12.59
  -6   3   2  107.52   11.40
   6  -3  -2  118.08    8.33
  -6  -3  -2  109.23    9.54
  -6  -3   2  121.29    8.39
  -6  -3  -2  110.49    7.25
  -6  -3   2  114.02    7.21
  -6  -3  -2  107.96    8.28
  -6  -4  -2    6.03    4.94
   6  -4   2    7.41    4.54
   6  -4  -2    3.18    6.72
   6  -4  -2    9.62    4.78
  -6   4   2    4.22    8.06
  -6  -4   2    6.83    5.24
  -6  -4   2    4.39    2.24
  -6  -4  -2   -3.24    4.51
  -6  -4   2   -0.44    4.78
  -6  -4  -2    8.05    5.10
  -6   4  -2    4.53    9.09
  -6  -5   2   25.19    7.37
  -6  -5  -2   21.83    7.71
  -6   5  -2   16.38    9.72
  -6  -5  -2   26.50    6.68
  -6  -5  -2   20.61    7.45
   6  -5  -2   22.98    9.22
   6  -5  -2   12.97    6.17
   6  -5   2   14.90    6.36
   6  -6   2   -0.34    6.59
   6  -6  -2   -3.76    9.59
   6  -6  -2    3.98    6.80
  -6   6  -2   16.15   10.49
  -6  -6   2   13.91    7.67
   6   0  -3    0.73    2.11
   6   0   3    3.36    1.38
  -6   0   3   15.22    6.04
  -6   0  -3    2.59    2.55
  -6   0  -3    6.85    3.53
   6   0  -3    8.39    3.10
   6   1  -3  261.16   10.81
  -6   1  -3  242.63    9.18
  -6   1  -3  284.89   13.30
  -6  -1  -3  250.81   11.90
  -6   1   3  254.61   14.80
   6  -1   3  269.61    9.49
   6  -1  -3  259.56   10.95
   6  -1  -3  264.73   10.44
  -6  -1  -3  281.75   11.23
  -6  -1   3  269.55   13.05
  -6  -2  -3    2.93    2.19
  -6   2   3    8.19    6.90
  -6  -2  -3    5.05    2.98
  -6  -2  -3    7.12    3.93
   6  -2  -3    3.91    3.95
   6  -2   3    7.78    3.14
  -6   2  -3   13.62    6.91
  -6  -2   3    9.59    4.34
   6  -2  -3    8.32    3.26
  -6   3  -3   50.30    9.13
  -6  -3  -3   59.71    7.87
  -6  -3   3   50.99    5.99
  -6  -3   3   58.11    6.70
  -6  -3  -3   69.46    6.89
  -6   3   3   63.54    9.23
   6  -3  -3   53.44    7.76
   6  -3  -3   44.00    5.98
  -6  -3   3   56.35    7.80
   6  -3   3   51.47    6.38
   6  -4  -3   58.28    9.95
  -6  -4  -3   68.22    9.56
  -6  -4   3   60.37    8.50
  -6  -4  -3   61.74    7.40
  -6   4  -3   39.21   10.84
  -6  -4   3   52.29    7.85
  -6   4   3   43.32   10.49
   6  -4   3   54.27    7.72
   6  -4  -3   57.22    7.62
  -6  -4  -3   49.88    7.87
   6  -5   3   31.67    7.47
   6  -5  -3   25.23    6.96
  -6  -5  -3   31.04    8.55
  -6   5  -3   19.46   10.14
  -6  -5   3   36.57    8.17
   6  -5  -3   32.10    9.62
  -6  -5  -3   43.45    8.87
   6  -6   3   -0.64    6.34
   6  -6  -3   10.60    6.74
  -6   6  -3   -5.73    9.73
  -6  -6   3    5.26    7.66
   6  -6  -3    3.72    9.19
  -6  -6  -3   17.40    8.08
   6   0   4   69.59    3.86
   6   0  -4   79.10    6.21
  -6   0  -4   75.56    7.09
  -6   0  -4   61.75    5.97
  -6   0   4   82.39   10.81
   6   0  -4   64.11    4.61
   6  -1  -4  510.98   17.79
   6  -1   4  512.62   15.52
   6  -1  -4  523.53   16.80
  -6  -1  -4  533.63   19.59
  -6  -1   4  496.17   20.13
   6   1  -4  509.57   17.12
  -6   1   4  528.61   21.94
  -6   1  -4  516.85   16.89
  -6  -1  -4  522.05   18.33
  -6   1  -4  490.20   18.93
  -6  -2  -4  368.98   15.28
   6   2  -4  392.28   14.87
  -6   2  -4  395.99   18.08
  -6  -2  -4  373.03   11.22
   6  -2   4  378.77   14.03
   6  -2  -4  382.55   16.34
  -6  -2  -4  362.95   16.91
  -6   2   4  377.70   19.10
   6  -2  -4  346.92   13.88
  -6  -2   4  372.29   16.65
  -6  -3   4   73.25    8.66
  -6  -3   4   68.85    7.77
  -6  -3  -4   65.39    8.60
  -6  -3  -4   78.30    5.66
   6  -3  -4   66.46    6.87
  -6   3  -4   74.54   10.45
   6  -3   4   73.29    7.61
   6  -3  -4   66.76    8.91
   6   3  -4   82.71    8.00
  -6   3   4   69.95   10.40
  -6  -3  -4   72.91    7.58
  -6  -4  -4   58.87    7.42
  -6  -4   4   65.83    8.90
   6  -4  -4   53.01    9.80
   6  -4  -4   61.25    8.00
   6  -4   4   59.56    8.34
  -6  -4   4   90.55   10.20
  -6   4   4   66.60   11.56
  -6   4  -4   57.10   12.06
  -6  -4  -4   62.52    8.92
  -6  -4  -4   61.90    9.61
  -6  -5  -4    5.43    6.46
   6  -5  -4   13.25    7.82
  -6  -5   4    7.88    6.87
   6  -5   4    8.15    5.88
  -6  -5  -4   15.32    7.48
  -6   5  -4   -1.44    9.41
   6  -5  -4    2.56    5.33
  -6   6  -4   -1.11   10.75
   6  -6   4    1.00    6.19
  -6  -6  -4    7.78    8.34
   6  -6  -4    1.30    8.91
  -6  -6  -4   16.35    8.69
   6  -6  -4   14.20    7.39
  -6  -6   4    7.67    7.95
  -6   0  -5  147.54    9.07
  -6   0  -5  153.18    6.49
   6   0  -5  155.52    7.09
   6   0  -5  148.90    8.45
  -6   0   5  164.78   13.32
  -6   0  -5  154.90    8.65
   6   1  -5   66.02    7.00
   6  -1  -5   79.14    6.63
  -6   1  -5   68.85    5.88
   6  -1   5   77.92    5.52
   6  -1  -5   74.27    6.64
  -6  -1   5   88.69   10.43
  -6  -1  -5   69.11    6.63
  -6   1  -5   90.46    8.91
  -6   1   5   81.90    9.91
  -6  -1  -5   70.78    7.13
   6  -2  -5  132.44    8.33
   6   2  -5  139.87    9.36
  -6  -2  -5  119.21    8.76
  -6   2   5  123.79   14.12
  -6   2  -5  122.01   11.98
   6  -2   5  126.06    8.13
   6  -2  -5  124.75    9.70
  -6  -2  -5  130.43   10.14
  -6  -2   5  141.25   10.91
  -6  -2  -5  127.73    5.56
  -6   3  -5    8.16    8.55
   6  -3   5   -6.06    3.33
  -6  -3  -5   -1.29    4.53
  -6   3   5   -8.42    8.21
  -6  -3  -5   -2.94    3.23
   6  -3  -5    2.11    3.72
  -6  -3   5    0.74    4.77
   6  -3  -5   -5.45    4.71
  -6  -3  -5   -0.63    2.57
  -6  -3   5    0.65    4.65
  -6  -4  -5   18.14    7.29
   6  -4   5   17.24    6.18
   6  -4  -5   20.92    6.07
  -6  -4  -5   18.21    6.51
  -6   4   5    6.97   10.39
  -6   4  -5   26.64   11.22
   6  -4  -5   13.34    7.45
  -6  -4   5   15.82    6.13
  -6  -4   5    9.82    6.79
  -6  -5   5  -11.78    6.49
  -6   5  -5   11.17   10.80
  -6  -5  -5   12.13    7.37
   6  -5   5    1.34    5.03
   6  -5  -5   -0.66    5.26
  -6  -5  -5    9.58    6.75
   6  -5  -5   11.22    8.08
   6  -6  -5   11.51    9.26
   6  -6   5   11.07    7.07
  -6  -6   5    3.94    7.95
  -6  -6  -5   11.93    8.26
  -6   6  -5    7.37   11.87
  -6  -6  -5   10.23    8.73
   6  -6  -5    6.57    7.36
   6   0  -6  572.43   19.36
  -6   0  -6  595.51   21.65
  -6   0   6  593.65   25.25
   6   0  -6  601.48   18.78
  -6   0  -6  601.33   16.94
  -6   0  -6  566.01   21.20
   6   1  -6  566.57   19.86
  -6   1   6  605.08   26.12
  -6  -1  -6  584.19   22.59
  -6  -1  -6  584.33   15.60
   6   1  -6  605.78   17.46
   6  -1   6  578.23   20.75
   6  -1  -6  572.19   19.50
   6  -1  -6  590.29   20.52
  -6  -1   6  565.97   24.22
  -6   1  -6  599.12   21.95
  -6  -1  -6  612.00   21.65
   6  -1   6  610.45   18.23
  -6  -2  -6  360.68   11.02
  -6  -2   6  359.68   17.47
  -6  -2  -6  361.80   17.40
  -6  -2  -6  340.01   15.71
   6  -2   6  342.31   13.97
   6  -2  -6  359.56   15.92
  -6   2  -6  358.81   17.62
   6  -2  -6  361.52   14.59
  -6   2   6  341.13   20.82
   6   2  -6  364.04   15.44
   6  -3  -6   76.70    9.66
  -6   3  -6   79.59   11.24
   6  -3  -6   63.15    7.58
  -6  -3  -6   85.17    8.67
   6  -3   6   68.75    8.11
  -6  -3  -6   73.02    9.76
  -6   3   6   76.27   12.55
  -6  -3   6   71.98   10.25
   6   3  -6   78.06    9.53
  -6  -4   6   29.87    8.05
  -6   4  -6   24.59   11.46
   6  -4  -6   26.92    6.26
  -6  -4  -6   35.80    8.92
  -6   4   6   32.80   11.68
  -6  -4  -6   30.81    7.73
   6  -4  -6   27.02    7.73
   6  -4   6   27.79    6.75
   6  -5  -6    1.87    6.82
  -6  -5  -6    5.45    7.18
   6  -5   6    8.48    5.95
  -6  -5   6   14.46    7.52
   6  -5  -6   13.74    6.53
  -6  -5  -6    7.46    7.44
  -6   5  -6    4.27   10.64
   6  -6  -6    2.48    7.06
   6  -6   6    5.33    6.28
  -6  -6  -6   -3.85    8.06
  -6  -6   6  -10.12    7.77
  -6  -6  -6   10.83    8.25
   6  -6  -6    5.16    8.48
  -6   0  -7 1061.08   35.46
  -6   0  -7 1096.96   37.02
   6   0  -7 1178.99   33.40
   6   0  -7 1136.60   32.73
  -6   0  -7 1155.71   29.99
  -6   0   7 1126.14   40.70
   6  -1   7  229.42   12.09
   6   1  -7  222.52   11.96
   6   1  -7  226.32    8.74
  -6   1   7  227.78   17.87
   6  -1  -7  233.66   11.41
   6  -1  -7  209.68   10.84
  -6  -1   7  210.76   16.03
  -6   1  -7  210.80   12.58
   6  -1   7  221.32    9.83
  -6  -1  -7  234.79   13.14
  -6  -1  -7  230.61    7.90
  -6  -1  -7  221.71   11.91
   6  -2  -7    2.99    4.06
  -6  -2   7    8.19    6.62
  -6   2   7   14.47    9.69
  -6  -2  -7    8.88    4.24
   6  -2   7    1.85    3.59
  -6  -2  -7    5.06    2.18
   6  -2  -7    5.42    3.85
  -6   2  -7    8.72    6.58
  -6  -2  -7    3.81    5.18
   6   2  -7   -2.54    4.86
  -6  -3  -7   10.78    6.46
   6  -3   7    8.85    5.46
  -6  -3  -7   11.90    5.20
  -6  -3   7    7.39    6.68
   6   3  -7    9.14    6.48
   6  -3  -7   11.19    5.00
  -6   3  -7    8.77    8.59
   6  -3  -7    8.69    6.07
  -6   3   7    2.05   10.57
  -6   4   7   57.18   12.72
   6  -4  -7   68.93   10.48
  -6   4  -7   58.65   12.16
  -6  -4  -7   48.36   10.13
   6  -4   7   60.38    8.87
  -6  -4  -7   66.60    9.76
   6  -4  -7   60.68    8.34
   6  -5   7    3.69    5.77
  -6   5  -7   -6.70   10.35
  -6  -5   7   -5.34    7.17
  -6  -5  -7    7.04    6.88
   6  -5  -7   -1.16    5.32
  -6  -5  -7    4.42    7.70
   6  -5  -7   -4.51    6.32
  -6   5   7    8.93   10.66
   6  -6  -7   -2.45    8.38
  -6  -6  -7   15.54    8.85
   6  -6  -7    1.13    7.03
  -6  -6   7  -11.94    9.03
  -6  -6  -7   -5.13    8.91
   6  -6   7   -2.13    6.50
  -6   0  -8  162.60    8.44
  -6   0   8  149.20   16.41
  -6   0  -8  151.69   10.32
   6   0  -8  165.09    8.65
  -6   0  -8  158.99   10.82
   6   0  -8  153.82   10.15
   6   1  -8    1.74    4.61
   6  -1  -8    5.70    3.57
  -6  -1   8   -1.57    7.54
  -6  -1  -8    7.67    2.69
   6   1  -8    5.76    2.34
  -6   1   8    0.20    8.84
  -6  -1  -8    7.97    3.97
  -6   1  -8    5.84    4.96
  -6  -1  -8    5.76    4.87
   6  -1  -8    4.05    3.88
   6  -2   8  187.52   10.96
   6  -2  -8  193.40   12.22
  -6   2  -8  204.08   14.21
  -6  -2  -8  183.24   12.29
  -6  -2  -8  191.74   13.74
   6  -2  -8  201.72   11.25
   6   2  -8  216.62   13.05
  -6   2   8  224.69   20.00
  -6  -2   8  206.81   15.38
   6   3  -8  135.00   12.32
   6  -3  -8  116.91    9.87
   6  -3   8  118.34   10.44
  -6  -3  -8  114.74   13.04
  -6  -3  -8  128.55   11.20
  -6   3   8  101.67   15.43
  -6   3  -8  122.60   14.71
  -6  -3   8  146.88   13.31
   6  -3  -8  121.74   12.01
  -6  -4  -8   18.82    8.30
   6  -4  -8   20.81    6.27
  -6   4  -8   12.40   10.16
  -6  -4  -8   28.02    7.38
   6  -4   8   17.87    6.64
  -6   4   8   25.75   11.87
   6  -4  -8   29.69    8.33
   6   4  -8   12.88    7.57
   6  -5  -8    3.50    6.06
   6  -5  -8    2.84    6.55
   6  -5   8    4.48    5.79
  -6   5   8   17.12   11.36
  -6  -5  -8    6.95    8.23
  -6  -5  -8    7.05    6.69
   6  -6   8   11.40    7.47
   6  -6  -8    1.87    8.45
   6  -6  -8    1.79    7.07
  -6  -6  -8  -11.91    9.25
  -6   0  -9  150.87   10.58
   6   0   9  143.22   12.75
   6   0  -9  146.39   10.45
   6   0  -9  141.10    8.60
  -6   0  -9  141.98    8.46
  -6   0   9  166.61   17.73
   6  -1  -9    5.41    4.31
  -6   1  -9    2.07    4.59
   6   1  -9   10.26    5.31
  -6   1  -9    1.60    4.63
  -6  -1  -9    2.27    3.53
   6  -1   9   11.09    5.97
  -6  -1  -9    1.86    2.87
   6  -1  -9    1.47    3.37
  -6   1   9    3.41   10.15
  -6  -1   9    0.34    9.16
  -6  -1  -9   -1.66    4.86
   6   1  -9    3.15    2.43
  -6  -2   9   12.65    8.88
  -6  -2  -9   22.74    7.46
   6  -2  -9   16.46    5.28
   6  -2  -9   11.24    5.14
  -6   2  -9   23.32    7.51
  -6   2   9   19.27   11.98
   6   2  -9   17.40    6.69
  -6  -2  -9   18.26    5.49
   6  -2   9   12.23    5.16
  -6   3   9    1.35   11.97
   6  -3  -9   10.05    6.25
  -6   3  -9    2.28    8.17
  -6  -3  -9   13.11    5.72
   6  -3   9    1.87    5.55
  -6  -3  -9    6.09    7.35
   6  -3  -9   11.46    5.30
  -6  -3   9   -2.42    7.24
   6   3  -9    6.06    6.87
  -6   4   9   18.80   11.87
   6  -4  -9    5.04    6.22
  -6   4  -9   -9.22    8.51
  -6  -4  -9   -3.39    7.17
   6  -4  -9    0.25    5.15
  -6  -4  -9    9.26    6.08
   6  -4   9   -5.88    5.03
   6   4  -9   13.81    7.38
  -6  -5  -9   -5.15    8.13
   6   5  -9    2.38    7.43
   6  -5   9    3.68    6.81
   6  -5  -9   12.58    7.11
  -6   5   9   20.66   12.36
   6  -5  -9    6.01    6.49
  -6  -5  -9    3.50    6.99
   6  -6  -9    7.12    9.23
  -6  -6  -9    9.24    8.74
   6   6  -9    4.51    8.59
   6  -6   9    0.26    7.58
  -6  -6  -9  -10.22    9.97
   6  -6  -9    2.39    7.24
   6   0 -10   35.23    6.94
   6   0  10   38.88    9.09
  -6   0 -10   42.05    7.06
  -6   0  10   34.71   12.28
   6   0 -10   40.08    5.44
  -6   1 -10   11.77    5.49
  -6  -1  10   24.26   10.90
   6  -1  10   20.84    8.28
  -6   1 -10    5.65    5.11
  -6   1  10   15.00   11.82
   6  -1 -10    6.34    4.10
   6  -1 -10   11.87    5.00
   6   1 -10    7.78    5.94
  -6  -1 -10   16.15    6.89
  -6  -1 -10   12.22    4.95
   6  -2 -10   12.24    5.62
  -6   2  10   25.13   12.74
  -6   2 -10    9.30    6.66
  -6  -2 -10   16.14    5.67
   6  -2 -10   16.65    5.87
  -6  -2  10   16.12   10.06
   6   2 -10   21.19    7.33
  -6  -2 -10   12.75    7.33
   6  -3  10  199.51   13.22
   6  -3 -10  189.26   12.58
  -6   3 -10  183.83   15.52
   6   3 -10  188.57   14.65
  -6  -3 -10  209.03   14.78
  -6  -3 -10  195.79   16.10
  -6  -3  10  197.09   16.08
   6  -3 -10  192.93   14.51
  -6   3  10  192.44   20.89
   6  -4 -10    5.45    5.72
  -6  -4 -10   -2.00    7.73
   6   4 -10   -5.00    6.58
  -6   4  10   15.18   12.32
  -6   4 -10    0.70    9.14
   6  -4  10   -1.31    5.69
   6  -4 -10   10.27    6.85
  -6  -4 -10    2.09    5.65
   6  -5 -10    0.49    6.41
  -6  -5 -10   12.43    7.67
   6   5 -10   -2.19    7.49
   6  -5  10    5.44    7.25
  -6   5  10   13.57   12.40
   6  -5 -10   18.58    8.19
  -6  -5 -10   -1.07    9.19
  -6   0 -11   82.52    9.36
  -6   0  11  106.89   15.90
   6   0 -11   94.38   10.21
   6   0 -11   97.01    8.17
   6   0  11   98.11   14.22
  -6   1 -11    4.37    5.86
  -6  -1 -11   -0.18    4.34
   6   1  11    6.62    9.03
   6  -1  11    7.12    8.90
  -6   1  11  -17.96   11.38
  -6   1 -11    5.99    5.36
   6  -1 -11   -1.00    3.71
  -6  -1  11   27.64   11.99
   6  -1 -11    1.33    5.35
   6   1 -11   -5.42    5.64
  -6   2  11   13.48   13.04
   6  -2 -11   -6.17    4.62
   6   2 -11   -5.49    6.14
  -6  -2 -11   -2.16    4.34
  -6   2 -11   -0.04    6.32
   6  -2 -11    5.61    5.01
  -6   2 -11   -3.04    6.15
  -6  -2  11   -5.75    9.87
  -6  -2 -11    3.43    7.26
  -6   3  11    8.51   12.47
   6  -3 -11    9.39    6.00
   6   3 -11    4.03    7.18
  -6  -3 -11   12.87    6.30
   6  -3  11   10.69    6.94
  -6   3 -11    3.98    7.71
   6  -3 -11   15.60    5.91
  -6  -3 -11    0.09    7.43
  -6   4  11   21.04   13.24
   6  -4 -11   15.21    6.81
   6  -4 -11   22.81    7.96
   6   4 -11   25.96    9.07
  -6  -4 -11   25.62    8.18
  -6  -4 -11   12.99    9.78
   6  -4  11   19.85    7.61
   6  -5  11   -0.33    7.37
   6  -5 -11   -0.63    6.25
   6   5 -11   13.00    8.24
  -6  -5 -11  -19.60    9.33
  -6  -5 -11   19.82    8.19
  -6   5  11   18.98   13.48
   6  -5 -11    4.87    7.57
   6   0  12    4.42    9.31
   6   0 -12    9.95    6.41
  -6   0 -12   -6.29    4.24
  -6   0  12    0.38   12.80
   6   0 -12    3.32    3.70
   6  -1 -12   15.16    5.29
  -6   1  12   -5.45   12.54
  -6  -1 -12    5.81    5.01
  -6  -1  12    7.59   11.80
  -6   1 -12   15.98    6.52
   6   1  12   16.66   10.25
  -6   1 -12    5.64    5.50
   6  -1  12   16.51    9.79
   6   1 -12    5.80    6.79
   6  -1 -12    8.47    5.93
  -6   2 -12   12.59    7.00
   6   2 -12   12.29    7.09
   6  -2 -12   17.49    6.59
  -6   2  12   -3.99   11.62
  -6  -2  12   10.56   10.57
  -6  -2 -12   18.85    6.44
  -6   2 -12    3.39    6.67
   6  -2 -12    5.41    5.47
  -6  -3 -12    1.70    5.46
   6   3 -12   -1.40    7.12
   6  -3 -12    0.63    5.26
   6  -3 -12    6.75    6.04
  -6   3 -12   -6.96    6.50
  -6   3  12    7.71   12.76
   6  -4 -12   25.10    8.41
   6  -4 -12   14.04    7.22
   6  -4  12   13.18    8.49
  -6  -4 -12   37.90    9.07
  -6   4  12   15.80   13.84
   6   4 -12   18.52    9.12
   6  -5  12  -11.55    7.93
  -6  -5 -12   12.88    8.46
   6  -5 -12   20.70    8.89
   6   5 -12    4.85    9.18
  -6   5  12   41.56   15.78
   6   0 -13   39.00    8.78
  -6   0  13   54.75   14.88
  -6   0 -13   31.97    7.40
   6   0  13   43.55   11.42
   6   1 -13   18.25    7.85
  -6  -1  13   36.32   12.97
   6  -1 -13   12.74    6.75
   6  -1 -13   24.89    6.30
  -6   1 -13   25.46    7.16
  -6   1  13   17.85   13.19
  -6  -1 -13   31.83    7.55
   6   1  13   39.60   11.26
   6   2  13   23.90   10.77
   6   2 -13   12.50    7.92
  -6   2 -13   -1.73    7.27
  -6   2  13   14.58   12.50
  -6  -2 -13    3.89    5.17
   6  -2 -13    8.68    5.60
  -6   2 -13   -3.84    5.74
   6  -2 -13    1.44    5.56
  -6  -2  13    1.73   10.74
   6   3  13    3.95    9.99
   6   3 -13   -3.32    7.31
  -6   3 -13    2.16    7.59
   6  -3 -13    0.54    5.85
  -6  -3 -13    6.99    5.81
  -6   3  13   11.65   13.45
   6  -3 -13   -7.66    4.53
   6   4 -13   -1.82    8.56
   6   4  13   16.30   11.66
   6  -4 -13    4.33    6.80
  -6  -4 -13    2.98    6.58
  -6   4  13    6.84   13.69
   6  -4 -13    6.68    7.24
   6   5 -13  -10.72    9.23
   6  -5 -13    8.45    7.81
   6   5  13   32.52   13.22
  -6   5  13   28.86   16.12
  -6  -5 -13   16.68    9.14
  -6   0  14   -4.31   13.05
   6   0 -14    7.32    6.86
   6   0  14   18.04   10.39
  -6   0 -14   12.78    6.09
   6  -1 -14   46.23    9.07
  -6   1  14   29.11   14.37
   6  -1 -14   38.50    7.33
   6   1 -14   65.70   10.35
  -6  -1 -14   22.56    7.48
  -6   1 -14   37.32    8.39
  -6  -1  14   28.04   13.54
   6   1  14   65.86   13.09
  -6  -2 -14   12.51    6.56
  -6   2 -14   10.64    7.21
   6   2  14   24.77   12.26
  -6   2  14   20.71   14.21
   6  -2 -14   13.80    6.45
  -6   2 -14    8.92    7.69
   6  -2 -14    1.52    6.13
  -6  -2  14    2.50   11.10
   6   2 -14    8.46    7.80
  -6   3  14   15.19   14.80
  -6  -3 -14    6.87    6.22
  -6   3 -14    2.54    8.07
   6   3 -14   -1.00    8.06
   6  -3 -14    3.43    5.89
   6   3  14   15.29   11.81
   6  -3 -14   -4.19    5.87
   6   4  14   24.77   12.03
   6   4 -14   -9.92    8.61
  -6   4 -14    7.92    9.57
   6  -4 -14    9.48    6.84
  -6   4  14   21.85   15.36
  -6  -4 -14   11.27    7.47
   6   0 -15   -0.21    7.48
  -6   0 -15    5.38    5.86
   6   0  15   36.89   12.22
  -6   0  15   -3.32   13.52
  -6  -1  15   -7.65   12.18
  -6  -1 -15    3.02    5.79
  -6   1  15    1.81   13.78
   6   1  15   19.05   11.44
  -6   1 -15    3.97    6.38
   6  -1 -15    3.80    6.95
   6   1 -15    7.47    8.43
   6   2 -15   -6.06    7.53
   6  -2 -15    9.80    6.61
   6  -2 -15   -5.00    6.15
  -6   2  15   -6.01   13.49
   6   2  15   23.80   12.19
  -6   2 -15    7.18    6.79
  -6  -2 -15    7.05    6.39
   6   3 -15   -6.88    7.97
  -6   3 -15   -1.91    8.88
  -6  -3 -15    1.80    6.31
   6  -3 -15    2.72    5.87
   6   3  15    5.57   11.84
  -6   3  15    7.76   14.11
  -6  -4 -15    4.86    7.15
   6   4  15   45.05   14.64
   6  -4 -15   18.94    8.11
   6   4 -15  -15.60    8.92
  -6   4  15   23.42   16.72
  -6   4 -15    2.80    9.80
   6   0  16    7.00   11.99
  -6   0 -16   14.05    6.86
  -6   0  16  -16.62   13.27
   6   0 -16    6.20    7.53
  -6   1  16   -6.43   14.05
  -6  -1 -16    6.93    6.35
  -6   1 -16    5.49    6.36
   6   1 -16   -8.08    7.57
   6   1  16   40.25   13.19
  -6  -1  16    8.21   13.85
   6  -1 -16   10.08    7.67
  -6  -2 -16    4.70    6.24
  -6   2  16   11.73   14.39
   6  -2 -16    8.82    6.13
   6   2  16   32.68   13.46
   6  -2 -16   -3.29    6.65
   6   2 -16   -1.71    8.46
   6   3 -16   -0.32    9.45
  -6  -3 -16   -2.75    6.10
   6  -3 -16   15.70    7.57
  -6   3  16    4.75   15.30
   6   3  16   35.45   14.14
  -6   0 -17   13.37    7.07
  -6   0  17    4.83   14.33
   6   0 -17    3.87    8.55
  -6  -1 -17   20.91    8.10
   6   1  17   22.05   13.00
  -6  -1  17  -13.73   13.75
   6  -1 -17    3.09    8.21
  -6   1 -17   12.16    7.38
  -6   1  17    5.86   14.91
   6   1 -17    8.89    8.86
  -6  -2 -17    9.42    6.93
  -6   2  17  -12.75   15.00
   6   2 -17    2.88    9.20
   6   3 -17    5.92   10.42
   6  -3 -17   16.12    7.58
  -6  -3 -17    1.19    7.05
   6   3  17    6.02   14.59
  -6   0 -18   16.73    7.92
   6   0 -18   -4.59    9.03
  -6   0  18   -6.30   16.06
  -6   1  18   -1.48   16.09
  -6  -1  18  -12.25   14.79
  -6  -1 -18    2.42    6.99
   6   1 -18    6.92    9.77
   6   1  18   33.16   15.92
  -6  -2 -18    9.90    8.10
   6   2  18   14.44   15.08
   6   2 -18    2.61   10.59
  -6   2  18   12.80   17.03
   7   0   0    1.04    2.05
  -7   0   0    1.43    3.48
  -7   0   0    7.03    4.33
  -7   1   0   54.58    7.31
  -7  -1   0   24.81    3.06
  -7  -1   0   40.36    5.52
   7  -1   0   36.61    4.07
  -7   1   0   31.65    5.93
   7   1   0   37.04    4.40
  -7  -2   0   56.25    5.23
   7  -2   0   43.88    5.14
   7  -2   0   36.90    5.75
  -7  -2   0   57.31    6.63
  -7   2   0   45.57    6.21
  -7   3   0   28.27    6.77
  -7  -3   0   45.22    5.62
   7  -3   0   54.42    5.99
  -7  -3   0   40.12    5.21
  -7  -3   0   50.69    7.42
   7  -3   0   41.84    7.53
  -7  -4   0  123.49    9.32
  -7  -4   0   96.58    9.42
   7  -4   0   72.00    9.20
   7  -4   0  106.43   13.20
  -7  -4   0   84.01    9.73
   7  -5   0  -12.99    8.02
  -7  -5   0    3.11    5.77
   7  -5   0    2.40    5.32
  -7  -5   0    3.64    5.82
  -7  -6   0    6.43    7.19
   7  -6   0    6.64    6.59
  -7   0   1   -0.30    4.24
  -7   0  -1    6.58    3.00
   7   0  -1   -0.48    2.23
  -7   0   1    8.99    4.12
  -7   0  -1    7.28    4.06
  -7  -1   1   94.13    4.51
  -7  -1   1   97.05    7.81
   7  -1  -1   93.52    7.04
  -7   1   1  111.27    9.79
   7  -1  -1   79.67    5.53
  -7  -1  -1   93.11    7.15
   7   1   1   85.29    4.69
  -7   1  -1  111.58   10.16
   7  -1   1   88.49    5.32
   7   1  -1   92.23    6.15
  -7   1  -1   90.32    6.00
  -7  -1  -1   79.22    5.66
  -7  -2  -1   80.36    5.81
   7  -2  -1   68.37    7.70
   7  -2   1   88.94    6.29
  -7   2   1   77.07    9.97
  -7   2  -1   78.60    8.63
  -7  -2   1   75.54    4.85
  -7  -2   1   80.10    6.27
  -7  -2  -1   75.79    7.33
  -7  -2   1   80.98    7.49
  -7   2  -1   70.91    7.08
   7  -2  -1   75.33    6.02
  -7  -3   1  112.99    7.36
  -7   3  -1  108.88    9.28
  -7  -3  -1  108.42    9.17
  -7  -3   1  108.35    9.17
  -7   3   1  110.50   11.77
   7  -3   1  102.37    8.11
  -7  -3  -1  106.30    7.95
  -7  -3  -1  110.77    7.20
  -7  -3   1  107.87    7.80
   7  -3  -1   99.35    7.76
   7  -3  -1  119.43   10.64
  -7  -4  -1    9.17    5.77
  -7  -4   1    5.53    4.48
  -7  -4   1    2.38    4.73
  -7  -4   1    1.52    4.90
   7  -4  -1   15.71    8.18
   7  -4  -1    1.07    4.41
   7  -4   1    5.35    4.61
  -7  -4  -1    7.46    4.88
  -7  -4  -1    4.73    4.94
  -7  -5  -1   35.89    7.48
  -7  -5  -1   37.33    7.59
   7  -5  -1   36.37   10.57
  -7  -5   1   34.01    8.19
  -7  -5   1   32.34    7.61
   7  -5   1   23.45    6.75
   7  -5  -1   23.82    7.03
  -7  -5  -1   33.79    8.66
   7  -6  -1  -12.85   10.05
  -7  -6   1   12.20    7.74
   7  -6   1   21.42    7.99
  -7   6  -1   26.38   11.40
   7  -6  -1   14.25    7.12
  -7   0  -2    3.48    3.67
  -7   0   2    8.80    5.09
   7   0   2   -0.31    1.24
   7   0  -2   -1.03    2.46
  -7   0  -2   -1.47    2.29
  -7   0   2   -1.32    1.91
   7  -1   2  239.18    8.72
  -7  -1  -2  249.26   10.28
  -7  -1   2  229.69   11.82
   7  -1  -2  222.60   10.21
  -7   1  -2  222.68   12.34
   7  -1  -2  230.19    9.54
  -7   1   2  237.52   13.68
   7   1  -2  224.53    9.57
  -7   1  -2  220.43    8.58
  -7  -1  -2  231.49   11.09
   7  -2  -2  448.00   15.69
  -7  -2  -2  462.45   13.31
  -7  -2  -2  462.97   16.24
  -7   2   2  429.00   18.97
  -7   2  -2  442.56   19.24
   7  -2   2  452.13   15.69
   7  -2  -2  442.36   17.66
  -7  -2   2  414.03   17.72
  -7  -2   2  431.09   13.55
  -7  -2  -2  435.67   18.28
  -7  -3   2   98.43    9.29
  -7  -3  -2  109.15    8.01
   7  -3  -2  102.88    9.93
   7  -3  -2  103.74    8.09
  -7  -3  -2  107.59    6.75
  -7   3   2  116.88   12.26
  -7  -3   2  104.25    6.75
  -7  -3   2  104.71    8.15
  -7  -3  -2  103.55    9.36
   7  -3   2  116.70    8.51
  -7   3  -2  100.79   12.60
  -7  -4   2   51.70    7.79
   7  -4  -2   37.92    6.77
  -7  -4  -2   47.94    7.78
  -7  -4  -2   61.29    7.16
   7  -4  -2   49.69    9.94
  -7  -4   2   61.04    9.08
  -7   4  -2   19.69   10.37
  -7  -4  -2   49.00    8.42
   7  -4   2   50.21    7.29
  -7  -5  -2   10.13    6.83
  -7   5  -2   28.16   10.61
   7  -5  -2    2.58    5.54
  -7  -5   2    0.58    5.80
   7  -5   2   13.55    6.18
  -7  -5   2    1.15    6.12
   7  -5  -2    7.56    8.12
  -7  -5  -2    3.98    6.04
  -7  -5  -2   -4.24    5.34
   7  -6  -2  -10.62    9.83
   7  -6   2   -1.66    6.19
  -7  -6   2    7.11    7.49
   7  -6  -2    4.98    6.80
  -7   6  -2    4.17   10.12
   7   0  -3    1.35    2.15
  -7   0  -3    0.00    2.25
  -7   0   3    9.49    5.53
  -7   0  -3    3.43    3.46
   7   0  -3   -0.17    2.67
   7   0   3   -1.75    1.17
  -7   1   3  369.13   17.29
   7  -1  -3  341.29   12.59
  -7   1  -3  334.82   11.77
   7   1  -3  346.05   12.70
   7  -1  -3  345.31   13.52
  -7  -1  -3  343.43   14.61
  -7   1  -3  349.42   15.42
   7  -1   3  344.89   11.49
  -7  -1   3  350.94   15.62
  -7  -1  -3  344.12   13.56
   7  -2  -3  393.09   14.90
  -7   2  -3  424.16   18.89
  -7  -2  -3  452.05   16.35
  -7  -2   3  405.86   17.54
  -7  -2  -3  418.82   18.03
  -7  -2  -3  419.60   12.24
   7  -2   3  430.92   14.96
  -7   2   3  417.21   19.62
   7   2  -3  386.08   15.04
   7  -2  -3  413.90   17.18
   7  -3   3    4.78    3.66
  -7  -3   3    6.47    3.47
  -7   3   3    7.38    7.79
  -7  -3   3    2.20    4.32
  -7  -3  -3    6.08    2.72
  -7  -3  -3    7.54    4.70
  -7  -3   3    9.80    4.70
  -7  -3  -3    7.88    3.84
   7  -3  -3   12.98    5.81
  -7   3  -3    5.79    7.74
   7  -3  -3    5.92    3.58
  -7  -4  -3   67.02    8.64
  -7  -4  -3   67.33    9.83
  -7   4   3   81.34   11.82
   7  -4   3   52.90    8.07
  -7  -4   3   73.77   10.36
  -7  -4   3   56.16    8.20
   7  -4  -3   70.60   10.73
  -7   4  -3   49.82   11.58
   7  -4  -3   45.08    7.36
  -7  -4  -3   79.24    8.52
  -7  -5   3    5.12    6.77
   7  -5  -3    3.57    8.29
  -7   5  -3    8.10    9.72
  -7  -5  -3   21.60    7.95
  -7  -5  -3   14.22    6.69
   7  -5  -3   15.01    6.25
   7  -5   3   13.60    6.24
  -7  -6  -3   11.38    8.03
  -7  -6   3    9.79    7.85
   7  -6   3   14.51    7.35
  -7   6  -3    5.23   10.44
   7  -6  -3   -4.93    9.20
   7  -6  -3    4.18    6.63
  -7   0   4    2.58    5.71
  -7   0  -4   -1.05    3.21
   7   0  -4    1.91    2.09
  -7   0  -4    1.62    2.36
   7   0  -4   -4.01    2.79
   7   0   4    0.32    1.44
  -7  -1  -4  501.48   17.89
   7   1  -4  485.43   16.62
  -7  -1  -4  474.56   18.72
  -7  -1   4  468.71   19.75
   7  -1   4  493.32   15.00
  -7   1   4  472.35   21.27
   7  -1  -4  487.43   16.37
  -7   1  -4  495.81   19.12
  -7   1  -4  481.09   16.09
   7  -1  -4  480.44   17.28
  -7  -2  -4  340.14   16.30
  -7   2   4  357.56   19.31
   7  -2  -4  329.51   13.56
   7  -2   4  326.19   13.18
   7   2  -4  351.68   14.19
  -7  -2  -4  339.08   10.26
  -7   2  -4  357.38   17.96
  -7  -2  -4  332.25   14.46
  -7  -2   4  347.20   16.09
   7  -2  -4  331.05   15.10
  -7  -3   4  142.43   10.19
   7  -3   4  157.07   10.02
  -7  -3  -4  153.52   12.05
  -7  -3   4  156.60   11.59
   7  -3  -4  161.17   11.91
  -7  -3  -4  161.32    7.90
  -7  -3  -4  172.64   10.72
   7  -3  -4  140.59    9.40
  -7   3  -4  158.12   15.45
  -7   3   4  151.84   15.26
  -7   4   4   47.36   11.53
  -7  -4  -4   40.55    8.65
   7  -4  -4   44.63    9.46
  -7  -4  -4   51.64    8.27
  -7  -4   4   39.01    7.74
   7  -4  -4   39.88    7.49
   7  -4   4   38.29    7.28
  -7   4  -4   40.88   11.84
  -7  -4   4   48.92    8.33
  -7  -5   4   11.49    7.00
  -7   5  -4   -5.04    9.75
   7  -5  -4   13.61    8.21
   7  -5   4    8.91    5.72
  -7  -5  -4    4.25    6.15
   7  -5  -4    4.49    5.51
  -7  -5  -4    7.58    6.76
  -7  -6  -4    7.39    7.81
  -7   6  -4   -4.38   10.70
  -7  -6  -4    6.34    7.82
   7  -6   4    8.13    7.21
   7  -6  -4    3.66    6.87
  -7  -6   4   -3.47    7.82
   7  -6  -4   -4.67    9.15
  -7   0   5   -2.03    5.92
   7   0  -5   -4.42    1.72
  -7   0  -5   -0.48    2.59
  -7   0  -5    2.27    3.45
   7   0  -5   -1.68    2.98
  -7   1  -5  276.90   11.17
   7  -1  -5  272.94   11.68
   7  -1  -5  272.52   12.07
  -7  -1   5  289.88   15.42
   7  -1   5  284.31   10.26
   7   1  -5  249.38   11.87
  -7   1   5  270.54   17.27
  -7   1  -5  270.73   14.08
  -7  -1  -5  272.25   12.83
  -7  -1  -5  288.07   13.60
  -7  -2   5  137.18   10.68
  -7   2   5  135.90   15.27
  -7  -2  -5  133.54   10.08
  -7   2  -5  126.80   12.32
   7  -2   5  101.26    7.90
  -7  -2  -5  123.45    5.14
   7  -2  -5  127.53    8.37
  -7  -2  -5  123.67    8.85
   7  -2  -5  109.23    9.54
   7   2  -5  109.26    9.39
  -7  -3   5   30.98    6.89
  -7  -3  -5   34.48    4.27
   7  -3  -5   36.45    7.26
   7  -3  -5   30.89    5.85
  -7   3   5   27.66   10.35
  -7   3  -5   58.28   10.67
  -7  -3  -5   30.00    7.24
   7  -3   5   29.61    5.93
  -7  -3  -5   34.24    6.34
   7  -4   5   56.99    8.40
  -7  -4   5   52.00    8.58
   7  -4  -5   45.75    7.70
  -7   4  -5   35.63   11.67
   7  -4  -5   61.76   10.13
  -7   4   5   60.65   12.49
  -7  -4   5   58.86    9.09
  -7  -4  -5   56.28    9.05
  -7  -4  -5   69.84   10.58
  -7  -5  -5    5.76    7.02
  -7  -5  -5   -0.95    6.97
  -7  -5   5    0.11    6.75
   7  -5   5    0.79    5.53
   7  -5  -5    4.11    5.95
  -7   5  -5    8.48   10.93
   7  -5  -5   14.15    7.93
  -7  -6  -5    9.58    8.55
  -7  -6   5   15.98    8.75
   7  -6  -5    6.15    8.99
  -7   6  -5    5.33   11.81
  -7  -6  -5   21.02    9.00
   7  -6  -5   16.13    7.72
   7  -6   5   16.23    7.09
   7   0  -6   -0.23    3.67
  -7   0  -6   -1.09    2.52
  -7   0  -6   -1.05    3.28
  -7   0   6   -0.29    7.30
   7   0  -6   -2.50    2.03
  -7   0  -6   10.22    4.18
  -7   1  -6  233.68   13.29
   7  -1  -6  238.05   11.41
   7  -1  -6  247.91   11.58
   7  -1   6  245.08    9.83
  -7   1  -6  247.97   11.16
  -7  -1  -6  243.28   13.02
   7   1  -6  247.14   12.07
  -7  -1  -6  249.72   12.31
  -7   1   6  223.99   16.73
  -7  -1   6  257.53   15.87
   7   2  -6   47.02    6.96
   7  -2  -6   32.87    6.13
   7  -2   6   33.88    5.17
  -7   2   6   42.60   10.21
  -7   2  -6   37.20    8.05
   7  -2  -6   47.56    6.26
  -7  -2  -6   35.90    6.07
  -7  -2  -6   31.71    6.37
  -7  -2  -6   31.51    3.30
  -7  -2   6   43.85    7.86
  -7  -3  -6   79.44   10.71
  -7  -3  -6  106.51    9.67
   7  -3  -6  107.95    9.02
   7   3  -6  109.22   10.54
   7  -3   6   96.68    8.72
  -7   3   6  115.99   16.43
   7  -3  -6   99.72   11.79
  -7   3  -6  110.22   14.74
  -7  -3   6  107.02   11.31
  -7  -4   6   40.71    8.31
   7  -4  -6   43.21    9.27
  -7   4  -6   59.07   12.72
   7  -4   6   36.15    7.34
  -7   4   6   61.05   13.00
   7  -4  -6   27.99    6.50
  -7  -4  -6   50.52    9.57
  -7  -4  -6   51.45    8.36
  -7  -5   6    2.62    7.57
   7  -5  -6   10.67    8.16
  -7  -5  -6   22.05    7.59
  -7   5  -6    3.57   10.88
   7  -5   6   15.00    6.54
   7  -5  -6   22.49    7.16
  -7  -5  -6   11.88    8.02
   7  -6   6    5.88    6.25
   7  -6  -6    5.53    8.96
  -7  -6   6   -4.86    8.70
  -7  -6  -6    9.30    9.34
  -7  -6  -6   31.68    9.22
   7  -6  -6    5.02    7.39
  -7   0  -7   -5.07    3.59
   7   0  -7    6.17    3.98
  -7   0  -7    5.98    4.03
  -7   0  -7    2.57    2.97
  -7   0   7   -8.36    7.61
   7   0  -7    0.21    2.26
   7  -1  -7   25.45    5.17
   7  -1   7   44.86    5.37
  -7  -1  -7   40.87    6.62
  -7   1  -7   37.47    6.66
   7  -1   7   55.42    7.73
   7   1  -7   34.06    3.59
   7   1  -7   42.34    6.23
  -7   1   7   38.85   10.27
  -7  -1   7   45.91    9.35
   7  -1  -7   28.54    4.96
  -7  -1  -7   42.80    6.20
   7  -2  -7   29.30    6.13
   7   2  -7   39.44    6.97
   7  -2   7   35.86    5.40
  -7  -2  -7   42.50    6.58
   7  -2  -7   38.04    6.05
  -7   2   7   25.96   10.50
  -7   2  -7   35.92    8.04
  -7  -2   7   54.02    8.81
  -7  -2  -7   29.69    6.90
  -7   3  -7   43.10   10.23
  -7  -3  -7   39.52    8.62
  -7  -3   7   36.98    8.49
   7  -3  -7   33.32    6.39
   7   3  -7   30.68    7.52
   7  -3   7   34.24    6.58
  -7   3   7   32.86   12.14
   7  -3  -7   17.15    6.67
  -7  -3  -7   25.41    6.50
   7   4  -7   10.42    7.03
  -7  -4  -7   22.27    8.17
   7  -4   7   12.20    5.94
  -7   4  -7    9.00   10.19
   7  -4  -7   15.76    5.83
  -7  -4  -7   14.95    6.11
   7  -4  -7   17.16    7.05
  -7   4   7   22.79   11.48
  -7   5   7   28.78   12.39
  -7  -5  -7    7.03    8.02
   7  -5  -7    6.61    7.69
  -7   5  -7   -1.90   10.84
   7  -5   7   24.82    7.63
   7  -5  -7    8.85    6.44
  -7  -5  -7    6.48    6.53
  -7  -6  -7    8.65    8.28
  -7  -6  -7   13.02    9.82
   7  -6   7   22.25    8.19
   7  -6  -7    9.83    8.14
   7  -6  -7   -0.22    8.89
   7   0  -8    0.12    2.23
  -7   0  -8   -3.75    3.95
  -7   0   8  -13.67    8.25
  -7   0  -8   -2.62    3.39
   7   0  -8   -0.38    3.88
  -7   0  -8    0.13    3.25
  -7  -1  -8   -0.12    2.15
  -7  -1   8    1.44    7.89
   7  -1  -8   -0.20    3.19
   7  -1  -8    1.43    3.86
  -7   1  -8    3.80    4.70
   7   1  -8    4.16    2.14
   7  -1   8    2.31    3.68
  -7  -1  -8    0.80    4.54
   7  -1   8    3.00    4.14
  -7   1   8   -2.11    9.39
   7   1  -8   -0.64    4.34
  -7  -1  -8   -1.62    3.29
  -7   2   8   23.12   11.59
   7  -2   8   37.27    6.05
   7  -2  -8   19.96    5.23
  -7  -2  -8   26.68    7.35
  -7  -2   8   39.57    9.36
   7  -2  -8   17.74    5.48
  -7   2  -8   27.15    8.01
  -7  -2  -8   26.94    6.12
   7   2  -8   47.26    7.79
  -7   3   8   28.61   13.20
   7  -3  -8   44.68    9.01
   7  -3  -8   44.86    7.22
  -7  -3  -8   49.60    9.94
   7   3  -8   41.36    8.60
   7  -3   8   39.83    7.24
  -7  -3  -8   52.53    8.47
  -7   3  -8   23.96    9.80
  -7  -3   8   50.95    9.83
  -7   4  -8    1.71    9.74
   7  -4  -8   15.98    7.34
   7  -4   8   22.94    6.72
   7   4  -8   26.06    7.78
  -7  -4  -8   15.44    8.29
   7  -4  -8   16.78    5.94
  -7   4   8   37.43   12.51
  -7  -4  -8   24.70    7.34
   7  -5  -8    7.50    7.37
  -7   5  -8   -9.17   10.45
   7  -5  -8   -1.95    6.10
  -7   5   8   11.53   11.94
  -7  -5  -8   -0.35    7.48
   7  -5   8   -6.51    5.49
   7   5  -8    1.93    7.22
  -7  -5  -8   -1.04    6.29
   7   6  -8   -5.05    7.98
  -7  -6  -8    3.44   10.30
   7  -6  -8   11.53    9.48
   7  -6   8   10.87    7.77
  -7  -6  -8    6.10    8.21
   7  -6  -8   -0.39    7.08
   7   0  -9    0.61    2.78
  -7   0  -9    4.52    4.33
  -7   0  -9    0.07    5.05
  -7   0   9   -9.06    9.63
  -7   0  -9   -3.24    3.73
   7   0  -9    0.70    4.53
  -7  -1  -9   13.75    6.25
  -7   1  -9   22.95    6.47
  -7   1   9   31.95   12.08
   7  -1  -9   20.01    5.54
  -7  -1   9   37.28   10.72
  -7  -1  -9   22.39    5.73
   7   1  -9   26.50    6.46
   7  -1  -9   15.05    4.66
  -7   1  -9   22.12    5.60
  -7   2   9   36.72   12.98
  -7  -2  -9   25.31    6.25
  -7   2  -9   27.47    7.86
  -7  -2  -9   35.95    7.86
   7  -2   9   19.30    5.49
  -7  -2   9   34.22    9.81
   7  -2  -9   19.91    5.93
   7   2  -9   28.10    7.31
   7  -2  -9   22.89    5.77
   7  -3  -9  106.40   12.06
   7  -3   9  119.04   10.67
   7  -3  -9  105.82   10.04
   7   3  -9  124.59   12.71
  -7  -3   9  102.71   13.04
  -7   3   9  141.09   19.90
  -7  -3  -9  124.63   13.39
  -7  -3  -9  130.59   11.90
  -7   3  -9  104.37   14.43
  -7  -4  -9    2.84    7.34
   7  -4  -9   12.44    5.89
   7   4  -9   10.50    7.77
  -7  -4  -9    8.14    5.89
  -7   4  -9    3.85    9.76
   7  -4   9   17.02    6.71
  -7   4   9   29.42   12.71
   7  -4  -9    1.83    6.62
   7  -5   9    3.81    6.54
  -7  -5  -9    8.54    7.38
  -7  -5  -9   -0.40    8.41
   7  -5  -9    2.10    6.62
   7   5  -9   -4.00    7.29
  -7   5   9   11.63   12.65
   7  -5  -9    2.85    6.81
   7   6  -9    4.96    8.64
   7  -6   9    5.15    7.84
  -7  -6  -9   19.58    9.36
  -7  -6  -9   -7.40    9.83
   7  -6  -9  -11.81    7.19
   7  -6  -9   13.01   10.11
   7   0  10   -2.84    7.10
   7   0 -10    4.66    3.45
   7   0 -10    2.39    5.29
  -7   0 -10    1.32    4.29
  -7   0  10    1.63   11.41
  -7   0 -10   -0.07    4.40
  -7  -1 -10   15.19    5.52
  -7  -1 -10   22.06    7.02
   7   1 -10   19.14    6.60
   7  -1  10   20.47    7.77
  -7  -1  10    7.01   10.38
  -7   1 -10   21.34    6.65
   7  -1 -10   16.47    5.66
  -7   1  10   21.09   12.62
   7  -1 -10   13.83    5.05
  -7   1 -10   14.05    5.58
  -7  -2 -10   63.08   10.33
  -7   2 -10   52.94    9.22
  -7  -2 -10   63.57    9.14
   7  -2 -10   51.52    7.97
   7  -2 -10   65.37    9.04
   7   2 -10   61.67    9.30
   7  -2  10   61.69    8.02
  -7   2  10   57.02   14.83
  -7  -2  10   80.72   12.35
   7  -3 -10   24.47    7.07
  -7  -3 -10   30.72    7.44
   7  -3  10   23.38    6.80
  -7   3 -10   19.88    8.92
  -7   3  10   23.77   13.18
  -7  -3 -10   36.85    9.33
   7  -3 -10   29.91    6.70
  -7  -3  10   19.35    9.42
   7   3 -10   28.79    8.08
   7  -4 -10    3.79    5.88
   7  -4 -10   10.08    6.96
  -7   4 -10  -13.89    8.57
  -7  -4 -10    0.59    8.10
   7   4 -10    0.61    7.36
   7  -4  10   -0.50    6.17
  -7   4  10   10.57   12.61
  -7  -4 -10   10.79    6.66
  -7   5  10   13.09   13.31
  -7  -5 -10    1.85    6.92
   7  -5 -10   11.71    7.77
   7  -5 -10    2.49    6.48
   7  -5  10   -2.02    6.51
   7   5 -10   -0.01    7.73
  -7  -5 -10   -6.62    8.49
  -7   0  11   -4.83   12.07
  -7   0 -11    7.74    4.92
   7   0  11   -5.66    8.29
   7   0 -11   -1.62    3.04
   7   0 -11    5.11    6.12
  -7   1 -11    7.94    5.83
  -7  -1  11   -0.45   11.22
   7  -1  11    1.80    8.54
   7  -1 -11    1.06    5.37
   7  -1 -11    4.02    4.41
  -7  -1 -11    2.32    4.74
   7   1 -11   -3.83    5.73
  -7   1 -11    9.61    5.99
  -7   1  11    2.53   12.87
  -7   2 -11   34.45    7.77
  -7  -2 -11   30.57    8.90
  -7   2  11   17.63   13.63
   7  -2 -11   16.81    5.98
  -7  -2 -11   22.33    6.64
   7   2 -11   10.21    7.39
   7  -2 -11   22.01    6.67
  -7  -2  11   20.79   10.98
  -7   2 -11   25.73    7.89
  -7   3 -11   37.56    9.60
  -7   3  11   53.36   14.88
   7  -3  11   37.61    8.05
   7   3 -11   31.85    8.91
  -7  -3 -11   48.90    9.38
  -7  -3  11   39.57   10.45
   7  -3 -11   50.31    8.37
   7  -3 -11   55.06    9.16
  -7  -3 -11   37.60    9.61
  -7   4  11   41.13   14.81
   7  -4 -11   21.11    8.21
   7   4 -11   24.44    9.11
   7  -4  11    8.57    6.95
   7  -4 -11   23.82    7.61
  -7   4 -11    9.93    9.83
  -7  -4 -11   21.31    7.66
  -7  -4 -11   15.49    9.63
   7  -5 -11   16.17    8.88
   7  -5  11    5.94    7.53
  -7  -5 -11   10.53   10.80
  -7  -5 -11   13.24    8.01
  -7   5  11   13.34   14.03
   7  -5 -11    4.43    7.32
   7   5 -11   -2.84    8.23
  -7   0  12    5.37   12.91
   7   0 -12    9.76    6.42
   7   0  12    7.90    9.34
  -7   0 -12   -0.04    4.88
  -7  -1 -12   14.97    6.15
  -7  -1  12   15.11   12.24
   7  -1 -12    6.56    6.07
  -7   1 -12    5.49    5.79
  -7   1  12    1.51   12.74
   7   1  12   26.46   10.43
  -7   1 -12    7.19    6.19
   7  -1 -12    4.05    4.68
   7   1 -12   13.91    7.39
  -7   2 -12   11.50    6.94
   7  -2 -12    1.97    5.50
  -7   2  12   13.13   12.96
  -7   2 -12   -7.62    6.17
  -7  -2 -12    4.00    5.24
  -7  -2  12   -0.47   10.00
   7  -2 -12    5.51    5.08
   7   2 -12    1.26    7.08
   7  -3 -12    5.12    6.06
  -7   3  12   15.31   13.86
  -7  -3 -12    1.72    8.24
   7   3 -12   -1.69    7.15
   7  -3 -12   -4.04    4.86
  -7   3 -12   -4.43    7.08
  -7  -3 -12    8.98    6.21
   7   4 -12   -0.85    7.93
   7  -4 -12    0.92    6.26
  -7   4  12   10.03   13.73
   7  -4  12  -11.87    6.66
  -7  -4 -12  -15.49    8.13
  -7  -4 -12    5.01    6.49
   7  -4 -12    1.22    6.38
  -7   5  12   18.97   15.35
  -7  -5 -12  -22.27   10.21
  -7  -5 -12    1.36    8.01
   7  -5 -12   11.52    8.65
   7  -5  12  -19.28    7.32
   7   5 -12   -8.09    8.05
   7   0 -13    1.76    6.45
   7   0  13   17.57    9.88
  -7   0 -13   -3.82    4.57
  -7   0  13    2.63   12.65
  -7  -1  13   10.63   12.40
   7  -1 -13   27.12    6.70
   7   1  13   42.11   11.03
   7  -1 -13   14.20    7.02
   7   1 -13   26.33    8.28
  -7   1  13    7.37   13.17
  -7  -1 -13   13.40    6.19
  -7   1 -13   11.08    6.09
   7  -2 -13   20.12    7.23
   7  -2 -13   40.39    8.06
   7   2  13   46.49   12.36
  -7  -2  13   -8.62   10.76
  -7   2 -13   25.39    8.15
  -7   2  13   21.16   13.78
   7   2 -13    3.98    7.47
  -7   2 -13   23.41    7.81
  -7  -2 -13   20.69    6.94
   7  -3 -13   -0.08    5.97
   7   3 -13   -2.20    7.49
   7  -3 -13   -0.39    5.13
  -7   3 -13   -3.65    7.33
  -7   3  13   -7.52   13.00
  -7  -3 -13    4.00    5.95
  -7   3 -13   -5.56    7.22
  -7   4  13   17.22   14.69
   7  -4 -13   16.24    7.50
  -7  -4 -13   13.55    7.47
   7   4 -13    4.32    8.77
   7  -4 -13   -2.65    6.61
   7  -5 -13   23.87    9.37
   7  -5  13    0.08    9.80
  -7   5  13   27.16   16.84
  -7   0 -14   -0.31    5.10
  -7   0  14    0.94   12.85
   7   0  14   15.89   10.33
   7   0 -14   -0.85    6.66
   7  -1 -14   12.67    6.92
   7   1  14   14.43   10.76
  -7   1  14   15.36   13.84
  -7  -1 -14    4.94    5.35
   7   1 -14   10.62    7.87
  -7   1 -14    3.04    6.21
  -7  -1  14  -13.07   11.67
   7   2 -14   -7.12    7.36
   7  -2 -14    5.96    5.67
  -7  -2 -14    0.09    5.24
  -7   2 -14   -1.34    6.15
  -7  -2  14  -21.78   10.47
  -7   2  14  -10.45   13.06
   7   2  14   29.59   11.97
   7  -2 -14    3.50    6.45
   7   3  14   10.37   11.20
   7  -3 -14   -6.48    6.26
  -7  -3 -14    3.60    5.99
   7   3 -14   -0.36    8.05
  -7   3 -14    0.05    7.89
  -7   3  14   12.31   14.82
   7  -3 -14   18.74    7.03
   7   4  14   18.89   11.99
  -7   4  14   24.56   16.07
  -7  -4 -14   17.51    8.35
  -7   4 -14    0.52    8.89
   7  -4 -14   14.23    8.02
   7   4 -14    7.42    9.42
  -7   0 -15    3.07    5.98
  -7   0  15   -3.16   13.61
   7   0  15    8.95   10.81
   7   0 -15   -2.28    6.89
  -7   1 -15   -2.08    5.70
  -7   1  15   -3.55   13.76
   7   1  15   12.63   11.49
  -7  -1 -15   19.36    7.27
   7   1 -15    4.84    8.13
   7  -1 -15    3.79    7.15
  -7  -1  15    7.03   13.28
  -7  -2 -15   -8.21    5.07
  -7   2  15   10.63   14.21
   7  -2 -15   15.69    6.58
  -7   2 -15   -6.24    6.07
   7   2  15   -0.17   10.22
   7   2 -15  -11.41    7.68
  -7  -2  15    2.27   12.80
   7  -2 -15   15.55    7.72
   7  -3 -15   12.10    6.89
  -7   3 -15    8.68    8.86
  -7  -3 -15    2.94    6.18
  -7   3  15    4.92   14.51
   7   3 -15    0.25    8.68
   7  -3 -15    8.87    7.27
   7   3  15   19.13   12.40
  -7   4 -15   -1.04    9.76
  -7   4  15   -5.26   15.94
  -7  -4 -15   15.62    8.15
   7   4 -15  -13.47    9.36
   7   4  15   36.55   14.66
   7  -4 -15   11.08    8.00
  -7   0 -16    2.23    5.95
   7   0 -16   -9.77    7.11
  -7   0  16  -15.19   13.54
  -7  -1 -16    0.08    6.07
  -7  -1  16    6.87   13.84
  -7   1 -16   13.97    7.17
   7  -1 -16   13.15    8.21
   7   1 -16    5.05    8.27
  -7   1  16   -2.89   14.00
   7   1  16   32.17   13.01
  -7   2  16  -11.04   13.80
  -7  -2 -16    5.97    6.25
   7   2  16    5.69   11.64
   7   2 -16   -2.36    7.99
   7  -2 -16   -7.25    6.56
   7   3 -16   -0.54    9.13
   7   3  16   20.29   13.84
  -7  -3 -16   -2.59    5.77
  -7   3  16    8.33   15.75
   7  -3 -16   11.31    7.13
   7   0 -17   -2.10    8.09
  -7   0 -17   -0.27    6.14
  -7   0  17  -28.37   13.25
  -7   1  17   -3.47   15.19
   7   1 -17   -3.36    8.65
  -7  -1 -17    5.98    6.82
  -7   1 -17   -5.17    6.39
  -7  -1  17   -2.22   14.18
   7   1  17   34.55   13.36
   7  -1 -17   -7.26    7.52
   7   2 -17    9.05    9.63
   7   2  17   35.98   14.32
  -7  -2 -17    9.01    7.66
  -7   2  17   -3.63   15.34
   7   0 -18   -7.03    8.68
  -7   0 -18   -6.02    5.98
  -7   1  18    0.98   16.48
  -7  -1  18    0.48   14.84
   7   1  18   20.58   14.57
   7  -1 -18   -8.68    8.00
  -7  -1 -18    1.83    6.70
   7   1 -18    3.70    9.94
  -8   0   0 1490.48   41.86
  -8   0   0 1439.63   44.94
   8   0   0 1501.58   37.29
  -8  -1   0    0.14    2.97
  -8   1   0    4.88    5.13
  -8  -1   0   -3.10    1.41
   8  -1   0   -3.00    1.63
  -8   1   0    3.79    3.90
   8   1   0    1.76    2.42
  -8   2   0  869.58   27.64
   8  -2   0  857.95   24.96
  -8  -2   0  845.23   29.20
  -8  -2   0  750.79   24.56
  -8  -3   0    6.03    4.30
   8  -3   0   14.80    6.42
  -8  -3   0   14.72    4.33
  -8  -3   0    6.64    2.71
   8  -3   0    3.00    3.32
  -8   3   0   11.37    6.52
  -8  -4   0   35.10    6.63
   8  -4   0   29.91    6.57
  -8  -4   0   32.29    7.41
  -8  -4   0   44.96    6.81
   8  -4   0   17.24    8.68
  -8  -5   0   25.01    7.34
   8  -5   0   11.64    6.11
  -8  -5   0   14.95    7.20
  -8   6   0    9.33    9.98
   8  -6   0    5.28    6.47
   8   0  -1  453.05   13.98
  -8   0   1  447.15   15.78
  -8   0  -1  454.32   16.39
  -8   0   1  438.02   17.47
  -8   0  -1  433.61   16.08
   8   0   1  464.94   12.91
   8   1   1  154.69    6.23
  -8   1  -1  154.77   11.45
  -8  -1  -1  163.49    7.88
  -8   1  -1  144.91    7.84
  -8  -1   1  160.36    6.53
   8  -1   1  162.10    7.22
  -8  -1  -1  152.61    9.11
   8   1  -1  164.50    7.63
   8  -1  -1  166.59    7.81
  -8   1   1  177.27   11.36
  -8  -1   1  164.57    9.56
  -8  -2   1  302.39   10.65
   8  -2  -1  303.20   14.32
  -8   2  -1  319.26   12.45
  -8   2   1  296.16   15.56
  -8  -2  -1  297.91   11.85
   8   2  -1  292.87   11.74
   8  -2  -1  295.64   12.17
   8  -2   1  317.55   12.23
  -8  -2   1  297.61   14.33
  -8   2  -1  291.74   15.63
  -8  -2  -1  328.68   14.97
  -8  -2  -1  289.90   10.41
   8  -3   1   17.25    4.59
  -8  -3   1   18.97    3.80
  -8   3  -1    7.07    7.64
  -8  -3  -1   18.68    4.20
  -8  -3  -1   16.03    4.12
  -8  -3   1   12.70    4.91
  -8  -3  -1   15.38    5.19
   8  -3  -1   25.66    7.00
  -8   3   1   27.28    7.63
  -8  -3   1   17.06    4.57
   8  -3  -1   13.54    4.30
   8  -4  -1    7.44    8.26
  -8   4  -1   -5.59    9.26
  -8  -4  -1    3.31    5.38
  -8  -4   1    7.29    5.46
   8  -4  -1    2.78    4.50
  -8  -4   1    0.51    5.30
  -8  -4  -1   10.76    5.22
  -8  -4  -1    6.06    4.91
   8  -4   1    1.11    4.12
  -8  -5   1   27.75    7.74
   8  -5  -1   37.40    7.73
  -8  -5   1   23.15    7.66
   8  -5   1   28.90    7.29
   8  -5  -1   19.79   10.21
  -8   5  -1   40.15   11.07
  -8  -5  -1   38.30    7.61
  -8  -5  -1   39.26    8.81
  -8  -6   1    7.27    7.54
   8  -6  -1  -22.46    9.81
   8  -6  -1    0.74    6.48
   8  -6   1   10.62    7.67
  -8   6  -1   10.27   10.14
   8   0   2  653.95   17.00
  -8   0  -2  635.16   21.38
  -8   0  -2  641.08   21.64
  -8   0   2  652.35   23.49
   8   0  -2  646.21   19.09
  -8   1  -2   86.61    9.97
  -8  -1   2   88.64    8.44
  -8   1   2  102.52   10.54
   8  -1  -2   87.10    6.29
   8   1  -2   86.02    6.72
   8  -1   2   94.52    5.44
  -8  -1  -2   95.11    6.58
   8  -1  -2   82.68    6.85
  -8  -1  -2   88.78    7.57
  -8   1  -2   96.87    5.42
  -8  -2  -2  117.22    5.82
   8  -2  -2  110.05    7.41
  -8   2  -2  119.78   12.12
  -8   2   2  113.53   12.41
  -8  -2  -2  102.95    8.63
   8  -2   2  104.08    7.09
   8  -2  -2   99.07    8.86
  -8  -2  -2  101.42    7.11
  -8  -2   2  108.47    8.92
   8   2  -2  107.46    7.93
  -8  -2   2  105.27    5.16
   8  -3  -2    9.75    5.84
  -8   3   2   16.54    8.09
  -8  -3  -2    7.00    4.56
  -8  -3  -2    3.71    1.60
   8  -3  -2    5.54    3.58
  -8   3  -2    3.44    8.07
  -8  -3   2   11.07    3.39
  -8  -3   2    6.25    4.48
  -8  -3   2   10.11    4.65
   8  -3   2    7.02    3.85
  -8  -3  -2   11.96    3.97
   8  -4  -2   49.94   10.08
   8  -4  -2   47.27    7.32
  -8  -4  -2   67.47    9.91
  -8  -4  -2   37.85    7.34
  -8  -4   2   57.17    8.59
  -8  -4   2   57.36    8.12
   8  -4   2   46.75    7.42
  -8   4  -2   35.78   11.12
  -8  -4  -2   61.37    7.16
   8  -5  -2    2.30    5.53
   8  -5   2    9.86    5.69
  -8  -5  -2   15.60    6.82
  -8  -5  -2    8.30    7.30
   8  -5  -2   12.90    9.21
  -8  -5   2    7.95    6.25
  -8  -5   2   10.68    7.28
  -8   5  -2   17.74   10.24
  -8  -6   2   15.99    8.45
  -8   6  -2   14.55   11.13
   8  -6  -2   -0.10   10.79
   8  -6  -2    6.31    6.77
   8  -6   2   14.26    7.44
  -8   0  -3   89.24    6.49
   8   0  -3   95.73    6.63
   8   0  -3   96.81    5.66
  -8   0  -3  100.84    8.11
   8   0   3   88.05    3.99
  -8   0   3   91.65   10.52
  -8  -1  -3  362.30   15.29
  -8  -1   3  375.09   16.35
  -8  -1  -3  378.20   14.38
   8  -1   3  364.69   12.12
  -8   1  -3  357.87   12.70
  -8   1  -3  348.56   15.79
  -8   1   3  355.44   17.48
   8  -1  -3  356.59   13.21
   8   1  -3  359.09   13.37
   8  -1  -3  366.03   14.10
  -8   2  -3   65.08    9.48
  -8  -2   3   98.08    9.11
   8   2  -3   78.61    7.70
  -8  -2  -3   83.10    4.58
   8  -2  -3   69.70    6.71
   8  -2   3   78.51    6.42
  -8  -2  -3   72.46    8.03
   8  -2  -3   78.79    8.04
  -8  -2  -3   85.50    6.87
  -8   2   3   98.33   12.62
  -8   3  -3   11.34    8.69
  -8  -3  -3    6.87    4.91
  -8  -3  -3   10.39    4.26
   8  -3  -3    5.60    5.59
   8  -3   3    4.89    3.86
  -8  -3   3   10.25    5.29
  -8  -3   3   15.84    5.35
  -8  -3  -3    4.75    3.21
  -8   3   3    9.20    8.55
   8  -3  -3    5.14    3.80
  -8  -4  -3   18.18    6.06
  -8  -4  -3   18.07    7.23
   8  -4  -3   16.13    8.20
  -8  -4   3   14.56    6.17
  -8   4   3   30.86   10.67
  -8   4  -3   17.08   10.64
   8  -4  -3    8.82    5.19
   8  -4   3   22.34    6.16
  -8  -4  -3   16.95    5.13
  -8  -4   3   12.50    6.52
   8  -5  -3   10.09    8.61
   8  -5   3    3.36    5.46
  -8  -5  -3   15.52    6.64
  -8  -5   3    1.44    6.86
  -8   5  -3  -13.77    9.09
   8  -5  -3    3.77    5.97
  -8  -5  -3    5.13    6.57
  -8   6  -3    8.95   11.17
   8  -6  -3    6.99    7.24
  -8  -6   3   -4.45    7.59
   8  -6   3    3.98    6.32
   8  -6  -3    5.43   10.56
  -8  -6  -3   13.82    8.23
   8   0  -4 1513.67   41.76
   8   0  -4 1500.91   40.25
   8   0   4 1500.17   37.16
  -8   0  -4 1505.63   44.47
  -8   0   4 1517.98   48.71
  -8   0  -4 1532.68   46.42
   8  -1  -4  799.07   24.57
  -8   1  -4  819.36   25.78
  -8  -1   4  807.94   29.50
   8  -1  -4  845.92   26.23
  -8   1  -4  788.46   27.69
  -8   1   4  825.79   30.76
   8   1  -4  799.55   24.57
  -8  -1  -4  841.73   27.08
  -8  -1  -4  870.83   29.01
   8  -1   4  834.10   22.99
  -8  -2   4   59.80    7.76
  -8  -2  -4   62.50    3.86
  -8  -2  -4   72.09    7.97
  -8  -2  -4   67.66    6.90
   8  -2  -4   72.99    6.87
   8  -2  -4   79.15    7.91
  -8   2  -4   68.46    9.39
   8   2  -4   84.35    8.24
  -8   2   4   62.96   10.02
   8  -2   4   64.31    6.25
  -8  -3  -4   59.42    6.04
  -8   3   4   58.63   11.05
  -8  -3   4   60.29    8.33
  -8  -3  -4   52.59    8.01
  -8   3  -4   54.52   10.80
   8  -3  -4   46.24    6.64
  -8  -3  -4   51.07    6.95
   8  -3   4   59.03    7.32
   8  -3  -4   59.60    8.84
  -8  -4  -4   39.43    8.81
   8  -4   4   41.82    7.38
  -8   4  -4   29.06   11.96
   8  -4  -4   37.20    7.30
  -8  -4  -4   38.48    7.83
  -8   4   4   30.55   11.72
   8  -4  -4   29.80    8.90
  -8  -4   4   30.38    7.66
  -8  -4   4   30.49    7.28
   8  -5  -4   14.65    6.36
  -8  -5  -4   20.24    7.14
  -8  -5  -4   16.85    7.72
   8  -5   4    9.15    5.92
  -8   5  -4   16.55   10.97
  -8  -5   4    2.29    7.12
   8  -5  -4    1.61    7.56
   8  -6   4    4.63    6.60
   8  -6  -4   -3.61    9.24
  -8  -6   4  -10.03    7.65
   8  -6  -4    4.51    7.21
  -8   6  -4   -2.09   11.32
  -8  -6  -4   12.63    8.25
   8   0  -5  216.84    9.05
   8   0  -5  204.13   10.27
  -8   0  -5  205.57   10.44
  -8   0  -5  197.19   11.44
   8   0   5  218.98    7.24
  -8   0   5  212.37   15.01
   8  -1  -5  265.88   11.76
   8  -1   5  268.81   10.32
   8  -1  -5  264.15   12.10
  -8   1  -5  268.00   14.36
  -8   1   5  259.50   17.70
  -8   1  -5  265.43   11.09
  -8  -1   5  268.90   15.40
  -8  -1  -5  280.79   13.85
  -8  -1  -5  270.62   12.74
   8   1  -5  276.03   12.22
  -8   2   5   49.25   10.15
  -8   2  -5   39.31    8.29
  -8  -2  -5   27.27    6.19
  -8  -2  -5   33.56    5.58
  -8  -2   5   37.05    7.07
   8  -2  -5   34.98    5.64
   8  -2   5   43.92    5.26
   8   2  -5   38.03    6.39
   8  -2  -5   33.18    5.97
  -8  -3  -5    1.85    4.01
   8  -3  -5    2.26    4.05
   8   3  -5    0.81    5.56
   8  -3   5    8.99    4.48
  -8   3   5    9.64   10.39
   8  -3  -5   -1.31    5.49
  -8  -3   5    6.52    5.79
  -8   3  -5    1.88    9.16
  -8  -3  -5    3.10    5.32
  -8  -4  -5   14.59    6.24
  -8  -4  -5    4.25    5.98
   8  -4  -5   15.06    7.51
   8  -4   5    4.35    5.34
  -8  -4   5   13.56    6.40
   8  -4  -5   16.62    5.64
  -8   4  -5   13.01   11.15
  -8   4   5    5.41   11.31
   8  -5  -5   20.17    9.01
   8  -5   5   17.01    6.66
  -8   5  -5   11.54   11.68
   8  -5  -5   26.01    7.36
  -8  -5  -5   22.02    8.58
  -8  -5   5    3.87    7.44
  -8  -5  -5   32.05    8.48
   8  -6  -5   25.73    8.64
   8  -6  -5    2.22    9.63
  -8   6  -5  -16.20   10.66
  -8  -6  -5   19.74    9.39
  -8  -6   5    3.45    9.20
  -8  -6  -5   21.93    8.47
   8  -6   5    8.92    6.79
  -8   0  -6  309.84   14.00
   8   0  -6  316.58   13.45
  -8   0  -6  330.88   10.48
   8   0  -6  320.37   11.87
  -8   0   6  276.15   18.00
  -8   0  -6  329.68   15.03
   8  -1   6  145.85    7.51
  -8  -1  -6  143.75    9.47
  -8  -1  -6  151.17   10.20
   8   1  -6  135.32    9.28
  -8   1  -6  158.06   11.39
   8  -1  -6  120.48    8.56
  -8  -1   6  142.80   13.13
   8  -1  -6  132.92    8.88
  -8   1  -6  140.25    8.39
  -8   1   6  140.84   15.64
   8  -2   6   40.45    5.42
  -8  -2  -6   46.35    6.81
  -8  -2  -6   36.24    6.93
  -8   2  -6   54.16    9.03
  -8  -2   6   38.56    7.96
   8  -2  -6   48.43    7.06
  -8   2   6   53.85   11.34
   8   2  -6   36.52    6.63
   8  -2  -6   44.66    6.33
   8  -3  -6  139.12   12.23
  -8  -3  -6  160.62   11.54
  -8  -3   6  141.30   12.69
   8  -3  -6  163.77   10.97
  -8  -3  -6  154.08   13.19
   8  -3   6  147.04   11.26
  -8   3   6  174.82   18.84
  -8   3  -6  148.94   16.06
   8   3  -6  146.34   11.73
   8  -4  -6    8.82    6.71
  -8  -4  -6    8.51    5.75
   8   4  -6    4.98    7.03
  -8   4   6   -3.14   10.74
  -8  -4   6    5.68    6.34
  -8   4  -6    5.27   10.35
   8  -4  -6   10.30    5.74
   8  -4   6    3.02    4.76
  -8  -4  -6   14.28    7.02
   8  -5   6    7.78    5.80
   8  -5  -6    5.55    7.75
   8  -5  -6    9.30    6.43
  -8  -5  -6   10.16    7.69
  -8   5  -6   -6.29   10.84
  -8  -5  -6    4.35    6.50
   8  -6  -6   12.48    9.94
  -8  -6  -6    1.96    7.64
   8  -6  -6    4.18    7.53
   8  -6   6   -7.64    5.91
  -8   6  -6  -23.44   10.89
  -8  -6  -6   11.65    9.56
  -8   0   7    4.81    8.09
  -8   0  -7   -0.98    2.88
  -8   0  -7    3.30    3.92
   8   0  -7    2.46    2.61
   8   0  -7   12.07    4.34
  -8   0  -7    4.74    4.14
   8   1  -7   30.82    3.29
   8  -1  -7   30.10    5.00
  -8  -1   7   25.65    8.59
  -8  -1  -7   29.32    6.17
   8  -1   7   27.09    4.11
   8   1  -7   27.62    5.74
  -8   1  -7   26.75    6.63
   8  -1  -7   32.78    5.64
  -8   1   7   24.25   10.09
  -8  -1  -7   25.18    5.34
   8  -2  -7   53.05    6.78
   8  -2  -7   53.19    7.57
  -8  -2  -7   56.16    7.51
  -8  -2   7   58.66    9.53
  -8  -2  -7   43.43    7.67
  -8   2   7   66.24   12.58
   8   2  -7   51.04    7.62
   8  -2   7   47.23    5.99
  -8   2  -7   50.03    9.13
   8  -3  -7   56.88    9.53
  -8  -3  -7   71.08    8.96
   8   3  -7   60.74    8.94
   8  -3  -7   67.39    8.25
  -8  -3   7   65.80   10.06
  -8   3   7   75.70   14.43
   8  -3   7   76.23    8.48
  -8   3  -7   61.08   11.53
  -8  -3  -7   50.72    9.51
   8  -4   7   10.73    5.75
   8  -4  -7    4.22    5.37
   8  -4  -7    5.29    6.49
  -8   4   7   17.12   11.68
  -8   4  -7   -6.10    9.46
  -8  -4   7   10.00    6.84
  -8  -4  -7   11.19    6.00
   8   4  -7    7.41    7.10
  -8  -4  -7    3.99    6.61
   8  -5  -7   -1.83    5.71
   8  -5  -7   -4.09    6.36
  -8  -5  -7    8.79    8.01
  -8   5  -7   -6.01   10.97
   8  -5   7    0.17    5.98
   8   5  -7    0.67    6.92
  -8  -5  -7   12.29    7.20
   8  -6  -7    7.87    9.95
   8  -6   7    3.14    6.62
  -8  -6  -7   10.22    8.04
  -8  -6  -7    9.12    9.69
   8  -6  -7    0.75    7.25
  -8   0   8   57.17   11.33
   8   0  -8   52.10    5.56
  -8   0  -8   62.06    7.54
   8   0  -8   47.69    6.84
  -8   0  -8   49.15    7.20
  -8   0  -8   53.86    5.87
  -8  -1   8   61.48   11.01
   8  -1   8   71.25    8.88
  -8  -1  -8   55.60    8.02
  -8  -1  -8   64.35    7.77
   8  -1  -8   49.20    6.40
   8   1  -8   73.37    8.38
   8  -1   8   58.51    6.41
  -8   1  -8   55.47    8.05
   8  -1  -8   57.88    7.14
  -8   1   8   70.84   12.74
  -8   2  -8   13.14    7.31
   8  -2  -8   11.64    5.28
  -8   2   8    2.11   11.65
  -8  -2  -8   13.04    5.02
   8  -2   8   10.64    4.49
   8  -2  -8   11.40    4.82
   8   2  -8    8.70    5.97
  -8  -2   8   13.64    8.52
  -8  -2  -8   16.28    6.69
   8  -3  -8   86.99   11.76
   8  -3  -8   90.41    9.48
   8  -3   8   77.62    9.29
  -8  -3  -8   91.99   12.33
   8   3  -8   76.26   10.15
  -8  -3   8   95.45   12.83
  -8   3  -8   78.67   12.16
  -8   3   8   70.97   15.43
  -8  -3  -8   71.01    9.47
   8  -4  -8   42.27    8.93
  -8  -4  -8   52.16   10.37
  -8  -4  -8   57.76    9.69
  -8   4  -8   39.19   11.90
   8  -4  -8   52.05    8.76
   8  -4   8   50.72    8.59
  -8   4   8   54.11   13.84
   8   4  -8   39.77    8.94
   8  -5  -8   12.72    7.23
   8  -5  -8   17.64    8.20
  -8  -5  -8   17.82    7.73
   8   5  -8   24.68    8.91
  -8  -5  -8   16.71    9.21
  -8   5   8   34.50   13.92
  -8   5  -8  -11.39   10.53
   8  -5   8   27.33    8.17
   8  -6  -8    5.11    9.46
  -8  -6  -8   16.63    8.83
   8  -6  -8    3.54    7.68
   8   6  -8   21.28    9.38
   8  -6   8   -0.45    6.44
  -8  -6  -8   13.70   10.49
  -8   0   9   65.12   13.12
  -8   0  -9   61.47    8.46
  -8   0  -9   79.20    7.17
  -8   0  -9   75.91    8.84
   8   0  -9   68.95    6.72
   8   0  -9   71.89    8.28
  -8  -1   9   29.00   10.52
  -8   1   9    7.95   11.13
  -8  -1  -9   21.94    5.84
   8  -1  -9   16.20    5.46
  -8  -1  -9   21.49    6.40
  -8   1  -9   23.13    6.51
   8   1  -9   20.26    6.24
   8  -1  -9   18.67    4.88
   8  -2   9   13.93    4.96
  -8  -2   9   20.78    9.12
  -8  -2  -9    3.35    4.88
  -8   2  -9    2.55    7.19
   8  -2  -9   13.73    5.56
   8  -2  -9   11.39    5.15
   8   2  -9    5.59    6.26
  -8   2   9    7.18   12.47
  -8  -2  -9   14.87    6.92
  -8  -3  -9   32.93    8.67
  -8  -3   9   26.23    9.24
   8  -3   9   25.00    6.45
  -8  -3  -9   24.13    7.08
  -8   3  -9   14.76    9.35
   8  -3  -9   27.11    6.72
   8   3  -9   20.70    7.90
   8  -3  -9   17.87    7.48
  -8   3   9   37.68   14.10
  -8  -4  -9   11.55    8.08
   8  -4   9   12.49    6.22
  -8   4   9   21.58   12.74
  -8  -4  -9   24.76    7.76
   8   4  -9   15.37    7.89
   8  -4  -9   17.24    6.54
   8  -4  -9   33.48    9.10
  -8   4  -9   10.59   10.23
   8  -5  -9   -4.58    6.23
   8   5  -9   -2.06    6.97
   8  -5  -9   13.13    8.26
  -8  -5  -9    2.63    8.46
  -8  -5  -9    7.55    6.80
   8  -5   9   -7.52    5.56
  -8   5   9   12.17   13.18
  -8   5  -9  -27.11   10.52
  -8  -6  -9   -1.20   10.34
   8  -6  -9    4.94    9.20
   8  -6   9    9.25    8.28
   8  -6  -9    4.34    7.94
   8   6  -9    8.35    9.25
  -8  -6  -9   18.99    8.82
   8   0 -10   70.24    6.98
  -8   0  10   80.23   14.65
  -8   0 -10   68.91    8.87
   8   0 -10   70.44    8.71
  -8   1  10   31.10   13.30
  -8   1 -10   31.23    7.42
   8  -1 -10   33.56    6.10
  -8  -1 -10   31.22    7.89
  -8   1 -10   38.90    6.45
  -8  -1  10   40.08   12.09
   8   1 -10   31.17    7.39
  -8  -1 -10   31.29    6.90
   8  -1 -10   28.50    6.60
   8  -2 -10   74.20    9.66
  -8  -2 -10   52.41    9.90
   8   2 -10   72.03    9.84
   8  -2 -10   54.74    8.19
  -8  -2  10   70.23   12.23
  -8   2 -10   58.34    9.73
  -8   2  10   42.35   14.89
  -8  -2 -10   64.31    9.41
   8  -2  10   68.55    8.57
   8   3 -10    3.05    6.81
  -8   3  10   15.48   12.94
  -8  -3 -10    2.03    4.97
  -8  -3 -10   10.71    7.45
   8  -3 -10   13.60    6.28
   8  -3  10    5.60    5.49
   8  -3 -10   -1.68    5.48
  -8  -3  10   -0.70    8.16
  -8   3 -10   -4.57    7.78
   8  -4 -10    3.42    6.10
   8  -4  10   12.67    6.71
  -8   4  10    4.15   12.76
   8  -4 -10   11.49    7.34
  -8   4 -10  -10.62    8.94
  -8  -4 -10   12.32    8.45
   8   4 -10    5.82    7.24
  -8  -4 -10   -1.94    5.66
  -8   5  10   12.12   13.36
  -8  -5 -10   -8.57    8.33
   8   5 -10    3.55    8.03
   8  -5 -10   -1.40    6.80
   8  -5 -10   -0.70    6.33
   8  -5  10    6.07    6.61
  -8  -5 -10   -1.05    6.31
  -8   0 -11  112.50   11.00
  -8   0  11   99.54   16.54
   8   0  11  110.86   14.22
   8   0 -11   92.68   10.94
   8  -1 -11   14.65    6.30
  -8   1  11   10.05   13.49
  -8  -1 -11   17.20    6.28
  -8   1 -11   21.63    6.73
  -8  -1 -11   25.12    8.05
  -8   1 -11   14.90    6.44
   8   1 -11   17.09    7.13
   8  -1 -11    7.73    5.16
  -8  -1  11   15.63   12.09
  -8   2  11   25.21   13.71
   8  -2 -11   59.79    8.83
  -8  -2  11   51.15   11.89
  -8  -2 -11   39.85    9.53
  -8   2 -11   42.55    8.84
  -8  -2 -11   36.20    7.70
   8   2 -11   46.53    9.20
   8  -2 -11   48.38    8.26
  -8   3  11   20.78   13.82
   8  -3 -11   14.82    6.09
  -8   3 -11    7.15    8.30
   8  -3 -11    0.08    5.45
   8   3 -11   18.66    7.51
  -8  -3 -11   19.10    6.83
   8  -3  11    6.64    6.14
  -8  -3  11   13.53    9.34
  -8  -3 -11   13.85    8.18
   8   4 -11   -1.66    7.41
  -8  -4 -11    6.00    8.67
  -8  -4 -11    3.73    6.47
   8  -4 -11   10.38    6.62
   8  -4  11   -2.64    5.84
   8  -4 -11   19.51    7.90
  -8   4  11   11.39   13.51
  -8   4 -11   -4.18    9.13
   8   5 -11  -11.99    7.84
   8  -5 -11    5.33    7.25
  -8  -5 -11   -6.51    9.58
   8  -5 -11   10.99    8.01
   8  -5  11   12.87    8.18
  -8  -5 -11   12.10    8.41
  -8   5  11   18.04   15.00
   8   0  12  103.72   14.85
  -8   0  12   84.40   16.05
   8   0 -12   85.28   10.32
  -8   0 -12   98.36   10.80
  -8   1 -12   14.02    6.26
   8  -1 -12   18.67    6.83
  -8  -1  12   11.27   11.91
   8   1 -12   11.28    7.02
  -8  -1 -12    5.34    5.22
   8  -1 -12    7.35    5.03
  -8   1  12   33.47   14.38
  -8   2 -12   66.57   10.31
   8  -2 -12   68.27    9.55
  -8  -2 -12   70.14   11.83
  -8  -2  12   60.32   12.82
  -8   2  12   53.66   15.15
   8   2 -12   81.23   10.64
  -8   2 -12  102.59   11.33
   8  -2 -12   62.49    9.16
  -8  -2 -12   76.02   10.11
  -8  -3 -12   18.82    9.07
   8  -3 -12   14.01    6.83
   8  -3 -12   21.44    7.06
  -8  -3 -12   28.47    8.28
  -8   3  12   29.37   14.99
   8   3 -12   25.27    8.94
  -8   3 -12    2.28    7.55
  -8  -4 -12   -0.21    9.24
   8  -4 -12    4.98    6.52
   8  -4  12  -13.22    6.16
   8   4 -12   -2.21    7.56
  -8  -4 -12    3.67    6.44
   8  -4 -12   14.65    7.58
  -8   4  12   -5.43   12.98
   8  -5 -12   13.73    7.92
  -8  -5 -12  -17.60   10.31
   8  -5  12   -2.00    8.10
   8   5 -12   -7.17    8.19
  -8   5  12   13.28   15.77
   8  -5 -12   -2.79    7.04
  -8  -5 -12    4.23    8.17
   8   0  13  178.42   16.81
   8   0 -13  159.05   12.88
  -8   0  13  139.23   20.30
  -8   0 -13  143.28   12.68
   8   1 -13  -11.07    6.02
   8   1  13   18.83    9.97
  -8  -1 -13    4.09    5.05
  -8   1 -13    0.92    5.37
   8  -1 -13    3.37    6.06
  -8   1  13    1.95   12.91
   8  -1 -13    1.94    4.56
  -8  -1  13    3.80   11.62
  -8  -2 -13   15.72    6.64
   8   2 -13   14.76    8.12
   8  -2 -13    9.62    5.73
  -8  -2  13   16.64   11.23
  -8   2  13    5.97   13.19
  -8   2 -13    6.69    7.10
  -8   2 -13   -1.50    6.84
   8  -2 -13   11.31    6.80
  -8   3  13    6.88   14.19
   8   3 -13    7.70    8.12
   8  -3 -13    2.53    6.36
  -8   3 -13   -4.87    7.21
  -8  -3 -13    0.36    5.53
  -8   3 -13   10.22    7.59
   8  -3 -13   -0.46    5.54
   8  -4 -13   -2.97    6.04
  -8   4  13   16.88   15.30
   8   4 -13    4.08    8.47
  -8  -4 -13    8.92    7.18
   8  -4 -13   -5.66    6.34
  -8   0  14   51.42   15.84
   8   0 -14   71.69   10.73
  -8   0 -14   63.87   10.30
   8   0  14   78.79   12.84
  -8  -1  14   -6.27   11.77
   8   1  14   33.21   11.44
   8  -1 -14   28.34    8.04
  -8   1 -14   24.26    7.64
  -8   1  14    7.02   14.26
   8   1 -14   17.47    8.45
  -8  -1 -14   22.38    7.14
  -8  -2 -14    5.61    5.77
  -8   2  14   -0.29   13.93
   8   2  14   12.06   10.81
  -8   2 -14   -2.80    6.47
   8  -2 -14   -1.01    6.06
  -8  -2  14  -15.02   10.62
   8   2 -14    0.03    7.68
   8  -2 -14    0.48    5.44
  -8   3 -14  -14.30    6.90
   8   3 -14   -1.00    8.38
   8   3  14   30.22   12.05
  -8  -3 -14    4.84    6.30
   8  -3 -14   14.06    6.79
   8  -3 -14   -2.63    6.60
  -8   3 -14   -1.06    7.85
  -8   3  14    6.48   14.74
   8  -4 -14    3.52    7.48
   8   4  14   30.81   12.58
  -8  -4 -14    7.57    7.76
   8  -4 -14   12.36    7.80
   8   4 -14    5.13    9.75
  -8   4 -14    4.44    9.29
  -8   4  14   28.92   17.01
  -8   0  15   24.96   15.13
  -8   0 -15   35.62    8.35
   8   0  15   38.20   12.26
   8   0 -15   52.39   10.32
  -8  -1  15   -2.29   12.58
  -8   1  15  -21.14   13.04
   8   1  15   28.74   11.61
  -8   1 -15    1.58    5.89
   8  -1 -15   -4.85    6.60
   8   1 -15   13.70    8.55
  -8  -1 -15    2.06    5.35
   8   2  15   26.59   12.16
  -8  -2 -15    3.85    6.21
  -8  -2  15   -3.68   11.80
  -8   2 -15    2.77    6.97
  -8   2  15   -0.36   14.45
   8   2 -15   21.51    9.25
   8  -2 -15    9.59    7.35
   8  -2 -15   20.11    6.92
   8  -3 -15    5.71    6.66
   8  -3 -15    5.54    7.74
  -8  -3 -15    3.23    6.36
   8   3 -15   -6.14    8.34
  -8   3  15    7.70   15.16
   8   3  15   13.71   12.24
  -8   4 -15   -8.70    9.37
  -8   4  15   10.58   17.76
   8   4 -15   -1.11    9.65
  -8  -4 -15    2.67    7.14
   8  -4 -15   19.85    8.66
  -8   0 -16    9.96    6.62
  -8   0  16   13.72   14.57
   8   0 -16    2.69    8.13
  -8  -1 -16   11.32    6.90
  -8   1  16   -2.28   14.55
   8  -1 -16   -0.70    7.38
   8   1  16   30.49   12.69
   8   1 -16   -4.92    8.01
  -8   1 -16    7.68    7.18
  -8  -1  16  -11.75   13.50
  -8   2  16    9.82   15.72
   8   2 -16   -7.87    8.27
  -8  -2 -16   14.20    7.32
   8  -2 -16   23.87    9.16
   8   2  16   34.32   12.83
  -8   2 -16   16.05    8.16
   8   3  16   25.23   14.04
  -8   3  16    0.47   16.18
  -8  -3 -16   -3.30    6.38
   8   3 -16   -2.65    9.31
   8  -3 -16    6.97    7.15
  -8   0 -17   -0.32    5.92
   8   0 -17    7.69    8.79
  -8   1  17   -8.12   15.34
  -8   1 -17    1.03    6.73
   8   1  17   28.85   13.16
  -8  -1  17   -5.56   13.85
  -8  -1 -17   -0.31    6.37
   8   1 -17   -4.29    9.11
   8  -1 -17  -10.14    7.14
  -8  -2 -17    6.48    7.02
   8   2 -17   -6.86    9.17
  -8   2  17   -8.69   15.58
   8  -2 -17   16.21    8.87
   8   2  17   37.43   14.52
   8   0 -18   -1.28    8.41
  -8   0 -18   -4.44    6.15
  -8   0  18  -19.46   14.98
   8   1 -18   -7.86    9.31
  -8   1  18  -16.44   15.61
   8  -1 -18    0.54    8.62
  -8   1 -18   11.06    8.56
  -8  -1  18   -9.36   15.01
   8   1  18   27.06   14.09
  -8  -1 -18   17.52    8.22
  -9   0   0    6.35    3.63
   9   0   0    0.52    2.01
  -9   0   0    1.32    4.12
   9   1   0  347.34   11.34
   9  -1   0  351.22   12.11
  -9   1   0  335.56   14.27
  -9   1   0  348.79   15.45
  -9  -1   0  351.13   15.08
   9   2   0  175.26    8.61
  -9   2   0  188.43   13.50
  -9  -2   0  184.33    8.25
  -9   2   0  182.59   11.46
  -9  -2   0  175.80   11.02
   9  -2   0  162.12    8.90
   9  -3   0   -2.28    2.85
  -9  -3   0    4.48    1.71
  -9  -3   0    2.99    4.12
  -9  -3   0    1.15    3.76
  -9   3   0    0.95    6.59
  -9  -4   0   71.38    8.60
  -9  -4   0   84.22    8.77
   9  -4   0   62.43    8.37
  -9  -4   0   69.96    9.97
  -9  -5   0    3.74    6.19
  -9  -5   0    8.37    6.63
   9  -5   0    3.72    5.53
   9  -6   0    3.77    6.51
  -9   6   0    5.65   10.09
  -9   0   1   -0.03    3.95
   9   0   1   -0.90    1.61
  -9   0  -1    1.23    3.93
  -9   0  -1   -0.69    2.84
  -9   0   1    3.72    4.11
   9   0  -1   -1.16    2.27
  -9  -1   1  407.92   17.33
   9   1  -1  430.60   13.84
  -9   1  -1  425.06   17.82
   9  -1  -1  436.64   14.40
  -9   1   1  434.51   17.27
  -9  -1  -1  433.54   15.00
  -9  -1  -1  416.45   16.90
  -9   1   1  422.88   17.59
  -9   1  -1  400.67   15.26
  -9  -1   1  437.26   13.66
   9  -1   1  425.78   13.69
   9   1   1  422.71   12.45
  -9  -2  -1  476.03   16.09
   9   2   1  465.87   14.28
  -9  -2   1  448.30   14.42
  -9   2  -1  394.53   18.98
  -9   2   1  419.48   18.91
   9  -2  -1  436.33   18.13
  -9  -2   1  433.54   18.70
  -9  -2  -1  440.79   18.80
  -9   2  -1  444.81   16.08
   9   2  -1  445.95   15.33
   9  -2   1  453.46   15.82
   9  -2  -1  444.49   16.03
  -9  -3  -1   23.77    4.64
  -9  -3   1   29.29    5.47
  -9  -3  -1   29.68    4.93
   9  -3  -1   15.68    4.60
   9  -3   1   22.77    4.99
   9  -3  -1   21.74    7.05
  -9   3   1   14.63    7.85
  -9  -3  -1   14.64    5.53
  -9  -3   1   19.51    4.06
  -9   3  -1   19.04    8.77
  -9  -3   1   20.75    5.78
  -9  -4  -1    5.94    5.34
  -9  -4  -1    3.13    5.33
  -9  -4   1   -2.66    4.86
   9  -4  -1   -2.11    4.01
  -9  -4   1   13.88    5.78
  -9  -4  -1   -0.85    4.70
   9  -4   1   -2.71    4.29
  -9   4  -1    8.60   10.23
   9  -4  -1    2.24    8.27
  -9  -5  -1   30.71    8.46
  -9  -5   1   21.41    7.26
   9  -5   1   19.23    6.54
   9  -5  -1   23.79    7.25
  -9  -5   1   21.19    7.64
  -9   5  -1    0.57    9.81
   9  -5  -1    4.50    9.66
   9  -6   1   15.60    7.56
  -9   6  -1    9.60   10.59
   9  -6  -1   11.41    7.19
   9   0  -2    1.17    2.60
   9   0   2   -1.81    1.36
  -9   0  -2    1.73    3.97
  -9   0  -2    1.48    2.63
  -9   0   2    5.53    4.75
  -9   0   2    0.62    1.34
   9  -1   2  118.75    6.23
   9  -1  -2  110.47    7.01
  -9  -1  -2  112.05    8.29
  -9  -1   2  115.15    5.14
  -9  -1  -2  109.52    7.13
  -9  -1   2  105.19    9.24
  -9   1   2  117.84   11.27
  -9   1  -2  121.00   10.73
   9  -1  -2  109.90    7.99
   9   1  -2  108.15    7.04
  -9   1  -2  110.46    6.33
   9  -2  -2  128.56    8.22
   9  -2   2  136.23    7.99
  -9  -2  -2  137.99    9.96
  -9   2  -2  135.54   13.33
  -9  -2   2  136.24    5.79
  -9   2   2  135.42   13.43
   9   2  -2  132.42    8.85
   9  -2  -2  139.76   10.25
  -9  -2   2  143.16   10.24
  -9  -2  -2  139.27    8.30
   9  -3   2   39.73    6.06
  -9  -3  -2   36.25    4.57
  -9  -3  -2   28.74    5.38
  -9   3  -2   36.13    9.60
   9  -3  -2   42.60    7.99
  -9  -3  -2   35.45    6.99
  -9  -3   2   27.44    6.34
   9  -3  -2   29.28    5.45
  -9   3   2   40.62    9.19
  -9  -3   2   33.01    4.14
   9  -4   2    4.45    4.69
  -9  -4  -2    2.57    5.59
  -9  -4   2    8.81    6.06
  -9   4  -2    3.16   10.37
  -9  -4   2    4.09    5.57
  -9  -4  -2    6.40    5.07
   9  -4  -2    3.97    4.77
  -9  -4  -2    2.51    4.88
   9  -4  -2    9.56    7.98
  -9  -5   2   11.34    7.13
  -9  -5  -2    5.69    6.62
   9  -5  -2   16.27    6.73
   9  -5  -2   -1.03    8.71
   9  -5   2    5.96    5.46
  -9   5  -2   -5.20    9.49
  -9  -5   2   13.01    7.01
   9  -6   2    1.30    6.29
   9  -6  -2  -22.20    9.46
  -9  -6  -2   12.04    8.05
  -9   6  -2   -0.22   10.67
   9  -6  -2    5.55    6.95
  -9  -6   2   -2.98    7.65
   9   0  -3   -1.72    2.66
  -9   0   3    2.93    5.44
   9   0   3   -1.15    1.31
  -9   0  -3   -3.30    2.47
  -9   0   3   -1.18    3.47
  -9   0  -3   -1.36    3.73
  -9  -1  -3  135.44    9.03
   9  -1  -3  126.00    8.28
   9  -1   3  131.92    6.78
  -9   1  -3  125.58   10.60
  -9   1   3  116.79   11.99
   9  -1  -3  158.84    8.16
  -9   1  -3  130.52    6.76
   9   1  -3  122.22    7.82
  -9  -1   3  125.15   10.51
  -9  -1  -3  142.68    8.41
  -9   2   3  126.92   13.68
  -9   2  -3  122.95   12.29
  -9  -2  -3  119.24    8.25
   9  -2  -3  121.94    8.15
   9   2  -3  109.40    8.78
   9  -2  -3  103.83    9.27
   9  -2   3  119.99    7.68
  -9  -2   3  122.74   10.16
  -9  -2  -3  110.75    9.28
  -9  -2  -3  115.06    5.46
  -9   3   3    6.14    8.83
  -9   3  -3    3.20    8.95
   9  -3   3    7.78    3.82
   9  -3  -3    0.07    5.96
  -9  -3  -3    3.37    3.61
  -9  -3   3   10.47    5.34
   9   3  -3    8.81    5.28
  -9  -3  -3    7.47    3.42
  -9  -3  -3    1.92    4.59
   9  -3  -3    6.98    3.94
  -9   4  -3   24.19   11.17
   9  -4   3   15.34    5.70
  -9  -4  -3   23.99    7.46
  -9  -4   3   28.49    7.31
  -9  -4   3    9.43    6.51
   9  -4  -3   27.89    8.94
   9  -4  -3   13.59    5.76
  -9  -4  -3   21.31    6.34
  -9  -5  -3   14.79    6.71
  -9  -5  -3   12.83    7.11
  -9   5  -3   -5.83    9.44
  -9  -5   3   -1.00    6.81
   9  -5   3    6.19    5.40
   9  -5  -3    6.05    5.77
   9  -5  -3   -5.86    7.74
  -9  -5   3   -3.85    5.80
   9  -6   3   27.02    8.11
  -9   6  -3   25.63   12.36
  -9  -6  -3   18.02    8.51
   9  -6  -3   19.87    7.99
  -9  -6   3   13.22    9.05
   9  -6  -3   -6.60    9.95
  -9   0   4    0.42    5.92
  -9   0  -4    2.63    3.89
  -9   0  -4    0.78    2.86
   9   0  -4    3.02    2.51
   9   0  -4    1.84    3.06
   9   0   4    0.11    1.46
   9   1  -4  106.30    8.06
   9  -1   4  103.04    6.03
  -9  -1  -4   97.29    7.72
  -9   1  -4   81.92   10.17
  -9   1  -4   97.61    6.04
  -9  -1   4  106.89   10.61
   9  -1  -4  104.07    7.82
  -9  -1  -4  107.22    8.34
  -9   1   4   91.01   13.09
   9  -1  -4  110.32    7.54
  -9   2   4   34.46    9.18
  -9  -2  -4   31.41    5.36
   9  -2  -4   32.56    6.14
  -9   2  -4   36.35    8.50
  -9  -2  -4   28.60    6.09
   9   2  -4   38.78    6.17
  -9  -2   4   48.09    7.47
   9  -2  -4   32.99    5.39
   9  -2   4   28.86    4.67
   9  -3  -4   -1.45    5.64
  -9  -3  -4    1.91    3.89
   9  -3   4    4.81    3.73
   9   3  -4    4.31    5.51
  -9  -3  -4   -3.48    4.40
  -9   3   4   -4.54    9.60
  -9   3  -4    4.08    9.16
  -9  -3   4    1.99    5.49
   9  -3  -4    6.35    4.22
  -9  -4  -4   10.65    5.94
  -9  -4   4   15.90    6.81
   9  -4  -4   12.49    5.74
  -9   4   4   16.39   11.41
   9  -4   4   29.83    6.73
  -9  -4  -4   12.33    6.96
   9  -4  -4   15.67    7.84
  -9   4  -4    8.88   11.13
   9  -5  -4    3.73    5.67
  -9  -5   4   -2.08    6.66
  -9   5  -4  -13.73    9.91
  -9  -5  -4    5.74    6.57
   9  -5   4    4.57    5.46
  -9  -5  -4    3.49    6.54
   9  -5  -4    0.56    8.09
   9  -6  -4    0.65    9.97
   9  -6  -4   -2.72    6.53
   9  -6   4   -0.98    6.03
  -9  -6  -4   15.92    8.72
  -9   6  -4   -3.95   11.51
  -9  -6   4   -6.76    8.56
   9   0  -5    2.64    3.37
   9   0  -5   -2.67    2.25
   9   0   5   -1.47    1.67
  -9   0  -5    1.95    4.26
  -9   0   5    1.06    6.89
  -9   0  -5   -4.43    2.58
   9  -1  -5  193.30   10.40
  -9  -1  -5  199.03   11.54
   9  -1  -5  199.48   10.16
  -9   1   5  186.59   16.28
  -9  -1   5  193.67   13.81
   9   1  -5  203.24   10.79
  -9   1  -5  198.67   12.98
  -9   1  -5  200.12    9.20
   9  -1   5  206.92    8.64
  -9  -1  -5  188.69   11.02
  -9  -2  -5   28.66    5.33
   9  -2  -5   21.17    4.87
  -9  -2   5   36.83    7.37
   9   2  -5   25.26    6.11
  -9  -2  -5   26.92    6.08
  -9   2  -5   38.91    8.81
   9  -2  -5   35.69    6.39
  -9   2   5   22.50    9.85
   9  -2   5   36.72    5.06
   9   3  -5   88.85   10.33
  -9   3   5   95.30   13.83
   9  -3   5   93.24    9.00
   9  -3  -5   96.92   11.04
  -9  -3   5  113.48   11.51
   9  -3  -5  101.61    9.11
  -9  -3  -5  112.29   11.90
  -9  -3  -5  106.86    9.31
  -9   3  -5  116.08   15.73
  -9   4   5   36.62   12.09
  -9  -4  -5   28.21    7.13
  -9   4  -5   21.02   11.50
   9  -4   5   11.07    5.54
   9  -4  -5   26.85    6.52
   9   4  -5   15.14    7.47
   9  -4  -5   27.37    8.63
  -9  -4   5   28.00    7.79
  -9  -4  -5   21.44    7.78
   9  -5  -5   15.27    8.50
  -9  -5  -5   12.06    7.70
   9  -5  -5    1.25    5.78
  -9  -5  -5   -1.26    6.37
   9  -5   5    7.70    6.07
  -9   5  -5   -2.03   10.45
  -9  -6  -5    5.67    8.32
   9  -6  -5    4.09    7.56
  -9   6  -5   -8.03   12.18
   9  -6  -5    3.49    9.71
   9  -6   5    5.97    6.57
   9   0  -6    0.29    2.47
  -9   0  -6   -4.19    2.81
  -9   0  -6    2.43    4.11
  -9   0   6    7.91    7.56
   9   0  -6   -1.91    3.40
  -9   1  -6  158.25   11.80
  -9   1   6  154.43   16.45
  -9  -1   6  132.94   12.99
   9  -1   6  152.33    7.65
  -9   1  -6  172.24    8.98
   9  -1  -6  172.55   10.21
   9  -1  -6  141.99    9.28
   9   1  -6  152.03    9.89
  -9  -1  -6  158.90   10.64
  -9  -1  -6  172.48   10.72
  -9  -2   6   84.50   11.19
   9  -2  -6   98.71    9.10
  -9  -2  -6   94.30    8.59
  -9   2   6   79.72   12.53
  -9   2  -6   83.07   10.55
   9  -2  -6   98.72    8.20
   9   2  -6   76.11    9.26
   9  -2   6   82.51    7.69
  -9  -2  -6   81.91    9.34
  -9  -3  -6   62.83    8.43
  -9   3   6   44.73   13.07
   9  -3  -6   45.86    7.38
   9  -3  -6   57.43    9.08
  -9  -3  -6   46.38    8.85
   9   3  -6   40.75    8.17
   9  -3   6   48.28    7.39
  -9   3  -6   76.61   12.20
  -9  -3   6   48.97    9.16
   9  -4  -6   -4.37    5.82
   9   4  -6   10.79    7.14
  -9  -4   6   11.65    6.90
   9  -4   6    9.14    5.65
  -9  -4  -6    0.29    6.23
  -9  -4  -6   13.22    6.26
   9  -4  -6   11.78    5.88
  -9   4   6   16.41   11.60
  -9   4  -6   -0.68   10.58
   9  -5   6    3.61    5.50
  -9  -5  -6    3.51    7.23
  -9   5  -6    4.05   11.36
   9   5  -6    0.50    6.77
  -9  -5  -6    9.15    6.93
   9  -5  -6   -4.54    5.63
   9  -5  -6   -2.91    7.29
  -9   6  -6  -22.59   11.73
  -9  -6  -6    7.03    7.77
   9  -6  -6    5.94    7.11
  -9  -6  -6    2.60    8.86
   9  -6   6   15.88    7.21
   9  -6  -6    2.63    9.82
  -9   0  -7    0.01    3.54
  -9   0   7    3.74    8.11
   9   0  -7    3.04    2.72
   9   0  -7   -5.05    3.50
  -9   0  -7   -0.30    4.02
  -9   0  -7   -0.92    2.72
  -9  -1  -7   28.88    5.84
   9  -1  -7   28.48    5.25
   9  -1   7   25.83    4.02
  -9  -1  -7   26.27    5.92
  -9   1  -7   22.94    4.80
  -9   1  -7   34.25    7.27
   9   1  -7   33.65    6.15
  -9   1   7   30.51   10.51
  -9  -1   7   33.44    8.97
   9  -1  -7   25.64    5.38
  -9  -2   7   35.18    8.74
  -9   2   7   30.71   11.70
   9   2  -7   26.01    6.74
   9  -2  -7   28.39    5.84
  -9  -2  -7   27.43    6.87
  -9   2  -7   30.93    8.68
  -9  -2  -7   31.09    5.97
   9  -2   7   25.35    5.03
   9  -2  -7   22.50    6.01
   9  -3  -7   20.72    7.32
   9   3  -7   31.99    8.12
  -9   3  -7   41.05   10.94
  -9   3   7   26.39   13.11
  -9  -3   7   29.73    8.89
   9  -3  -7   26.42    6.28
  -9  -3  -7   23.44    6.35
  -9  -3  -7   26.33    8.04
   9  -3   7   28.48    6.37
   9  -4  -7   12.59    7.31
   9  -4  -7   18.01    6.47
   9  -4   7   15.45    5.89
  -9  -4  -7   17.09    6.86
  -9  -4  -7    8.30    7.04
  -9  -4   7    7.58    7.45
  -9   4   7    3.27   11.69
  -9   4  -7  -12.76    9.32
   9   4  -7   21.34    7.77
   9  -5  -7    4.66    6.63
   9   5  -7   12.94    8.16
  -9  -5  -7   22.86    8.89
   9  -5  -7    1.60    7.09
   9  -5   7   12.53    6.87
  -9  -5  -7    8.67    7.11
  -9   5  -7  -18.85   10.45
   9   6  -7   -7.37    7.65
   9  -6  -7    3.53    9.68
  -9  -6  -7    4.14    9.14
   9  -6  -7    1.54    7.27
   9  -6   7    5.41    7.03
  -9  -6  -7    3.39    7.67
  -9   0  -8    0.01    4.29
  -9   0   8   -3.06    8.75
   9   0  -8    1.55    4.30
  -9   0  -8   -2.65    3.06
   9   0  -8   -0.14    2.70
  -9   0  -8    5.88    4.51
   9  -1  -8    1.39    3.81
   9  -1  -8    9.54    4.62
  -9   1  -8   -4.68    5.05
  -9   1   8    8.03   10.63
  -9  -1   8   26.37    9.48
   9  -1   8    1.20    3.35
  -9  -1  -8    4.37    4.79
  -9  -1  -8    4.79    4.18
   9   1  -8    4.15    4.84
   9   2  -8   31.38    7.33
  -9   2  -8   20.34    8.14
  -9  -2  -8   41.94    7.28
  -9  -2  -8   24.01    7.18
   9  -2  -8   30.41    6.17
  -9  -2   8   35.89    9.52
  -9   2   8   39.05   13.06
   9  -2   8   36.12    5.82
   9  -2  -8   29.52    6.95
  -9  -3  -8  187.17   15.13
  -9  -3  -8  161.17   12.83
   9  -3  -8  181.16   15.15
  -9   3  -8  187.20   17.40
  -9   3   8  170.30   21.11
   9  -3   8  184.16   12.01
   9   3  -8  167.85   14.00
  -9  -3   8  168.09   15.36
   9  -3  -8  161.83   11.79
  -9   4  -8   -8.80    9.69
  -9   4   8    8.84   12.31
   9  -4  -8   -0.65    5.20
  -9  -4  -8   -1.43    5.05
   9  -4   8   -3.05    4.71
   9   4  -8    5.88    7.08
  -9  -4  -8    6.16    6.99
   9  -4  -8    3.83    6.59
   9  -5   8   16.70    7.09
  -9   5  -8  -14.47   10.66
   9  -5  -8   12.68    7.12
   9   5  -8    0.98    7.48
   9  -5  -8    8.88    7.83
  -9  -5  -8   -2.17    7.65
  -9  -5  -8    3.89    6.85
  -9  -6  -8   13.99    8.44
   9   6  -8    2.38    8.59
   9  -6  -8    2.40    9.37
   9  -6   8    0.15    7.05
   9  -6  -8    4.98    7.90
  -9  -6  -8    9.53   10.08
  -9   0  -9   -0.35    4.74
   9   0  -9   -0.97    3.07
  -9   0  -9   -0.72    4.58
  -9   0   9   15.56   10.77
   9   0  -9   -3.42    4.53
   9   1  -9   35.73    7.36
  -9  -1   9   28.70   11.10
  -9  -1  -9   22.05    6.90
  -9   1   9   29.20   12.51
   9  -1  -9   27.63    6.24
  -9  -1  -9   32.53    6.57
   9  -1  -9   30.26    5.98
  -9   1  -9   22.20    7.01
  -9   2   9   -2.34   12.31
   9   2  -9    2.19    5.72
  -9  -2  -9    1.65    5.98
  -9  -2  -9    0.13    4.60
   9  -2   9   -0.30    4.26
  -9   2  -9    0.18    7.01
  -9  -2   9    3.77    9.03
   9  -2  -9    2.67    5.23
   9  -2  -9   11.59    5.31
  -9   3   9   -1.89   12.71
   9  -3  -9   10.05    6.07
   9  -3  -9   19.27    7.27
  -9  -3  -9    9.20    6.02
  -9  -3  -9   13.37    7.73
   9   3  -9   19.30    7.51
  -9   3  -9   15.45    9.25
   9  -3   9   12.34    5.74
  -9  -3   9    6.74    8.51
  -9   4   9   12.62   12.92
   9  -4   9   10.88    6.12
   9  -4  -9    7.63    6.89
  -9  -4  -9   14.66    6.72
   9   4  -9    6.62    7.32
   9  -4  -9    3.93    6.17
  -9   4  -9    0.82   10.04
  -9  -4  -9   13.86    8.44
  -9  -5  -9    9.77    8.83
  -9   5  -9   -1.21   11.67
   9   5  -9    2.67    7.92
  -9   5   9   36.12   14.81
   9  -5   9    0.28    6.53
   9  -5  -9   -3.42    6.15
   9  -5  -9   12.07    7.88
  -9  -5  -9   -1.81    6.80
  -9   0  10    2.76   11.72
  -9   0 -10   -3.82    4.12
  -9   0 -10    7.34    5.88
   9   0 -10    1.96    5.35
  -9   1 -10   12.00    6.63
   9  -1 -10    1.81    4.51
   9   1 -10    7.48    6.29
  -9  -1  10   16.94   11.50
  -9  -1 -10    2.81    6.12
  -9  -1 -10   12.37    5.31
  -9   1 -10    8.01    5.23
  -9   1  10    1.31   12.38
   9  -1 -10   10.22    5.44
  -9  -2 -10  136.90   13.40
  -9   2  10  127.49   18.13
   9  -2 -10  123.44   10.77
  -9   2 -10  138.75   13.88
   9  -2 -10  140.65   11.81
   9  -2  10  125.69   10.21
   9   2 -10  121.96   12.65
  -9  -2 -10  123.32   12.03
  -9  -2  10  141.80   16.38
   9   3 -10    7.43    7.03
  -9   3  10   12.50   13.03
   9  -3 -10    1.13    5.51
  -9  -3 -10   11.50    6.40
  -9   3 -10    7.13    8.53
  -9  -3  10    4.54    8.86
   9  -3 -10    6.66    6.18
  -9  -3 -10   14.11    7.64
   9  -3  10   18.81    6.41
   9  -4 -10    7.92    7.28
  -9  -4 -10    4.90    7.81
  -9   4 -10   -4.25    9.32
   9  -4 -10    1.17    6.19
  -9   4  10   -0.48   12.61
   9   4 -10    9.78    7.83
   9  -4  10   -4.57    5.20
  -9  -4 -10   10.05    6.39
  -9   5  10   10.71   14.08
   9   5 -10   10.94    8.66
   9  -5 -10    7.38    7.35
  -9  -5 -10    3.20    7.18
   9  -5  10   11.17    7.02
  -9  -5 -10    3.44    8.89
   9  -5 -10   17.83    8.89
   9   0 -11   -2.02    5.95
  -9   0  11    5.59   12.72
  -9   0 -11    1.49    4.83
  -9   1  11   12.48   13.97
   9   1 -11    7.07    6.55
  -9  -1  11   20.08   12.23
   9  -1 -11   14.73    5.45
  -9  -1 -11   18.30    7.36
  -9   1 -11   15.68    6.82
   9  -1 -11   13.82    6.34
  -9  -1 -11   13.97    5.92
   9  -2 -11   55.91    8.80
  -9   2  11   50.64   15.12
  -9  -2 -11   45.11    9.82
   9  -2 -11   52.04    8.55
   9   2 -11   63.89    9.93
  -9  -2  11   38.48   11.23
  -9  -2 -11   56.64    9.43
  -9   2 -11   50.00    9.61
   9  -3 -11   -2.26    5.43
   9  -3 -11    9.81    6.45
   9   3 -11    7.88    6.99
  -9   3 -11   -8.70    7.66
  -9  -3 -11    2.89    5.55
  -9  -3  11  -12.45    8.23
  -9  -3 -11    0.43    6.95
   9  -3  11   -6.75    5.12
  -9   3  11    7.68   13.62
  -9   4  11    5.71   13.86
  -9   4 -11  -12.34    8.86
   9   4 -11   -1.88    7.16
   9  -4 -11    2.00    6.36
   9  -4  11    0.60    6.27
  -9  -4 -11    5.60    6.44
   9  -4 -11    0.74    6.68
  -9  -4 -11    1.60    7.92
  -9   5  11  -15.90   13.92
   9   5 -11   11.86    9.77
  -9  -5 -11   -7.60    8.71
   9  -5 -11   16.12    8.30
  -9  -5 -11    8.32    8.15
   9  -5  11  -13.69    6.27
   9  -5 -11    7.59    7.69
  -9   0 -12    7.22    5.44
  -9   0  12    7.03   12.58
   9   0 -12    8.79    6.54
   9   0  12    2.12    8.67
   9  -1 -12    2.61    4.39
  -9  -1 -12    2.87    5.07
  -9   1  12    6.40   13.18
  -9   1 -12   -1.95    5.39
   9  -1 -12    2.97    5.89
   9   1 -12    7.63    6.90
  -9  -1  12    6.13   11.46
  -9  -2 -12   41.23   10.09
  -9   2 -12   51.08    8.50
  -9   2  12   71.90   16.09
   9  -2 -12   59.93    9.10
  -9   2 -12   29.08    8.41
  -9  -2  12   52.49   12.23
  -9  -2 -12   35.11    8.13
   9   2 -12   54.35    9.88
   9  -2 -12   49.60    9.00
  -9   3  12  -13.50   13.29
   9  -3 -12   -1.86    5.68
  -9  -3  12    1.44    9.61
   9  -3 -12   -2.68    5.95
  -9   3 -12   -3.66    7.55
   9  -3  12    0.44    6.61
  -9  -3 -12    2.57    7.58
  -9  -3 -12    4.51    6.06
   9   3 -12    1.41    7.39
   9   4 -12   -6.53    7.63
   9  -4  12   -8.98    6.79
  -9   4 -12  -15.16    8.89
  -9  -4 -12    9.40    6.98
  -9   4  12   38.12   15.72
   9  -4 -12    5.79    6.66
  -9  -4 -12   -7.16    8.34
   9  -4 -12    3.96    6.84
   9   5 -12    9.61    9.62
   9  -5 -12    7.79    8.43
   9  -5  12  -11.61    7.15
  -9  -5 -12    4.95   11.33
  -9   5  12  -11.58   15.06
   9  -5 -12    3.04    7.10
  -9  -5 -12   10.04    8.62
  -9   0  13  -12.12   11.88
  -9   0 -13    3.20    5.63
   9   0  13   10.56    9.08
   9   0 -13    5.20    6.44
  -9  -1  13    2.10   11.63
  -9  -1 -13    7.77    5.85
   9   1 -13    5.93    7.17
   9   1  13   18.27    9.69
   9  -1 -13    7.20    6.35
  -9   1 -13    5.00    5.99
  -9   1  13   12.99   13.85
  -9   2  13   26.03   15.10
  -9  -2 -13   30.79    8.04
   9  -2 -13   25.35    7.17
   9  -2 -13   44.27    8.57
  -9   2 -13   31.86    8.95
  -9  -2  13   29.73   11.97
   9   2 -13   15.89    8.29
  -9   3  13    6.60   14.47
   9  -3 -13    8.22    6.30
  -9   3 -13   -3.34    7.28
   9   3 -13   -6.21    7.32
  -9   3 -13   -6.54    7.19
   9  -3 -13    1.62    6.45
  -9  -3 -13   -8.08    8.43
  -9  -3 -13   11.65    6.76
   9  -4 -13   16.90    8.03
  -9  -4 -13   -6.35    9.58
   9   4 -13   12.94    8.55
  -9   4  13    7.43   14.78
   9  -4 -13    2.18    6.95
  -9  -4 -13   21.97    8.61
   9   0  14   16.43   10.14
   9   0 -14   -6.22    6.29
  -9   0  14  -21.57   12.09
  -9   0 -14    4.14    5.82
  -9  -1 -14    3.84    5.68
  -9   1  14  -16.79   13.72
   9   1 -14    2.17    7.67
   9  -1 -14    4.25    6.53
  -9  -1  14   -7.51   12.11
   9   1  14   21.59   10.84
  -9   1 -14   10.03    6.45
   9   2 -14    3.75    7.78
   9  -2 -14    4.81    6.69
  -9   2  14  -14.98   13.16
  -9  -2 -14   10.52    6.20
  -9   2 -14   12.49    7.65
  -9  -2  14   -7.01   10.69
   9   2  14   38.65   12.31
   9  -2 -14   16.41    6.92
   9   3 -14   -6.72    7.83
  -9   3 -14  -12.03    7.63
  -9   3  14   -4.73   14.45
  -9  -3 -14   -3.31    5.74
   9  -3 -14  -11.46    6.13
   9  -3 -14   -0.89    6.06
   9   4 -14    6.94    9.29
  -9   4  14    0.80   16.26
  -9  -4 -14    1.53    7.47
   9  -4 -14    8.54    7.92
  -9   4 -14   15.07    9.81
   9  -4 -14   15.46    7.86
  -9   0 -15   -2.74    5.17
  -9   0  15   -8.60   13.34
   9   0 -15   -5.89    6.92
   9   1  15   12.89   11.05
  -9   1  15   -1.47   14.63
  -9   1 -15   17.51    7.56
  -9  -1  15   -0.25   13.17
   9  -1 -15    3.15    7.39
   9   1 -15   -5.43    7.83
  -9  -1 -15    5.52    6.25
   9   2  15   21.46   12.08
  -9   2  15    7.96   14.93
  -9   2 -15   -7.78    6.47
   9   2 -15  -11.77    7.48
  -9  -2 -15    2.41    6.07
  -9  -2  15  -17.25   10.86
   9  -2 -15    6.43    7.34
  -9   3  15  -19.01   14.92
   9  -3 -15   10.73    7.94
   9  -3 -15   10.05    7.31
   9   3  15   41.49   13.24
  -9  -3 -15   17.48    7.62
   9   3 -15    0.15    9.04
   9   0 -16    5.46    8.33
  -9   0  16  -18.59   13.09
  -9   0 -16   -5.26    5.90
   9   1  16   40.83   12.94
  -9   1 -16    0.90    7.01
  -9  -1  16   11.31   14.08
  -9   1  16   -0.50   15.03
  -9  -1 -16   11.30    6.91
   9   1 -16   -0.37    8.32
   9  -1 -16   10.87    8.30
  -9   2 -16  -10.92    6.30
  -9  -2 -16   -1.94    5.68
   9  -2 -16    0.45    7.35
  -9  -2  16  -27.09   11.52
   9   2 -16   -6.86    8.78
   9   2  16   41.70   13.94
  -9   2  16  -12.88   14.48
   9   3 -16  -10.25    9.00
  -9   3  16  -15.72   15.54
   9  -3 -16    3.21    8.20
   9  -3 -16   15.64    8.04
  -9  -3 -16    2.09    6.97
   9   3  16   23.54   13.96
   9   0 -17   -5.63    8.25
  -9   0  17   -0.28   14.67
  -9   0 -17   -6.25    6.01
   9   1 -17   -3.27    9.17
   9   1  17   37.67   13.29
  -9  -1 -17    4.88    6.80
  -9  -1  17  -25.16   12.84
   9  -1 -17    4.21    8.65
  -9   1 -17   -2.97    6.37
   9  -2 -17    2.69    8.10
   9   2 -17  -10.53    9.32
  -9  -2 -17    2.84    7.10
  -9   2  17    1.43   16.38
   9   2  17   40.28   14.33
  -9   0 -18    2.03    7.01
   9   0 -18   -9.04    8.30
  -9   0  18  -12.37   15.23
   9  -1 -18   -9.41    8.64
  -9  -1  18  -26.82   14.25
  -9   1  18  -13.40   16.34
   9   1  18   11.37   13.72
  -9  -1 -18   -3.31    6.86
  -9   1 -18   -7.98    6.91
   9   1 -18   -2.90    9.80
 -10   0   0  314.98   14.07
  10   0   0  322.36   10.86
 -10   0   0  327.22   13.80
 -10   1   0  158.38   10.17
  10  -1   0  159.69    7.82
 -10   1   0  190.58   12.25
 -10  -1   0  164.34   10.31
  10   1   0  163.00    7.41
  10   2   0   19.09    4.20
  10  -2   0   16.82    3.91
 -10  -2   0   13.86    4.71
 -10   2   0   12.13    5.83
 -10  -2   0   14.73    3.00
 -10   2   0   12.26    7.05
 -10   3   0   18.70    8.79
 -10  -3   0   18.31    5.03
 -10  -3   0   21.46    4.11
 -10  -3   0   37.70    6.99
  10  -3   0   21.82    4.83
  10  -4   0   68.87    8.79
 -10  -4   0   66.36    8.11
 -10  -4   0   87.46   10.84
 -10  -5   0  109.73   13.24
 -10  -5   0   84.74   10.13
 -10   5   0   51.56   12.48
  10  -5   0   97.45   11.20
  10  -6   0   16.16    7.49
 -10   6   0   -0.64   10.29
 -10   0   1   -0.94    4.20
 -10   0  -1    0.90    3.06
  10   0  -1   -0.35    2.27
 -10   0  -1    1.40    4.34
  10   0   1   -0.60    1.74
 -10   0   1    0.31    4.09
 -10  -1  -1  341.41   12.99
  10  -1   1  342.14   11.89
 -10  -1   1  347.24   11.87
 -10   1   1  346.80   15.33
  10  -1  -1  325.84   12.32
  10   1  -1  309.47   11.90
  10   1   1  352.03   10.74
 -10   1   1  345.45   15.63
 -10   1  -1  352.00   16.21
 -10  -1  -1  326.13   14.67
 -10   1  -1  317.68   13.40
 -10  -1   1  337.21   15.40
 -10  -2  -1    3.02    2.62
  10   2  -1    6.25    4.04
 -10  -2   1    0.92    2.00
 -10   2  -1    5.44    7.02
 -10  -2   1    5.22    4.14
 -10   2  -1   -3.83    3.69
 -10   2   1   11.93    6.48
  10  -2   1    3.07    2.91
 -10  -2  -1    2.89    3.92
  10  -2  -1    3.71    2.99
  10   2   1   -2.85    2.98
 -10  -3   1   -0.98    4.07
 -10   3  -1    8.03    8.72
 -10   3   1    5.62    7.90
 -10  -3  -1    1.80    3.47
 -10  -3   1    4.81    3.05
 -10  -3  -1   -2.85    2.84
 -10  -3  -1    3.75    4.77
  10  -3  -1   13.20    6.82
  10  -3  -1    6.52    3.90
  10  -3   1    9.31    3.98
 -10   4  -1   55.43   12.72
  10  -4   1   57.02    8.37
 -10  -4  -1   65.63    7.74
 -10  -4   1   60.16    8.04
  10  -4  -1   75.76   11.82
 -10  -4  -1   62.64    7.84
  10  -4  -1   68.77    8.42
 -10  -4  -1   47.73    9.05
 -10  -4   1   56.76    9.37
 -10  -5   1   15.42    7.23
 -10  -5  -1   13.15    7.37
  10  -5  -1   -7.78    9.02
  10  -5  -1    8.97    6.45
 -10   5  -1   20.34   10.75
  10  -5   1    6.35    5.22
 -10  -5   1    7.37    6.98
  10  -6  -1    5.17    7.09
  10  -6   1   11.53    7.18
 -10   6  -1   13.75   11.31
  10   0  -2 1954.63   49.67
 -10   0   2 1894.86   59.67
 -10   0  -2 1973.25   55.33
 -10   0  -2 1905.49   58.24
  10   0   2 1967.09   47.77
  10   1  -2  200.52    9.21
  10   1   2  190.89    6.51
  10  -1   2  199.47    8.35
 -10  -1   2  198.67    7.64
 -10  -1  -2  193.93    9.68
 -10   1  -2  192.96    9.01
 -10   1  -2  194.13   12.99
 -10   1   2  188.97   12.94
 -10  -1  -2  179.94   10.72
  10  -1  -2  183.83    9.19
 -10  -1   2  200.69   11.77
 -10   2  -2  161.67    7.48
 -10   2  -2  158.23   14.24
 -10  -2  -2  160.63    9.08
  10   2   2  165.65    7.36
 -10  -2  -2  160.27   10.93
  10   2  -2  154.68    9.43
 -10  -2   2  160.62    6.45
  10  -2  -2  175.29    9.50
  10  -2  -2  166.20   11.23
 -10   2   2  146.91   13.06
 -10  -2   2  172.98   11.34
  10  -2   2  173.09    8.86
  10  -3   2  108.31    8.95
 -10   3  -2  108.97   14.71
  10   3  -2   99.73    9.22
  10  -3  -2  131.52   12.60
 -10  -3  -2  123.70   10.65
 -10  -3  -2  113.00    8.42
  10  -3  -2  123.18    9.19
 -10  -3  -2  115.25    7.33
 -10   3   2  108.21   14.78
 -10  -3   2  116.35   10.58
  10  -4  -2   -1.88    4.31
  10  -4  -2    1.32    8.12
 -10  -4   2   15.74    6.82
 -10  -4  -2   10.33    5.39
 -10  -4  -2   14.72    6.78
 -10   4  -2  -12.43    9.73
  10  -4   2   -4.05    4.07
 -10  -4   2    4.53    6.17
  10  -5  -2   14.17    6.73
 -10   5  -2    9.91   10.76
 -10  -5  -2   16.18    7.39
 -10  -5   2   19.09    7.82
  10  -5   2   20.36    6.68
 -10  -5   2    8.27    6.98
  10  -5  -2   14.94   10.16
  10  -6  -2  -20.71   10.12
 -10   6  -2   13.93   11.35
  10  -6   2    7.63    7.12
  10  -6  -2   -6.13    6.09
 -10  -6  -2    1.67    7.27
 -10   0   3  392.25   18.30
 -10   0  -3  397.72   16.32
  10   0  -3  419.48   14.61
  10   0   3  408.53   11.70
 -10   0   3  405.45   14.76
 -10   0  -3  436.89   16.48
 -10  -1  -3   33.39    5.50
  10  -1  -3   29.71    4.71
 -10  -1   3   32.44    6.48
 -10   1   3   28.48    7.63
 -10   1  -3   30.81    4.43
  10   1  -3   32.24    4.78
 -10   1  -3   21.79    6.83
  10  -1  -3   29.54    5.06
 -10  -1  -3   32.48    4.99
  10  -1   3   27.04    3.54
 -10  -2  -3   10.12    3.69
 -10  -2  -3   10.47    4.54
  10   2   3   11.39    2.74
  10  -2  -3    6.37    3.52
  10  -2   3   16.34    3.92
 -10   2   3   13.17    7.96
 -10  -2   3   14.78    5.76
  10  -2  -3   10.22    5.03
  10   2  -3   12.28    4.72
 -10   2  -3    0.66    7.29
 -10  -3   3   23.92    6.71
  10  -3   3   27.65    5.33
 -10   3   3   15.83   10.11
  10  -3  -3   41.65    8.27
 -10  -3  -3   21.12    5.11
  10  -3  -3   24.94    5.57
 -10   3  -3   17.92   10.27
  10   3  -3   25.09    6.23
 -10  -3  -3   25.66    6.76
  10  -4  -3    2.94    5.10
 -10   4  -3   -6.33   10.16
 -10  -4   3   11.10    6.43
 -10  -4  -3    6.36    6.03
 -10  -4  -3   12.30    5.87
  10  -4   3    1.08    4.68
  10  -4  -3   10.09    7.88
  10  -5  -3    6.06    9.23
 -10  -5   3   33.89    8.52
  10  -5  -3   19.30    6.95
 -10   5  -3   26.40   11.94
 -10  -5  -3   40.49    9.99
 -10  -5  -3   28.71    7.92
 -10  -5   3   19.58    8.38
  10  -5   3   20.71    6.99
  10  -6  -3  -18.45   10.34
  10  -6   3    5.73    6.13
  10  -6  -3   14.28    7.44
 -10  -6  -3   13.19    8.05
 -10   6  -3    5.63   11.33
 -10  -6   3  -14.25    7.93
  10   0  -4  563.96   18.32
  10   0   4  577.98   15.56
  10   0  -4  568.24   19.02
 -10   0   4  572.83   24.14
 -10   0  -4  618.15   21.81
 -10   0  -4  579.00   21.13
 -10  -1   4   36.28    7.46
 -10   1  -4   30.49    7.28
 -10  -1  -4   36.05    5.80
  10  -1  -4   34.48    5.11
  10  -1   4   33.96    3.81
 -10   1   4   35.53    8.67
  10  -1  -4   30.69    5.23
 -10   1  -4   30.16    4.39
 -10  -1  -4   24.71    5.03
  10   1  -4   27.19    5.08
  10  -2  -4  244.06   12.22
 -10   2  -4  262.06   16.79
  10  -2   4  266.30   11.44
 -10  -2   4  246.33   14.73
 -10   2   4  245.82   17.92
  10  -2  -4  241.91   13.49
 -10  -2  -4  260.34   14.30
 -10  -2  -4  251.14   12.77
  10   2  -4  255.18   12.50
 -10   3   4    8.12   10.29
 -10  -3  -4   -2.52    4.77
  10  -3   4    6.85    4.39
 -10   3  -4   11.94    9.69
 -10  -3   4    7.78    5.80
 -10  -3  -4    8.81    4.36
  10  -3  -4   -3.53    6.14
  10  -3  -4    7.48    4.55
  10   3  -4    2.43    5.90
 -10  -4  -4   54.51    9.59
  10  -4  -4   69.21   11.17
  10   4  -4   39.26    8.51
 -10  -4  -4   61.79    8.68
 -10   4  -4   40.39   12.70
  10  -4   4   30.27    6.88
 -10  -4   4   62.33    9.78
  10  -4  -4   58.72    8.54
 -10  -5  -4   15.67    6.91
  10  -5   4    3.66    5.49
 -10   5  -4   11.32   11.26
  10  -5  -4    0.58    5.92
  10  -5  -4    1.79    8.20
 -10  -5  -4    8.72    7.42
 -10  -6  -4   20.92    9.37
  10  -6  -4   -7.28   10.31
 -10   6  -4   -8.23   11.54
  10  -6  -4   -1.21    7.45
  10  -6   4    3.83    6.66
  10   0   5   49.49    3.49
 -10   0  -5   47.65    6.05
 -10   0  -5   36.57    6.30
  10   0  -5   55.33    6.44
  10   0  -5   44.89    5.15
 -10   0   5   50.35    9.16
 -10  -1  -5  200.23   11.73
 -10   1   5  199.95   16.17
 -10   1  -5  187.95    9.26
 -10  -1   5  201.59   14.06
  10   1  -5  184.46   10.50
  10  -1  -5  197.83   10.69
  10  -1  -5  191.76   10.24
 -10   1  -5  201.93   13.35
  10  -1   5  212.99    8.74
 -10  -1  -5  182.54   10.75
 -10   2   5  121.84   15.74
 -10  -2   5  149.45   12.54
 -10  -2  -5  128.25   10.60
 -10   2  -5  130.58   13.88
 -10  -2  -5  120.49    9.24
  10  -2   5  135.99    8.47
  10  -2  -5  126.48    9.23
  10  -2  -5  113.11    9.96
  10   2  -5  141.01   10.31
 -10   3   5   24.51   11.55
  10  -3   5   19.06    5.42
 -10  -3  -5   13.29    6.54
 -10   3  -5   11.67   10.31
  10   3  -5   12.03    6.42
 -10  -3  -5   20.39    5.51
  10  -3  -5   15.09    5.30
  10  -3  -5   17.50    7.28
 -10  -3   5   29.60    7.98
  10   4  -5  -10.80    5.75
  10  -4  -5   -2.21    4.57
  10  -4  -5   -4.49    6.51
  10  -4   5    8.38    5.30
 -10  -4  -5   -0.09    4.96
 -10  -4  -5    4.98    5.92
 -10   4   5    3.38   11.11
 -10  -4   5    5.32    6.41
 -10   4  -5    7.80   10.69
 -10   5  -5   26.20   12.34
  10  -5   5   14.02    6.24
 -10  -5  -5   25.42    7.55
 -10  -5  -5   19.62    8.30
  10  -5  -5   11.38    9.05
  10  -5  -5   18.39    6.95
  10  -6  -5    9.31    7.68
 -10   6  -5  -18.55   11.57
  10  -6  -5    5.37   10.66
  10  -6   5   11.87    7.26
 -10  -6  -5   11.46    8.69
 -10   0  -6  206.98   12.25
  10   0  -6  193.59   10.52
  10   0   6  188.07    7.20
 -10   0  -6  192.49   10.83
 -10   0   6  184.05   15.15
  10   0  -6  193.28    9.00
 -10   1  -6   80.17   10.23
 -10  -1  -6   90.19    8.49
  10  -1   6   90.24    6.02
  10  -1  -6   82.55    7.60
 -10   1   6   89.42   12.13
 -10  -1   6   85.87   11.83
  10  -1  -6   87.79    7.70
  10   1  -6   96.64    8.51
 -10  -1  -6   74.78    8.52
 -10   1  -6   86.08    6.80
 -10  -2  -6   31.28    5.84
 -10   2   6   10.28   10.72
  10  -2  -6   13.44    5.56
  10  -2   6   10.72    4.01
  10   2  -6   13.90    5.88
 -10  -2  -6   26.56    6.67
 -10   2  -6   14.22    8.13
 -10  -2   6   17.43    7.48
  10  -2  -6    9.35    4.35
 -10  -3   6   54.98    9.58
 -10   3  -6   53.10   12.06
 -10  -3  -6   70.30    8.62
 -10  -3  -6   61.54    9.73
  10  -3   6   64.90    7.89
  10  -3  -6   58.37    9.64
  10  -3  -6   54.08    8.03
 -10   3   6   56.79   13.90
  10   3  -6   74.44    9.54
 -10  -4  -6   30.81    8.40
  10   4  -6   24.17    7.78
  10  -4   6   32.33    7.27
 -10   4  -6    0.73   10.52
 -10   4   6   19.72   12.35
 -10  -4   6   29.36    8.41
  10  -4  -6   22.49    8.17
  10  -4  -6   30.80    7.21
 -10  -4  -6   19.35    6.53
 -10  -5  -6   14.99    7.06
  10   5  -6    3.95    7.59
 -10  -5  -6    7.25    7.89
  10  -5   6    8.96    6.24
  10  -5  -6   16.58    8.83
  10  -5  -6    7.68    6.84
 -10   5  -6  -16.90   10.45
 -10   6  -6  -13.43   12.37
 -10  -6  -6   16.00    9.84
  10  -6   6    5.18    6.56
  10  -6  -6    5.01   10.04
  10   6  -6    2.23    8.54
  10  -6  -6    4.63    7.53
 -10   0  -7   72.17    9.00
 -10   0   7   80.05   11.48
  10   0  -7   84.82    8.00
 -10   0  -7   81.53    5.61
 -10   0  -7   83.83    7.91
  10   0  -7   87.51    7.32
 -10   1   7  194.10   18.64
 -10   1  -7  177.82   10.19
 -10  -1  -7  183.54   11.60
 -10   1  -7  177.94   13.29
  10  -1  -7  207.61   11.64
  10  -1  -7  189.52   11.04
  10  -1   7  176.68    8.52
 -10  -1   7  164.24   15.13
  10   1  -7  194.30   11.68
 -10  -1  -7  164.87   11.73
 -10   2   7   14.85   11.67
 -10  -2  -7   10.34    4.71
 -10  -2  -7    4.70    5.61
 -10   2  -7    3.87    7.67
  10  -2  -7   13.01    4.94
  10  -2  -7   10.19    5.60
  10   2  -7    4.48    5.85
  10  -2   7    8.42    4.05
 -10  -2   7    6.07    7.93
 -10  -3  -7   33.93    7.35
 -10  -3   7   26.33    8.78
  10  -3   7   27.57    6.32
 -10   3   7   20.86   13.28
  10   3  -7   18.95    8.04
  10  -3  -7   33.92    8.38
  10  -3  -7   40.58    7.20
 -10  -3  -7   26.84    8.08
 -10   3  -7   46.23   11.32
 -10   4   7    4.13   12.04
 -10  -4  -7    1.25    5.82
  10   4  -7    4.50    6.96
 -10   4  -7   -8.60    9.45
 -10  -4  -7   -3.38    6.20
  10  -4  -7    3.85    5.29
  10  -4   7   -1.10    5.00
  10  -4  -7   -3.10    5.81
 -10  -4   7   -4.84    6.74
 -10  -5  -7   10.62    8.15
  10  -5  -7    7.20    6.97
 -10  -5  -7    7.23    7.16
 -10   5  -7   11.36   12.26
  10   5  -7    8.97    7.81
  10  -5   7    6.95    6.16
  10  -5  -7   14.47    8.62
  10  -6  -7   -2.67    7.58
 -10  -6  -7   13.70    7.98
  10  -6   7    4.21    7.09
  10   6  -7    7.28    8.75
 -10  -6  -7    7.65    9.43
  10  -6  -7   -4.66    9.62
 -10   0  -8   96.64    9.14
 -10   0   8   76.29   12.50
  10   0  -8   88.34    8.92
  10   0  -8   95.41    7.54
 -10   0  -8   92.32    9.77
  10   1  -8   12.59    5.72
 -10   1  -8    9.40    6.25
  10  -1  -8   10.71    4.76
 -10  -1  -8    4.71    5.00
 -10   1   8   13.13   11.53
  10  -1   8    9.19    3.81
 -10  -1  -8   10.60    5.04
  10  -1  -8    9.10    4.91
 -10  -1   8   10.81    9.34
 -10   1  -8   12.71    4.97
 -10  -2   8   10.81    8.44
  10  -2  -8    8.09    5.02
 -10  -2  -8    5.16    4.33
  10  -2   8    5.01    4.25
 -10  -2  -8    4.19    5.50
 -10   2   8    0.59   12.00
 -10   2  -8    8.56    7.85
  10  -2  -8    7.01    6.03
  10   2  -8    5.52    6.07
 -10  -3   8   38.21    9.99
  10   3  -8   42.58    8.75
 -10   3  -8   25.87   10.75
 -10  -3  -8   40.18    8.17
 -10   3   8   36.83   14.30
  10  -3   8   38.92    7.18
  10  -3  -8   11.29    6.90
  10  -3  -8   28.74    7.00
 -10  -3  -8   34.94    8.65
  10  -4  -8   28.99    9.04
 -10  -4  -8   58.38    9.81
 -10   4   8   32.44   13.68
 -10   4  -8   31.92   11.56
 -10  -4   8   48.64   10.48
  10   4  -8   24.22    8.51
 -10  -4  -8   53.66   10.51
  10  -4  -8   40.72    8.48
  10  -4   8   22.18    6.92
  10  -5  -8   20.96    7.97
  10  -5   8   16.09    7.27
  10   5  -8   10.95    8.20
 -10  -5  -8   17.99    9.46
  10  -5  -8   32.32   10.03
 -10  -5  -8   18.72    8.40
 -10   5  -8    7.68   12.02
  10   6  -8   -2.54    9.06
  10  -6  -8   -0.33    7.95
 -10  -6  -8   13.76    9.41
  10  -6  -8    9.31    9.92
  10  -6   8   14.52    7.70
 -10  -6  -8    4.53    9.55
 -10   0  -9   47.94    7.69
  10   0  -9   45.91    7.40
 -10   0   9   44.67   12.32
  10   0  -9   40.87    5.26
 -10   0  -9   45.32    7.44
 -10  -1   9  101.52   13.97
  10  -1  -9   94.21    9.52
  10  -1  -9  109.10    9.86
 -10  -1  -9  102.61   10.73
 -10  -1  -9   91.12    9.56
  10   1  -9  109.50   10.56
 -10   1  -9   95.16   11.28
 -10   1   9  101.54   15.77
 -10   2  -9   56.59   10.16
 -10  -2   9   44.30   11.04
  10  -2   9   51.64    6.88
 -10   2   9   48.36   15.02
  10  -2  -9   44.14    7.54
 -10  -2  -9   54.55    8.56
  10  -2  -9   37.07    7.85
  10   2  -9   62.02    9.24
 -10  -2  -9   50.97    9.34
  10  -3   9   13.69    5.65
 -10   3  -9   11.04    9.52
  10  -3  -9   24.12    6.88
 -10   3   9   17.24   13.53
 -10  -3  -9   10.65    6.14
  10  -3  -9    7.20    6.44
 -10  -3   9   20.15    9.53
 -10  -3  -9    7.57    7.14
  10   3  -9   15.97    7.46
 -10  -4  -9    6.67    6.34
  10  -4  -9   13.86    7.24
 -10  -4  -9    2.23    7.00
 -10   4  -9   -0.42   10.29
 -10   4   9    8.24   13.18
  10   4  -9   -5.59    7.05
  10  -4  -9    0.04    6.00
  10  -4   9    4.83    5.62
  10   5  -9    8.89    8.14
  10  -5  -9   -0.43    6.78
 -10   5  -9  -16.64   10.89
 -10  -5  -9   10.71    9.39
 -10  -5  -9    1.64    7.12
  10  -5  -9    5.99    7.85
  10  -5   9    7.83    6.83
 -10   0 -10   41.43    7.79
 -10   0 -10   29.86    7.47
 -10   0  10   40.59   13.32
  10   0 -10   47.10    7.86
  10  -1 -10   42.61    7.62
 -10  -1 -10   39.22    7.44
 -10  -1 -10   39.16    8.26
 -10   1 -10   45.12    8.73
  10   1 -10   31.89    7.88
  10  -1 -10   50.62    7.38
 -10   1  10   55.87   15.34
 -10  -1  10   47.72   12.79
 -10   2  10   47.52   15.32
 -10  -2  10   70.70   12.30
  10  -2  10   48.24    6.98
 -10   2 -10   40.29    9.79
  10   2 -10   45.21    8.77
  10  -2 -10   58.84    8.71
 -10  -2 -10   52.71    8.69
 -10  -2 -10   53.53   10.12
  10  -2 -10   58.85    9.16
  10   3 -10   72.36   10.85
  10  -3 -10   76.21   10.36
 -10  -3 -10  108.46   11.59
  10  -3  10   95.10    9.98
 -10  -3  10   94.76   13.69
 -10   3  10   99.51   17.00
 -10  -3 -10  105.50   13.13
 -10   3 -10   81.21   12.44
  10  -3 -10  108.72   12.93
  10  -4 -10    3.25    6.54
 -10   4 -10   -7.62    9.57
  10   4 -10   12.61    8.13
 -10  -4 -10   10.93    6.62
  10  -4 -10   10.52    6.78
 -10  -4 -10    5.30    8.05
 -10   4  10   31.35   14.74
  10  -4  10   17.16    6.89
 -10  -5 -10    0.36    8.88
  10  -5 -10   -1.84    7.19
 -10  -5 -10   10.13    7.70
  10   5 -10    4.14    8.81
  10  -5  10    0.23    6.77
  10  -5 -10   13.88    7.68
 -10   5  10    8.19   14.39
 -10   0 -11   70.74    9.84
 -10   0  11   71.50   15.32
  10   0 -11   92.03   10.45
 -10  -1 -11   18.20    7.42
  10  -1 -11    7.14    4.99
 -10   1  11   12.73   14.12
 -10  -1 -11   10.15    5.69
 -10   1 -11   17.72    7.29
 -10  -1  11    8.19   11.93
  10   1 -11    3.73    6.41
  10  -1 -11   13.02    6.30
 -10   2 -11   31.20    8.95
  10  -2 -11   36.22    7.71
  10  -2 -11   45.02    8.54
  10   2 -11   37.10    8.54
 -10  -2 -11   29.97    8.91
 -10  -2 -11   28.21    7.72
 -10   2  11   44.35   15.22
 -10  -2  11   30.73   11.01
 -10   3  11  -15.14   12.94
 -10  -3 -11    2.27    7.10
  10   3 -11    9.49    7.44
 -10  -3  11   -6.07    9.01
 -10   3 -11   -1.69    8.12
 -10  -3 -11    5.06    6.11
  10  -3 -11    2.00    5.49
  10  -3  11    3.96    5.90
  10  -3 -11    4.86    6.03
  10   4 -11   15.59    8.54
 -10   4  11    6.91   14.09
 -10  -4 -11   14.21    7.51
  10  -4  11    8.71    6.84
 -10  -4 -11   14.35    9.05
 -10   4 -11   -9.85    9.51
  10  -4 -11   -2.12    6.32
  10  -4 -11    3.27    6.25
 -10  -5 -11   -6.00    9.36
 -10  -5 -11    9.55    8.19
 -10   5  11   -2.53   15.11
  10  -5 -11    3.76    7.57
  10  -5  11   16.87    8.33
  10   5 -11   -3.26    8.50
  10  -5 -11    8.45    8.35
  10   0  12   17.36    9.09
 -10   0 -12   17.79    6.70
  10   0 -12   38.53    8.48
 -10   0  12    8.21   12.86
 -10  -1 -12   59.59    9.45
 -10   1  12   45.23   15.55
  10  -1 -12   72.33    9.76
 -10  -1  12   60.84   14.12
 -10  -1 -12   55.84   10.42
  10   1 -12   68.25   10.47
 -10   1 -12   59.51    9.84
 -10  -2 -12   30.05    9.01
  10  -2 -12   30.63    7.65
  10   2 -12   34.68    8.94
  10  -2 -12   37.69    7.94
 -10  -2 -12   19.63    7.09
 -10   2  12   38.25   15.17
 -10   2 -12   23.87    8.32
 -10  -2  12   13.25   10.68
  10  -3 -12   10.41    6.87
  10  -3  12   -8.80    6.14
 -10  -3  12   -2.09    9.47
  10  -3 -12    8.66    6.43
 -10  -3 -12    5.83    7.62
 -10   3 -12    3.49    8.37
  10   3 -12    1.58    7.39
 -10   3  12    1.38   14.35
 -10  -3 -12    5.93    6.41
 -10  -4 -12    2.80    8.53
 -10  -4 -12   10.24    7.53
  10  -4  12    0.93    6.90
 -10   4  12    5.95   14.72
  10  -4 -12  -10.19    6.57
 -10   4 -12   -4.58    9.67
  10   4 -12    3.68    8.39
  10  -4 -12   -6.08    6.54
  10  -5 -12   12.53    8.89
 -10  -5 -12  -21.58    9.68
 -10  -5 -12   14.25    9.05
  10   5 -12   -7.88    8.45
  10  -5 -12    0.43    8.51
 -10   5  12    1.86   16.55
  10  -5  12    2.26    8.55
  10   0 -13   51.52    9.24
 -10   0  13   43.64   14.91
  10   0  13   71.61   11.81
 -10   0 -13   53.91    9.58
  10   1 -13    1.67    6.88
 -10  -1  13    7.20   12.22
 -10   1 -13    3.15    5.93
  10  -1 -13    4.61    6.46
 -10   1  13   20.78   14.10
 -10  -1 -13    2.49    5.40
 -10   2 -13    3.36    7.39
  10   2 -13   12.58    7.97
  10  -2 -13    0.38    5.93
 -10  -2 -13   -6.54    7.32
  10  -2 -13    9.91    5.74
 -10   2  13    3.44   14.23
 -10  -2 -13   -2.10    5.28
 -10  -2  13  -18.88    9.34
 -10  -3 -13    7.99    6.71
 -10   3  13   -4.90   15.00
 -10  -3 -13  -14.09    7.76
 -10   3 -13  -13.28    7.43
  10  -3 -13   12.30    7.09
  10   3 -13    5.60    7.93
  10  -3 -13    8.24    6.91
 -10  -4 -13   -7.98    9.04
 -10  -4 -13    4.78    7.63
  10  -4 -13   -0.40    7.05
  10  -4 -13    3.16    7.44
  10   4 -13    8.01    8.59
 -10   4  13  -16.59   14.76
 -10   0  14  -17.71   12.16
  10   0 -14   19.49    8.29
 -10   0 -14   -4.89    5.37
  10   0  14   32.93   10.85
  10  -1 -14   49.52    9.68
 -10   1  14   54.69   16.84
 -10  -1 -14   41.20    9.12
 -10   1 -14   53.64    9.72
  10   1  14   62.84   13.16
 -10  -1  14   20.66   13.80
  10   1 -14   64.31   10.88
 -10  -2 -14   -3.59    4.87
  10  -2 -14    3.36    6.87
  10   2 -14  -11.15    7.18
 -10   2  14   -6.15   14.41
 -10   2 -14   -6.65    6.43
  10  -2 -14    1.85    5.58
 -10  -2  14    0.78   11.01
  10   3 -14   -1.18    8.06
  10  -3 -14    0.81    7.10
 -10   3 -14  -15.44    7.53
 -10   3  14   24.55   16.08
 -10  -3 -14    5.87    6.87
  10  -3 -14   12.32    7.34
  10  -4 -14    4.49    7.45
 -10   4  14  -17.64   15.88
  10  -4 -14    6.47    8.02
  10   4 -14  -15.39    7.83
 -10  -4 -14    2.23    7.50
  10   0 -15   43.90   10.08
 -10   0 -15   63.08   10.77
 -10   0  15   37.49   15.61
 -10   1  15   18.86   15.42
  10   1 -15    1.33    8.06
  10   1  15   17.20   10.96
 -10  -1  15  -10.98   12.52
  10  -1 -15    7.02    7.74
 -10   1 -15    4.63    6.53
 -10  -1 -15   12.75    7.10
  10   2 -15   -1.17    7.89
 -10   2 -15   -0.86    7.00
 -10  -2 -15    1.26    6.06
  10   2  15   25.33   11.95
  10  -2 -15   16.11    8.21
 -10   2  15   -2.89   14.68
 -10  -2  15  -19.69   10.59
 -10   3  15   -9.31   15.80
 -10  -3 -15    3.57    6.66
  10   3 -15    1.65    8.92
  10  -3 -15   16.07    8.38
  10  -3 -15   15.86    7.55
 -10   3 -15   -8.94    7.97
 -10   0 -16    4.47    6.96
  10   0 -16   12.32    8.77
 -10   0  16  -14.16   13.57
  10   1  16   49.49   13.21
  10   1 -16   15.77    9.23
  10  -1 -16   -2.44    7.46
 -10   1 -16    8.39    7.19
 -10  -1  16  -13.67   13.17
 -10   1  16   13.69   15.89
 -10  -1 -16   24.52    8.39
 -10  -2  16   -5.89   12.08
  10  -2 -16    2.78    8.20
 -10   2 -16   -0.86    7.38
  10   2  16   25.31   12.97
 -10   2  16   -4.10   15.92
 -10  -2 -16    0.20    6.62
  10   2 -16    5.48    9.86
  10   3 -16    3.69    9.20
  10  -3 -16    3.22    8.78
 -10  -3 -16    1.21    6.97
  10   0 -17   14.24    9.35
 -10   0 -17   -0.71    6.99
 -10   0  17   -9.59   14.85
 -10   1 -17    8.57    7.79
 -10   1  17  -19.63   14.87
 -10  -1  17  -12.78   14.18
 -10  -1 -17    8.28    7.45
  10  -1 -17   -4.21    8.27
  10   1 -17  -16.22    8.47
  10  -2 -17    6.61    8.91
  10   2 -17    6.94   10.00
  10   2  17   27.59   13.78
 -10  -2 -17    3.44    6.90
 -10   2 -17    2.00    8.54
 -10   2  17   -2.62   17.06
  10   0 -18    2.44    9.42
 -10   0  18   -9.40   15.70
 -10   0 -18   -2.85    6.32
 -10  -1 -18    5.28    7.89
  10  -1 -18  -10.81    8.65
 -10   1  18  -20.91   15.89
  10   1 -18   -0.72    9.82
 -10  -1  18  -19.12   14.82
 -10   1 -18    0.18    7.79
 -11   0   0    1.87    3.91
  11   0   0    3.45    2.26
 -11   0   0   -2.26    4.33
 -11  -1   0  102.57    8.88
 -11   1   0   88.03    8.79
  11   1   0   93.35    6.18
  11  -1   0   98.70    6.29
 -11   1   0   91.85   10.96
 -11   2   0   19.12    5.88
  11  -2   0    4.44    3.26
  11   2   0    8.39    3.80
 -11  -2   0   13.53    4.87
 -11   2   0    8.97    7.44
 -11  -2   0   12.92    3.27
 -11  -3   0   45.21    7.66
 -11   3   0   27.78    9.88
  11  -3   0   35.45    6.06
  11   3   0   30.81    5.87
 -11  -3   0   39.14    5.23
 -11   4   0   13.18   10.62
 -11  -4   0   -1.62    5.35
  11  -4   0    8.08    5.05
 -11  -4   0    0.54    5.55
  11  -5   0   25.70    7.37
 -11   5   0   26.63   11.54
 -11  -5   0   30.14    8.48
 -11   6   0    9.61   10.92
  11  -6   0   16.89    7.96
 -11   0  -1   -0.54    4.49
  11   0   1    0.15    1.96
 -11   0   1   -7.10    4.35
  11   0  -1   -1.27    2.37
 -11   0   1   -3.23    4.00
 -11   0  -1   -0.52    3.22
 -11   1   1  205.65   12.69
  11  -1   1  200.82    8.99
  11   1  -1  206.09    9.26
 -11  -1   1  199.38   12.18
  11   1   1  216.73    7.96
 -11   1  -1  194.74   13.75
  11  -1  -1  210.05    9.50
 -11  -1  -1  210.84   10.04
 -11  -1   1  214.11    9.15
 -11   1   1  224.42   13.23
 -11   1  -1  199.82   10.56
 -11  -1  -1  199.79   11.53
  11  -2   1   41.01    5.28
 -11   2  -1   35.45    8.59
 -11  -2  -1   49.50    6.92
 -11  -2  -1   40.38    4.95
  11  -2  -1   41.08    5.59
  11   2   1   49.56    4.87
 -11   2   1   43.64    7.71
  11   2  -1   40.54    5.36
 -11  -2   1   48.20    4.26
 -11   2  -1   46.15    5.44
 -11   2   1   46.26    8.52
 -11  -2   1   44.69    6.93
  11   3  -1    6.49    5.11
 -11  -3  -1    4.66    3.56
 -11  -3   1   -0.88    4.70
 -11  -3  -1    5.83    4.78
  11  -3   1    4.22    3.88
 -11   3  -1   -0.31    8.79
 -11   3   1   -4.68    7.79
  11  -3  -1    6.11    4.13
  11  -4   1    5.51    4.79
 -11  -4   1    5.45    6.08
 -11   4  -1   -6.09   10.14
 -11  -4   1    2.43    5.82
 -11  -4  -1   -0.05    5.40
  11  -4  -1   11.70    4.99
  11  -4  -1   11.72    8.97
 -11  -5   1   26.90    8.44
 -11   5  -1   29.14   11.63
  11  -5   1   25.35    6.95
 -11  -5   1   25.14    8.26
  11  -5  -1   13.88    6.89
 -11  -5  -1   21.88    8.44
  11  -6  -1   -6.75    6.66
 -11  -6  -1    4.97    8.07
 -11   6   1   -0.44   10.18
  11  -6   1    0.98    6.41
 -11   6  -1    7.57   11.72
 -11   0   2    3.84    2.96
 -11   0  -2    2.45    4.30
  11   0  -2   -2.69    2.38
 -11   0  -2    1.05    3.03
  11   0   2   -1.88    1.49
 -11   0   2    4.78    5.32
  11  -1  -2  231.35   10.40
  11   1  -2  213.00    9.95
 -11  -1   2  204.21   12.48
 -11  -1  -2  214.68   10.80
 -11  -1  -2  199.33   11.56
 -11   1  -2  206.30    9.97
 -11   1   2  204.48   12.65
  11   1   2  223.67    7.33
 -11  -1   2  215.91    8.60
 -11   1   2  203.69   14.27
  11  -1   2  235.78    9.21
 -11   1  -2  212.83   14.06
 -11  -2  -2   30.27    6.03
 -11  -2   2   36.33    6.70
 -11  -2   2   35.58    3.37
  11   2   2   38.22    3.97
 -11   2  -2   37.23    9.01
  11   2  -2   30.37    5.44
 -11   2   2   32.88    8.23
 -11  -2  -2   34.32    4.98
  11  -2  -2   34.22    5.33
 -11   2  -2   38.09    4.99
  11  -2  -2   38.13    6.73
  11  -2   2   35.28    4.84
 -11  -3   2    4.17    5.27
 -11   3   2   10.27    9.04
 -11  -3  -2    7.56    4.09
  11  -3  -2   10.06    4.47
 -11  -3  -2    4.65    4.94
  11  -3  -2   18.32    7.49
 -11   3  -2   15.03    9.79
  11   3  -2   10.69    5.63
  11  -3   2    0.53    4.08
 -11  -4   2   59.30    9.74
  11  -4   2   40.76    7.59
 -11  -4  -2   56.46    9.50
  11  -4  -2   51.48   11.19
  11  -4  -2   36.47    7.46
 -11  -4  -2   48.41    7.75
 -11   4  -2   42.45   12.00
 -11  -5  -2   16.18    7.79
  11  -5  -2    0.67    5.65
  11  -5   2   14.82    6.15
  11  -5  -2    2.02    9.46
 -11   5  -2    1.63   10.13
 -11  -5   2    7.81    6.58
 -11  -5   2   -0.38    7.55
 -11  -6  -2    9.00    8.16
  11  -6  -2   16.97    8.23
 -11   6  -2    4.67   10.97
  11  -6   2   14.33    6.85
  11   0   3   -1.90    1.44
 -11   0  -3    2.31    4.46
 -11   0   3    2.11    5.82
 -11   0  -3   -5.26    2.55
  11   0  -3   -2.04    2.72
 -11   0   3    0.15    4.33
 -11  -1  -3  527.26   19.22
 -11  -1   3  461.35   21.05
 -11  -1  -3  519.57   20.75
 -11   1  -3  485.63   20.88
  11  -1   3  508.82   15.90
  11  -1  -3  533.35   19.05
 -11  -1   3  513.03   15.40
 -11   1   3  499.38   22.64
  11   1  -3  541.43   17.75
 -11   1  -3  525.17   18.06
  11  -1  -3  516.17   17.68
  11  -2  -3   59.18    7.66
  11   2  -3   47.39    6.35
 -11  -2  -3   50.47    6.22
 -11  -2  -3   45.43    6.99
 -11   2   3   40.41    9.11
  11  -2   3   44.83    5.62
  11  -2  -3   48.48    6.21
 -11  -2   3   50.82    8.00
 -11   2  -3   48.95    9.52
  11  -3  -3   25.83    7.89
 -11   3  -3    8.12   10.08
  11  -3   3   14.44    4.74
 -11   3   3   16.33   10.08
 -11  -3   3   10.60    5.88
  11  -3  -3    7.64    4.48
 -11  -3  -3   13.98    4.76
  11   3  -3    8.66    5.89
 -11  -3  -3    9.84    5.60
  11   4  -3   -2.39    6.28
 -11   4  -3   -9.56   10.50
 -11  -4  -3   -1.56    5.29
  11  -4  -3   -1.17    4.51
 -11  -4  -3   -3.34    4.52
 -11  -4   3   -0.93    6.09
  11  -4  -3    0.13    7.74
  11  -4   3    4.53    5.22
  11  -5  -3   10.72    6.62
 -11   5  -3   -2.90   10.63
 -11  -5  -3   -0.85    6.32
  11  -5  -3    5.45    9.92
  11  -5   3    0.19    4.92
 -11  -5   3    1.75    6.71
  11  -6  -3    2.72    7.11
  11  -6  -3  -15.45   10.83
  11  -6   3   10.17    6.67
 -11   6  -3    3.77   12.09
 -11  -6  -3   10.93    8.61
 -11   0   4    1.35    6.23
 -11   0  -4   -4.18    4.26
 -11   0   4   -2.17    4.13
  11   0   4    0.98    1.49
 -11   0  -4    0.75    3.07
  11   0  -4   -4.19    2.97
  11  -1  -4  254.09   11.70
 -11  -1   4  269.21   15.57
 -11   1  -4  254.16   15.12
  11  -1  -4  258.53   12.18
 -11  -1  -4  238.25   13.15
 -11   1   4  251.74   16.61
  11  -1   4  266.02   10.08
 -11  -1  -4  264.37   12.89
  11   1  -4  252.87   12.06
 -11   1  -4  264.33   11.20
 -11   2  -4   77.99   10.83
 -11  -2   4   86.81   10.58
  11   2  -4   94.42    8.89
 -11  -2  -4   91.53    7.97
  11  -2  -4   87.04    7.93
  11  -2  -4   82.96    9.40
 -11  -2  -4   73.42    8.61
 -11   2   4   78.31   11.72
  11  -2   4   89.76    6.93
 -11   3  -4   15.25   10.62
  11  -3  -4   -0.71    4.25
 -11  -3  -4    7.08    4.59
 -11  -3  -4   10.02    6.08
 -11   3   4    9.95   10.69
 -11  -3   4    8.00    6.33
  11  -3   4    5.71    4.31
  11  -3  -4   -5.01    6.36
  11   3  -4   11.29    6.14
 -11  -4  -4   12.96    5.43
 -11  -4   4    8.36    6.53
  11  -4   4    8.31    5.31
  11   4  -4    8.67    6.88
  11  -4  -4   -5.38    4.30
  11  -4  -4   -1.87    7.21
 -11   4  -4   -8.40   10.41
 -11  -4  -4    4.58    6.22
 -11   5  -4   13.39   11.91
  11  -5   4   -2.93    4.86
 -11  -5  -4   13.09    7.15
  11  -5  -4    5.91    6.00
  11   5  -4    8.96    7.65
 -11  -5  -4   12.73    6.87
 -11  -5   4    6.76    7.12
  11  -5  -4    1.97    8.64
  11  -6  -4  -21.07   10.03
 -11  -6  -4    5.81    7.94
 -11   6  -4    0.06   12.13
  11  -6   4   15.55    7.45
  11  -6  -4    5.98    7.76
 -11   0   5   -1.99    6.97
  11   0  -5   -4.76    3.14
 -11   0  -5    3.83    4.60
  11   0  -5   -2.90    2.96
 -11   0  -5    3.44    3.38
  11   0   5    0.71    1.62
  11  -1  -5   80.35    7.63
 -11   1   5   65.21   10.56
 -11  -1   5   81.59   11.04
  11  -1  -5   74.62    7.07
 -11   1  -5   80.10   10.69
 -11  -1  -5   79.67    7.77
 -11   1  -5   71.57    6.24
 -11  -1  -5   62.69    7.61
  11   1  -5   83.27    7.95
  11  -1   5   73.90    5.78
 -11  -2  -5   13.25    5.60
  11  -2  -5   24.35    6.29
 -11   2  -5   32.54    9.23
 -11  -2   5   23.79    7.71
  11  -2   5   24.65    4.85
 -11   2   5   20.92   10.70
  11  -2  -5   21.62    5.27
 -11  -2  -5   18.38    5.06
  11   2  -5   14.25    5.60
 -11   3  -5    5.71   10.39
  11  -3  -5   13.77    7.56
 -11  -3  -5   18.71    5.67
  11  -3  -5   13.83    5.53
 -11   3   5   16.71   11.68
 -11  -3   5   16.72    7.51
  11   3  -5   12.32    7.01
  11  -3   5   15.15    5.10
 -11  -3  -5   17.53    6.63
 -11   4  -5    8.84   11.12
 -11  -4  -5   12.34    7.32
 -11  -4  -5   15.73    6.37
  11  -4  -5    0.99    7.35
 -11   4   5    6.32   11.20
 -11  -4   5   10.08    7.17
  11  -4   5    6.01    5.52
  11   4  -5    6.94    6.94
  11  -4  -5   12.97    6.28
  11  -5  -5   13.01    7.01
  11  -5  -5   20.72    9.45
 -11  -5  -5    8.57    7.55
 -11  -5  -5    6.10    6.48
  11  -5   5    2.03    5.89
  11   5  -5   -5.75    7.29
 -11   5  -5   19.12   11.76
  11  -6  -5   10.78    7.75
 -11   6  -5  -11.80   12.61
  11  -6  -5   -1.07   11.16
  11  -6   5   13.65    7.10
  11   6  -5   16.43    9.22
 -11  -6  -5   17.81    9.74
  11   0  -6   -3.30    3.40
 -11   0  -6    0.06    3.56
 -11   0  -6   -1.50    4.35
  11   0   6   -2.43    2.00
  11   0  -6    2.27    3.13
 -11   0   6   -0.20    7.72
  11  -1   6   11.27    3.17
 -11   1  -6   15.94    6.65
 -11  -1  -6    9.16    4.86
 -11   1  -6   17.96    4.05
  11  -1  -6   12.12    4.73
  11   1  -6   16.51    5.26
  11  -1  -6   11.89    4.43
 -11  -1   6   17.20    7.85
 -11   1   6   12.30    9.32
 -11  -1  -6   19.81    5.10
 -11  -2  -6    0.91    3.80
  11   2  -6    4.44    5.42
  11  -2   6   -0.40    3.35
 -11   2   6   -5.74   10.44
 -11  -2  -6    3.24    4.95
  11  -2  -6   -2.52    4.90
  11  -2  -6    0.07    4.05
 -11   2  -6   -0.13    7.92
 -11  -2   6    1.71    6.66
 -11  -3  -6   14.32    5.71
 -11  -3  -6    7.45    6.51
 -11   3   6   23.52   13.15
 -11   3  -6   23.56   10.64
  11  -3   6   10.80    5.28
  11  -3  -6   10.26    7.02
  11   3  -6    9.69    6.94
  11  -3  -6   18.66    5.84
 -11  -3   6    7.85    7.99
 -11  -4   6   22.34    8.41
  11   4  -6   17.88    8.14
 -11  -4  -6   13.90    6.57
 -11   4  -6   12.25   11.52
  11  -4  -6   10.48    6.38
  11  -4   6   13.06    6.09
 -11  -4  -6    3.82    6.78
  11  -4  -6   23.79    8.51
 -11   4   6   10.92   12.26
 -11   5  -6  -10.29   11.36
  11   5  -6    4.08    7.80
  11  -5   6    7.72    6.36
 -11  -5  -6    5.68    6.57
  11  -5  -6    2.26    8.15
 -11  -5  -6   -4.30    6.32
  11  -5  -6   -2.92    5.90
 -11  -6  -6   18.25    9.34
  11  -6   6    4.16    6.71
  11   6  -6   10.30    9.40
  11  -6  -6   12.88    8.17
 -11   6  -6    1.27   13.05
  11  -6  -6   -3.60   10.15
  11   0  -7   -0.43    3.14
 -11   0  -7    0.80    4.60
 -11   0  -7    6.09    4.00
 -11   0   7   11.03    9.25
  11   0  -7    4.86    4.06
  11  -1  -7   38.12    5.95
 -11   1  -7   45.87    8.33
  11  -1   7   43.81    5.35
 -11   1   7   50.31   12.01
 -11  -1   7   40.11    9.64
 -11   1  -7   41.04    5.63
 -11  -1  -7   46.08    7.29
  11   1  -7   43.39    7.03
  11  -1  -7   42.44    6.51
 -11  -1  -7   36.23    6.85
 -11   2   7   12.77   12.19
  11  -2  -7    4.91    5.51
  11  -2   7    7.61    3.87
  11   2  -7    8.32    6.07
 -11   2  -7   16.14    8.54
 -11  -2  -7   12.08    6.07
 -11  -2  -7   14.96    5.17
  11  -2  -7    8.09    4.69
 -11  -2   7   28.35    8.75
  11  -3  -7    3.73    5.07
 -11   3   7   -1.33   13.21
 -11   3  -7  -10.36    9.95
 -11  -3  -7   -4.47    5.60
 -11  -3   7    8.83    7.89
  11  -3   7   11.21    4.83
  11   3  -7   -4.67    6.35
  11  -3  -7   -5.45    5.95
 -11  -3  -7    8.07    5.20
  11   4  -7    7.29    7.44
 -11  -4  -7   -1.27    6.29
 -11  -4  -7   -0.46    5.26
 -11  -4   7   -1.71    7.26
 -11   4  -7   -5.48   10.32
  11  -4   7    6.06    5.50
  11  -4  -7    3.91    5.45
  11  -4  -7    1.83    6.55
 -11   4   7  -16.83   11.23
  11  -5  -7   -5.81    6.26
  11   5  -7    0.33    7.51
 -11   5  -7   -9.85   11.11
  11  -5   7   10.91    6.48
 -11  -5  -7   12.67    7.63
 -11  -5  -7    0.98    7.33
  11  -5  -7    7.24    8.46
  11   6  -7   -5.75    8.62
 -11   6  -7    2.57   14.01
  11  -6   7    3.33    7.26
  11  -6  -7   19.22    9.18
 -11  -6  -7   12.09   10.01
 -11  -6  -7    9.01    8.10
  11  -6  -7   -2.06   10.02
  11   0  -8    5.59    4.55
 -11   0  -8    6.67    5.37
 -11   0   8  -15.59    8.92
 -11   0  -8   -0.23    4.60
  11   0  -8    1.55    3.31
  11   1  -8    3.19    5.20
  11  -1  -8    7.00    4.77
  11  -1  -8    5.25    4.71
 -11  -1   8    8.90    9.39
 -11   1   8    0.10   10.95
 -11   1  -8    3.91    4.71
 -11   1  -8    4.57    6.12
 -11  -1  -8   -1.42    4.57
  11  -1   8    6.19    3.48
 -11  -1  -8    0.71    4.16
 -11  -2  -8   22.39    6.20
  11  -2  -8   23.96    6.28
 -11   2  -8   17.12    8.88
  11   2  -8   27.55    7.65
  11  -2  -8   23.79    6.70
 -11   2   8   19.03   13.63
 -11  -2  -8   24.28    7.13
 -11  -2   8   27.52    9.90
  11  -2   8   22.92    5.32
 -11   3   8   12.47   13.66
 -11  -3  -8   14.93    7.51
  11  -3  -8   25.24    7.88
  11  -3  -8   39.96    7.60
  11  -3   8   17.27    5.75
 -11  -3   8   28.18    9.60
  11   3  -8   29.62    8.16
 -11   3  -8   27.73   10.97
 -11  -3  -8   36.27    7.82
 -11  -4  -8   13.33    7.85
  11   4  -8    2.53    7.81
 -11  -4  -8   11.17    6.87
  11  -4  -8    9.84    7.67
 -11  -4   8    8.97    8.10
  11  -4   8   15.74    6.45
 -11   4  -8    8.30   10.75
  11  -4  -8    7.60    6.32
 -11   4   8   15.24   13.03
  11   5  -8   -2.95    8.08
 -11   5  -8   -6.82   11.60
 -11  -5  -8    0.05    6.58
  11  -5   8    5.41    6.42
  11  -5  -8   -0.66    8.05
 -11  -5  -8    6.63    8.28
  11  -5  -8   -6.80    6.02
 -11  -6  -8    4.03    9.81
  11  -6  -8    6.32    8.20
 -11  -6  -8    8.51    8.75
  11   6  -8   -0.46    9.19
  11  -6   8   12.21    7.89
  11   0  -9   -5.28    4.73
 -11   0  -9    1.12    5.12
 -11   0  -9   -5.08    4.69
 -11   0   9   -2.99   10.70
 -11  -1   9   21.52   11.10
 -11  -1  -9   27.40    6.59
  11  -1   9   26.48    4.89
 -11  -1  -9   12.37    6.29
  11  -1  -9   17.55    5.51
  11  -1  -9   16.92    5.84
  11   1  -9   18.24    6.59
 -11   1  -9   20.00    7.41
 -11   1   9   34.82   13.38
 -11   2   9    3.02   13.55
  11  -2  -9   10.45    6.83
  11   2  -9   15.25    7.03
 -11  -2  -9    9.94    5.69
 -11  -2   9   -0.47    9.37
 -11  -2  -9   13.52    7.18
  11  -2   9   13.79    5.12
 -11   2  -9   -4.38    7.58
  11  -2  -9    9.38    5.80
 -11  -3   9   11.92    9.03
  11  -3  -9   11.49    6.49
 -11  -3  -9   13.88    7.34
  11  -3   9    6.05    5.06
 -11   3   9   -2.62   12.97
 -11   3  -9   18.49    9.83
  11   3  -9   20.53    7.76
  11  -3  -9   15.36    6.19
 -11  -3  -9   18.17    6.55
 -11   4  -9  -13.87    9.67
  11  -4   9    2.04    5.34
 -11  -4  -9   -0.99    7.04
  11  -4  -9   -0.75    6.38
 -11  -4  -9    4.80    6.01
 -11   4   9    8.95   13.72
  11  -4  -9    5.74    6.42
  11   4  -9    0.52    7.38
  11  -5   9    4.65    6.35
 -11  -5  -9   27.58    8.87
  11   5  -9   -8.58    7.73
  11  -5  -9   -0.41    6.97
  11  -5  -9    5.76    8.09
 -11   5  -9   -6.43   11.51
 -11  -5  -9    7.11    9.20
 -11   0 -10   -0.10    4.95
 -11   0 -10    3.63    5.80
  11   0 -10   -5.17    5.09
 -11   0  10    2.68   11.77
  11  -1 -10    6.59    5.34
 -11  -1  10   34.61   12.15
 -11   1  10   11.56   13.76
 -11   1 -10    2.08    6.40
  11   1 -10   13.62    6.59
 -11  -1 -10    5.67    6.25
  11  -1 -10    3.36    5.31
 -11  -1 -10   17.57    6.08
 -11   2 -10   72.07   11.16
  11  -2  10   71.81    8.47
  11  -2 -10   67.91    9.24
 -11  -2 -10   72.41   11.05
 -11  -2 -10   71.03   10.21
 -11   2  10   65.30   16.06
  11  -2 -10   71.30    9.99
  11   2 -10   67.15    9.93
 -11  -2  10   64.20   12.35
 -11   3  10  -13.26   13.18
 -11  -3 -10    0.22    5.25
  11   3 -10   -3.50    6.74
 -11   3 -10  -12.12    8.00
  11  -3  10   -1.06    4.94
 -11  -3 -10   -5.05    5.90
  11  -3 -10    2.81    5.54
 -11  -3  10   -0.90    8.52
  11  -3 -10   -7.32    5.78
 -11  -4 -10   -3.85    7.52
 -11  -4 -10   12.38    7.03
  11  -4 -10   -1.05    6.32
  11   4 -10   -3.10    7.35
  11  -4 -10   -2.32    6.28
  11  -4  10   10.70    6.50
 -11   4 -10  -14.87    8.92
 -11   4  10    1.97   13.64
 -11   5 -10  -19.13   10.81
  11  -5  10    4.05    6.52
 -11  -5 -10   11.46    9.28
 -11  -5 -10    5.77    7.46
  11  -5 -10   -0.03    8.22
  11   5 -10    1.74    8.64
  11  -5 -10    7.36    7.94
 -11   0 -11   -0.23    6.23
 -11   0 -11   -0.76    5.00
  11   0 -11    9.20    6.27
 -11   0  11    0.85   12.52
  11  -1 -11   47.87    8.51
 -11  -1  11   29.90   12.53
 -11  -1 -11   30.23    7.34
 -11   1 -11   41.29    8.78
  11  -1 -11   37.75    7.07
 -11  -1 -11   34.74    8.60
 -11   1  11   47.92   15.17
  11   1 -11   59.20    9.12
  11  -2 -11   25.13    7.26
 -11  -2 -11   12.59    7.63
 -11  -2 -11   13.61    6.45
  11  -2 -11   22.12    6.97
 -11   2 -11   19.61    8.38
 -11   2  11   21.90   14.50
 -11  -2  11    2.67    9.60
  11   2 -11   20.37    7.24
  11   3 -11  -11.31    6.33
 -11  -3 -11    6.15    5.94
 -11   3  11   -4.85   13.81
  11  -3 -11   -8.75    5.61
  11  -3 -11    4.13    6.64
 -11  -3 -11    0.14    7.11
  11  -3  11   -3.31    5.47
 -11   3 -11   -5.61    8.09
 -11  -3  11   -8.48    8.70
 -11  -4 -11   12.36    8.99
 -11   4 -11  -10.11    9.59
 -11  -4 -11   18.60    7.96
 -11   4  11    0.53   14.74
  11  -4 -11    7.06    7.19
  11  -4 -11   20.21    8.18
  11  -4  11   14.44    7.22
  11   4 -11   -4.14    7.53
 -11  -5 -11   -4.96    9.19
  11  -5  11   -2.30    7.18
  11   5 -11    5.02    9.37
  11  -5 -11    4.20    8.35
  11  -5 -11    8.33    8.44
 -11   5  11   -5.17   15.40
 -11  -5 -11    8.87    7.87
 -11   0  12  -15.40   11.00
  11   0 -12    1.25    5.93
 -11   0 -12   -4.77    4.79
  11   1 -12   49.69    9.19
 -11  -1 -12   48.63    8.95
  11  -1 -12   56.75    9.25
 -11   1  12   29.57   14.59
 -11  -1 -12   45.97    9.79
 -11  -1  12   73.28   14.44
 -11   1 -12   49.41    9.41
  11  -2 -12   13.08    6.37
 -11  -2  12   -5.81    9.53
  11  -2 -12    1.10    5.96
 -11   2 -12  -13.73    5.93
 -11   2  12   -3.59   13.75
  11   2 -12    0.20    6.75
 -11  -2 -12    7.46    5.67
 -11  -2 -12   -5.53    6.99
 -11  -3 -12    4.83    6.29
 -11   3 -12   -6.92    7.75
  11  -3  12   -3.19    6.24
 -11  -3 -12   -3.38    7.30
 -11   3  12  -26.95   13.50
 -11  -3  12    4.30   10.01
  11   3 -12   20.28    8.31
  11  -3 -12    1.12    6.26
  11  -3 -12    0.05    6.17
  11  -4 -12   23.08    8.29
  11  -4 -12    4.37    7.58
 -11  -4 -12  -13.66    7.50
 -11   4  12   -2.96   15.11
  11  -4  12   -0.95    6.79
 -11  -4 -12   16.96    7.83
  11   4 -12    8.11    8.51
 -11   4 -12  -13.71    8.94
  11  -5 -12   -2.25    8.38
  11  -5  12  -19.78    6.86
  11   5 -12   -1.22    8.81
  11  -5 -12    7.92    8.27
 -11   5  12   25.42   17.83
 -11  -5 -12   11.43    8.34
  11   0 -13    6.08    6.69
 -11   0 -13    0.09    5.17
 -11   0  13   -1.63   12.48
  11   0  13   15.96    8.95
  11  -1 -13   47.09    9.06
 -11  -1 -13   32.44    8.18
 -11   1 -13   28.37    8.25
 -11   1  13   27.65   15.17
  11   1 -13   26.99    8.58
 -11  -1  13   14.96   12.99
 -11  -2 -13   10.21    6.31
 -11   2  13   -4.89   14.52
 -11   2 -13    7.96    7.72
 -11  -2 -13   -7.57    7.31
  11  -2 -13   11.49    6.73
 -11  -2  13   -9.65   10.10
  11  -2 -13    1.02    6.14
  11   2 -13   10.04    7.69
 -11  -3  13    0.19   10.43
 -11   3  13    8.86   15.78
 -11   3 -13   17.25    9.23
  11   3 -13    8.34    7.84
 -11  -3 -13   -2.16    8.34
  11  -3 -13   12.78    7.34
  11  -3 -13    4.11    7.01
 -11  -3 -13    0.99    6.24
 -11  -4 -13    6.35    7.57
 -11   4  13   -5.50   15.77
  11  -4 -13   15.19    8.55
 -11  -4 -13   -7.97    8.48
  11  -4 -13    8.61    7.26
  11  -4  13   -9.98    7.52
 -11   4 -13  -17.11    8.98
  11   4 -13    4.02    8.92
 -11   0 -14    1.51    5.58
 -11   0  14  -21.91   12.82
  11   0 -14   -6.02    6.78
 -11   1  14   27.50   15.88
  11   1  14   52.82   12.53
 -11   1 -14   46.75    9.82
 -11  -1 -14   25.81    8.26
  11   1 -14   52.03   10.35
 -11  -1  14   28.89   14.17
  11  -1 -14   52.94   10.00
 -11   2  14    6.17   15.22
 -11  -2 -14    7.39    6.68
 -11   2 -14    6.62    7.66
  11  -2 -14   -2.67    6.41
  11   2 -14    1.65    7.53
 -11  -2  14  -12.63   10.73
  11  -3 -14    9.72    7.60
  11  -3 -14   -1.02    7.57
 -11   3  14   -1.70   15.73
 -11  -3 -14  -17.91    9.03
 -11  -3 -14    4.86    6.84
 -11   3 -14  -18.36    7.34
  11   3 -14    5.85    8.67
 -11  -4 -14  -13.14   10.76
  11  -4 -14   -0.80    7.77
 -11  -4 -14    8.44    8.15
  11   4 -14  -10.10    8.15
  11  -4 -14   21.23    8.32
 -11   4  14  -26.34   16.78
  11   0 -15   -1.78    7.43
 -11   0 -15    6.64    6.46
 -11   0  15  -11.66   13.42
  11  -1 -15   23.30    8.60
  11   1  15   37.70   11.86
 -11  -1  15   13.88   13.86
 -11  -1 -15   23.70    7.71
  11   1 -15   23.16    9.44
 -11   1 -15    9.65    7.65
 -11   1  15   14.42   15.51
 -11   2 -15  -11.55    6.77
 -11  -2  15  -18.71   10.90
  11   2 -15    8.54    9.02
  11  -2 -15   -3.30    6.83
 -11  -2 -15    4.99    6.64
  11   2  15   11.52   10.86
 -11   2  15    4.14   15.49
  11   3 -15    2.14    9.08
 -11   3  15  -21.13   16.46
 -11  -3 -15    3.82    6.89
 -11   3 -15  -11.77    8.28
  11  -3 -15   13.45    7.51
  11  -3 -15   -1.86    7.91
 -11   0  16  -20.14   13.86
  11   0 -16    1.55    7.52
 -11   0 -16    7.17    6.81
  11   1  16   33.33   12.69
 -11   1  16  -26.15   14.10
  11  -1 -16   -1.87    7.78
  11   1 -16   12.76    9.47
 -11  -1  16  -16.85   13.21
 -11   1 -16    2.98    6.60
 -11  -1 -16    0.91    6.60
 -11   2  16  -30.30   14.82
 -11   2 -16    2.69    7.79
 -11  -2  16  -20.28   11.46
  11   2  16   41.14   14.18
  11  -2 -16   -3.10    7.29
 -11  -2 -16    3.59    6.46
  11   2 -16  -10.70    8.66
  11  -3 -16    8.13    9.00
 -11   3  16    0.91   17.48
  11   3  16   41.10   15.00
 -11  -3 -16    4.95    7.62
  11   3 -16    8.33   10.43
 -11   0  17  -13.44   14.97
  11   0 -17    6.06    9.05
 -11   0 -17    2.10    6.59
 -11   1  17  -21.36   15.21
 -11  -1 -17    1.44    6.67
  11   1  17   27.69   13.37
 -11  -1  17  -29.70   13.03
 -11   1 -17    1.01    7.11
  11  -1 -17   -0.36    8.38
  11   2 -17   -7.42    9.49
 -11   2  17  -28.97   16.73
 -11  -2 -17    0.92    7.19
  11  -2 -17   -0.89    8.42
 -11   2 -17   -8.25    7.75
  11   2  17   32.81   14.13
 -11   0 -18   -3.06    7.02
 -11   0  18  -16.51   15.20
  11   0 -18  -16.74    7.95
 -12   0   0 2010.79   63.18
 -12   0   0 2035.96   58.53
  12   0   0 2145.82   52.34
  12   1   0   24.22    3.65
 -12   1   0   15.62    7.19
  12  -1   0   28.92    4.21
 -12   1   0   31.02    5.69
 -12  -1   0   28.11    5.98
  12   2   0   12.67    4.10
 -12  -2   0    5.38    4.57
  12  -2   0   16.96    3.99
 -12   2   0   10.51    7.57
 -12   2   0    7.63    5.56
 -12  -2   0    5.12    2.88
 -12  -3   0   11.47    5.83
 -12   3   0   12.29    9.81
  12   3   0   14.11    5.31
  12  -3   0   25.03    5.32
 -12  -3   0    9.58    3.71
 -12   4   0   66.98   13.22
 -12  -4   0   62.37   10.11
  12  -4   0   47.16    7.88
 -12  -5   0   12.94    7.48
  12  -5   0    6.71    6.04
 -12   5   0    5.18   10.70
  12  -6   0    8.08    7.79
 -12   6   0   13.56   11.29
 -12   0   1  363.87   15.49
 -12   0  -1  360.23   16.06
 -12   0   1  372.90   17.00
 -12   0  -1  383.09   16.13
  12   0   1  367.51   12.13
  12   0  -1  375.84   13.20
 -12  -1  -1  253.73   11.58
 -12   1   1  254.06   14.32
 -12   1  -1  243.69   15.31
 -12  -1  -1  248.06   13.33
  12  -1  -1  264.99   11.06
 -12   1  -1  260.80   12.35
  12  -1   1  253.73   10.42
 -12   1   1  247.98   14.25
 -12  -1   1  247.26   10.43
 -12  -1   1  243.94   13.87
  12   1  -1  256.67   10.61
  12   1   1  242.54    9.16
 -12   2  -1   85.96   11.14
  12  -2  -1   81.23    7.32
  12  -2   1   77.65    6.80
 -12   2   1   88.67   12.06
 -12  -2  -1   84.16    9.03
 -12  -2   1   80.91    9.16
 -12  -2   1   83.85    5.67
 -12  -2  -1  101.47    6.94
  12   2  -1   85.14    7.44
 -12   2  -1   88.57    7.96
  12   2   1   84.39    6.57
 -12   2   1   79.98   11.18
 -12   3  -1   25.84   10.27
 -12   3   1   19.65    9.74
  12   3   1   12.64    5.10
  12  -3  -1   35.46    5.95
 -12  -3   1   36.23    7.36
 -12  -3  -1   37.98    7.68
 -12  -3  -1   22.46    4.65
  12  -3   1   21.33    5.13
  12   3  -1   22.37    6.08
  12  -4  -1    3.79    4.62
 -12  -4  -1    6.86    6.15
  12  -4   1   10.93    5.44
 -12   4  -1    2.91   10.87
 -12  -4   1    8.62    6.24
  12  -5   1    1.22    5.37
  12  -5  -1    9.15    5.95
 -12  -5   1    5.90    7.18
 -12   5   1   26.54   10.91
 -12   5  -1    8.51   11.17
 -12  -5  -1   10.77    7.14
  12  -6  -1    8.80    7.42
 -12  -6  -1    9.75    8.63
  12  -6   1   18.66    7.56
 -12   6  -1    7.22   11.86
 -12   6   1    5.24   10.71
  12   0   2  599.27   16.70
 -12   0  -2  594.57   21.84
 -12   0  -2  574.57   21.72
 -12   0   2  573.15   23.45
  12   0  -2  595.07   18.72
  12  -1  -2  211.34   10.34
 -12  -1   2  231.94   13.79
 -12  -1  -2  217.21   12.33
 -12  -1  -2  233.94   11.47
  12   1  -2  214.46   10.28
  12  -1   2  217.61    9.27
 -12  -1   2  227.43    9.34
 -12   1  -2  227.24   10.90
  12   1   2  217.90    7.62
 -12   1   2  216.03   13.21
 -12   1  -2  217.89   14.49
 -12   1   2  232.57   14.55
  12   2   2   32.22    3.81
  12  -2  -2   27.13    5.02
  12   2  -2   33.15    5.54
 -12  -2  -2   26.26    5.85
  12  -2   2   19.33    4.19
 -12   2   2   25.72    8.32
 -12   2  -2   19.77    3.83
 -12  -2  -2   26.19    4.80
 -12   2  -2   21.36    8.81
 -12  -2   2   25.58    3.36
 -12  -2   2   20.97    6.01
 -12   3  -2   64.37   12.32
 -12  -3  -2   50.99    8.48
 -12  -3   2   50.52    8.55
  12  -3  -2   48.96    9.61
  12  -3   2   53.51    6.97
 -12  -3  -2   51.04    6.68
 -12   3   2   26.22   10.05
  12   3  -2   58.21    7.64
  12  -3  -2   49.08    7.21
  12  -4  -2   14.87    5.76
 -12  -4   2   30.97    7.92
 -12  -4  -2   14.23    6.82
  12   4  -2   17.19    6.92
 -12   4  -2   14.16   11.25
  12  -4   2   14.48    5.81
 -12  -4  -2   11.11    5.65
  12  -4  -2   10.97    9.01
  12  -5  -2   -2.55    9.79
 -12  -5  -2   23.85    8.43
 -12  -5   2   16.62    7.86
  12  -5   2   26.53    6.98
 -12   5  -2   33.72   12.38
  12  -5  -2   13.13    6.73
  12  -6  -2    4.19    7.49
 -12   6  -2   12.95   12.06
  12  -6   2    7.33    6.54
 -12  -6  -2    8.31    8.28
 -12   0  -3   82.74    9.45
  12   0  -3   76.87    6.90
 -12   0   3   83.46   11.08
 -12   0  -3   85.09    7.59
 -12   0   3   78.79    7.90
  12   0   3   82.24    4.47
  12  -1   3  416.48   14.11
 -12   1  -3  415.30   16.12
  12  -1  -3  439.19   15.97
  12   1  -3  453.00   16.05
 -12  -1   3  431.21   19.81
 -12  -1  -3  418.25   17.13
 -12  -1   3  452.93   13.96
 -12  -1  -3  430.31   18.64
 -12   1  -3  434.48   19.78
 -12   1   3  425.89   20.59
 -12  -2   3   36.06    7.67
  12  -2   3   29.90    4.83
 -12   2   3   30.12    8.94
 -12  -2  -3   28.97    6.35
  12  -2  -3   35.11    7.27
  12  -2  -3   22.04    5.01
 -12   2  -3   27.18    9.16
 -12  -2  -3   22.18    4.90
  12   2  -3   40.88    6.00
 -12   3  -3  182.88   18.41
 -12   3   3  154.98   17.60
  12   3  -3  160.28   11.74
  12  -3   3  157.50   10.65
  12  -3  -3  134.25   13.51
 -12  -3   3  172.80   13.44
 -12  -3  -3  154.70   10.61
 -12  -3  -3  173.23   13.02
  12  -3  -3  178.65   11.40
  12  -4   3    1.23    4.43
  12   4  -3   -8.94    5.97
 -12  -4  -3    1.38    6.04
  12  -4  -3    3.97    8.11
  12  -4  -3   -2.05    4.69
 -12   4  -3   -3.58   10.74
 -12  -4  -3   -0.20    4.73
 -12  -4   3   -1.89    6.00
  12  -5   3    7.21    5.81
 -12   5  -3   13.36   12.03
 -12  -5  -3    6.12    7.01
  12   5  -3   18.29    7.93
 -12  -5   3   15.59    7.85
  12  -5  -3    6.39    5.86
  12  -5  -3    7.86   10.11
  12  -6  -3    9.24    8.25
  12  -6   3   14.39    7.06
 -12   6  -3   -2.74   12.37
 -12  -6  -3    3.06    7.63
  12  -6  -3  -20.97   11.56
  12   0  -4   62.20    6.45
  12   0   4   52.84    3.63
 -12   0   4   62.28    8.95
 -12   0   4   60.49    6.53
 -12   0  -4   51.32    6.46
 -12   0  -4   61.76    8.20
  12  -1   4   36.59    4.49
  12  -1  -4   44.95    6.02
 -12   1  -4   37.22    8.22
 -12   1  -4   35.08    4.59
  12  -1  -4   41.10    5.79
 -12  -1   4   37.99    7.86
 -12  -1  -4   47.50    6.54
 -12   1   4   30.87    8.90
  12   1  -4   39.87    5.78
 -12  -1  -4   45.84    6.74
 -12  -2   4  127.85   12.21
 -12  -2  -4  134.90    9.53
 -12   2   4  127.83   15.83
  12   2  -4  148.97   10.41
  12  -2  -4  138.76    9.69
  12  -2   4  129.33    8.30
 -12   2  -4  148.57   14.75
 -12  -2  -4  120.51   10.56
  12  -2  -4  152.94   11.35
  12  -3   4   29.93    5.83
  12  -3  -4   32.50    8.70
 -12   3   4   21.49   11.77
 -12  -3  -4   20.57    5.51
 -12   3  -4   32.93   11.67
  12   3  -4   22.40    7.34
 -12  -3  -4   24.91    7.23
 -12  -3   4   21.99    7.70
  12  -3  -4   24.47    6.10
 -12  -4   4   78.02   11.43
 -12  -4  -4   67.79    8.99
 -12  -4  -4   86.51   11.87
 -12   4  -4   71.26   13.91
  12  -4  -4   86.89    9.88
  12   4  -4   71.05    9.80
  12  -4   4   85.35    9.49
  12  -4  -4   74.06   11.94
 -12   5  -4   -5.09   11.20
  12  -5  -4   -1.81    9.13
 -12  -5   4    2.23    7.26
  12   5  -4    7.37    7.66
 -12  -5  -4   12.27    8.00
  12  -5  -4    5.88    6.04
  12  -5   4   11.59    6.10
 -12  -6  -4   14.14    8.56
  12  -6  -4   13.47    8.58
  12   6  -4   10.98    8.99
  12  -6  -4  -21.45   11.30
 -12   6  -4   11.95   13.37
  12  -6   4   10.97    6.76
 -12   0   5  699.38   29.08
 -12   0  -5  721.13   26.11
 -12   0  -5  743.74   26.00
  12   0   5  704.61   18.80
  12   0  -5  666.88   22.90
  12  -1  -5   33.99    5.78
 -12   1  -5   35.66    7.89
 -12  -1   5   33.68    8.24
  12  -1  -5   37.99    5.80
 -12  -1  -5   38.62    6.47
 -12  -1  -5   32.67    5.92
  12  -1   5   35.72    4.07
 -12   1   5   26.10    9.22
 -12   1  -5   35.51    4.70
  12   1  -5   26.96    5.63
  12   2  -5   34.10    6.89
  12  -2   5   34.77    5.31
 -12  -2   5   44.19    8.96
  12  -2  -5   36.22    7.44
 -12   2  -5   32.13    9.66
 -12   2   5   41.97   11.60
 -12  -2  -5   53.29    7.21
 -12  -2  -5   28.40    6.73
  12  -2  -5   35.22    6.26
 -12   3  -5   76.37   13.30
 -12  -3  -5   89.53   11.18
  12   3  -5   74.86    9.46
  12  -3  -5   75.84    8.99
  12  -3   5   77.77    8.69
  12  -3  -5   90.17   12.33
 -12   3   5   92.70   14.75
 -12  -3  -5   74.24    8.76
 -12  -3   5   76.87   11.03
 -12  -4  -5   11.97    7.13
  12  -4  -5    5.63    5.69
 -12  -4  -5   17.39    6.66
  12  -4   5    9.49    5.52
 -12   4  -5   11.33   11.48
  12   4  -5   20.10    7.86
  12  -4  -5    9.23    8.12
 -12  -4   5    5.89    7.44
 -12  -5  -5   -6.93    6.54
  12  -5  -5   13.22    9.29
  12  -5   5   -0.29    5.22
 -12   5  -5    8.13   12.15
  12  -5  -5    8.25    6.72
 -12  -5  -5    6.96    6.46
  12   5  -5    1.48    7.53
  12  -6  -5    1.95   11.77
 -12   6  -5   -4.89   12.79
  12   6  -5    3.74    8.60
  12  -6   5   10.78    7.55
  12  -6  -5   20.48    8.54
 -12  -6  -5    5.94    8.53
  12   0  -6    8.31    4.26
 -12   0  -6   -0.33    3.62
 -12   0   6   12.15    8.61
  12   0  -6    7.51    3.71
 -12   0  -6    1.23    4.78
  12  -1   6   24.56    3.85
 -12   1   6   30.46   10.08
  12   1  -6   29.55    5.88
  12  -1  -6   22.84    5.43
 -12  -1   6   41.85    9.09
 -12   1  -6   19.51    4.33
 -12   1  -6   21.94    7.31
 -12  -1  -6   24.76    5.98
 -12  -1  -6   29.86    6.02
  12  -1  -6   21.53    5.10
  12  -2   6   16.75    4.45
 -12   2   6   23.98   12.06
 -12   2  -6   15.96    8.89
 -12  -2  -6   15.12    6.15
  12   2  -6   17.16    6.17
 -12  -2   6    8.41    7.57
 -12  -2  -6   15.36    5.32
  12  -2  -6   19.68    5.51
  12  -2  -6   23.24    6.75
  12  -3   6    2.91    4.72
 -12  -3  -6   -5.82    5.63
  12   3  -6   14.09    7.30
  12  -3  -6    7.59    7.40
 -12  -3  -6   17.62    6.07
 -12  -3   6   17.98    9.00
 -12   3   6   16.75   13.03
  12  -3  -6    8.94    5.28
 -12   3  -6    4.71   10.60
 -12  -4  -6   21.45    7.11
  12   4  -6   24.41    8.41
  12  -4  -6   19.35    8.56
  12  -4  -6   24.16    7.03
 -12   4  -6   28.41   12.06
  12  -4   6   19.88    6.58
 -12   4   6   22.17   12.77
 -12  -4   6   25.36    9.10
 -12  -4  -6   10.38    7.35
  12  -5  -6   -6.35    5.97
 -12  -5  -6    8.95    7.12
 -12   5  -6   -4.87   11.92
  12  -5   6    4.78    6.01
  12  -5  -6    4.12    8.61
  12   5  -6    8.15    7.97
 -12  -5  -6   12.15    8.05
 -12  -6  -6    4.49    8.32
  12  -6  -6   -6.97   10.47
  12  -6   6    7.71    6.97
  12  -6  -6    9.31    8.56
 -12   6  -6  -14.09   13.45
  12   6  -6    6.29    9.50
 -12   0  -7  244.91   13.23
  12   0  -7  232.56   10.91
 -12   0   7  226.93   18.93
  12   0  -7  233.67   12.61
 -12   0  -7  226.88   14.46
 -12   1  -7    6.90    6.68
 -12  -1  -7    8.17    5.05
  12  -1  -7    5.80    4.32
 -12  -1   7   -3.17    7.88
 -12   1   7   26.49   11.05
 -12  -1  -7    6.47    4.68
  12  -1  -7    6.30    4.97
  12   1  -7    5.25    5.25
  12  -1   7   11.46    3.40
 -12   1  -7    5.55    3.88
 -12  -2  -7  123.81   10.87
 -12   2  -7  131.09   14.67
  12  -2  -7  139.69   10.72
 -12   2   7  138.00   20.26
  12  -2  -7  120.00   11.31
  12  -2   7  136.23    8.92
 -12  -2   7  137.00   14.90
  12   2  -7  126.76   11.51
 -12  -2  -7  123.11   11.66
  12  -3  -7   24.27    6.43
 -12   3   7   27.53   13.72
 -12   3  -7    7.30   10.53
 -12  -3   7   23.37    9.16
  12  -3   7   29.75    6.70
  12  -3  -7   14.66    7.53
 -12  -3  -7   22.08    6.37
  12   3  -7   22.71    7.86
 -12  -3  -7   17.80    7.14
 -12   4   7    0.75   12.45
  12   4  -7   13.07    7.64
 -12  -4  -7   15.12    6.74
 -12  -4  -7   10.59    7.26
 -12  -4   7   20.94    9.05
  12  -4  -7   13.03    6.37
  12  -4  -7   19.38    8.18
  12  -4   7   16.83    6.13
 -12   4  -7   17.95   11.82
  12  -5  -7    5.30    8.59
 -12  -5  -7   10.06    7.34
  12  -5  -7    9.91    7.65
 -12   5  -7   -4.06   11.90
  12  -5   7   14.62    6.60
 -12  -5  -7    4.37    7.62
  12   5  -7   11.92    8.19
  12  -6  -7   13.94    8.80
 -12  -6  -7    5.69    9.43
  12  -6   7   11.06    7.80
  12   6  -7    4.28    8.94
 -12   6  -7  -26.24   12.77
  12  -6  -7  -10.37    9.49
 -12   0  -8   17.39    6.26
 -12   0   8   42.80   11.63
 -12   0  -8   32.59    6.43
  12   0  -8   25.57    6.28
  12   1  -8   24.15    6.51
 -12   1  -8   23.12    7.51
 -12  -1   8   19.87    9.55
  12  -1  -8   24.79    6.10
 -12  -1  -8   17.51    6.33
 -12  -1  -8   23.52    6.30
  12  -1  -8   20.44    5.72
  12  -1   8   13.69    3.82
 -12   1   8   14.43   11.62
 -12   2  -8    6.39    8.49
 -12   2   8   11.13   13.65
 -12  -2  -8    6.48    4.81
 -12  -2  -8    8.70    6.32
  12  -2   8    5.04    4.54
  12  -2  -8    6.81    5.94
  12   2  -8   14.88    6.78
 -12  -2   8    5.58    9.13
  12  -2  -8    4.43    5.16
 -12  -3   8   76.76   12.09
 -12  -3  -8   57.65   10.53
  12  -3   8   66.88    8.28
  12   3  -8   67.88   10.04
 -12   3   8   51.02   14.93
 -12   3  -8   46.93   11.80
 -12  -3  -8   73.38    9.87
  12  -3  -8   60.37   10.09
  12  -3  -8   49.19    8.45
  12  -4  -8   -4.91    6.51
  12   4  -8   -1.09    7.30
  12  -4   8    8.46    5.57
 -12   4  -8  -15.00    9.97
 -12  -4  -8   10.27    6.58
  12  -4  -8   15.71    7.15
 -12  -4   8    3.06    8.02
 -12  -4  -8    7.45    7.59
 -12   4   8  -19.14   12.84
  12  -5   8    7.33    6.48
 -12  -5  -8    4.56    8.70
  12   5  -8   -3.33    8.11
  12  -5  -8    7.01    7.16
 -12   5  -8    2.95   12.39
 -12  -5  -8    7.66    7.25
  12  -5  -8    6.60    8.80
 -12   0   9   17.62   11.50
  12   0  -9    0.50    4.92
 -12   0  -9   12.19    6.12
 -12   0  -9    1.49    5.15
 -12  -1  -9   61.76    9.14
  12   1  -9   69.48    9.26
 -12   1   9   86.96   15.48
 -12   1  -9   60.92    9.64
  12  -1  -9   67.58    8.72
 -12  -1  -9   73.00    9.61
  12  -1  -9   66.75    8.31
 -12  -1   9   82.62   13.40
  12  -2  -9  108.73   10.38
 -12   2  -9  113.28   14.52
 -12  -2   9  131.94   15.75
 -12  -2  -9  128.66   11.79
  12  -2   9  116.80    9.25
  12   2  -9  121.31   12.17
 -12  -2  -9  120.85   12.67
 -12   2   9  116.00   18.20
  12  -2  -9  116.51   11.48
 -12   3   9   16.51   14.08
  12  -3  -9   19.45    6.83
 -12  -3   9   10.34    9.32
 -12   3  -9   19.79   10.00
 -12  -3  -9   18.59    7.70
  12  -3  -9   27.87    7.88
  12   3  -9   20.29    7.88
 -12  -3  -9   28.09    7.66
  12  -3   9   17.65    6.00
 -12   4  -9    8.10   10.68
 -12  -4  -9   15.76    8.39
 -12  -4   9   20.66    9.68
  12   4  -9   23.51    8.92
 -12  -4  -9   -2.70    5.47
  12  -4  -9   12.48    7.33
  12  -4   9   10.18    6.34
 -12   4   9    6.12   14.58
  12  -4  -9   23.96    8.76
  12   5  -9    0.76    8.43
  12  -5  -9    0.60    7.05
 -12   5  -9  -22.29   11.13
 -12  -5  -9   -3.44    8.03
  12  -5   9    5.31    6.89
 -12  -5  -9    5.23    6.94
  12  -5  -9    7.78    8.79
 -12   0  10    4.73   12.03
 -12   0 -10   -3.56    5.37
  12   0 -10    6.77    5.82
 -12   0 -10   -0.83    5.39
 -12  -1 -10    0.40    5.95
  12  -1 -10    5.40    5.70
  12   1 -10    4.35    6.05
 -12  -1  10   -0.02   11.20
  12  -1 -10    7.74    5.90
 -12   1  10   -0.61   12.98
 -12  -1 -10    1.78    5.07
 -12   1 -10    4.76    6.75
  12  -2  10   18.29    5.43
 -12  -2  10   13.68    9.72
  12   2 -10    7.81    6.96
  12  -2 -10   16.44    6.33
  12  -2 -10   18.05    7.46
 -12  -2 -10   14.81    7.33
 -12   2  10   20.64   14.27
 -12   2 -10   18.37    8.82
 -12  -2 -10   11.62    6.34
 -12  -3 -10   29.93    8.12
  12  -3 -10   38.54    8.26
  12   3 -10   14.75    7.67
 -12  -3  10   24.54   10.50
 -12  -3 -10   19.37    8.52
 -12   3 -10   22.58   10.01
 -12   3  10   31.07   15.11
  12  -3  10   22.47    6.51
  12  -3 -10   31.00    8.20
  12   4 -10   -0.64    7.92
 -12  -4 -10    8.45    6.84
  12  -4 -10    4.81    7.13
 -12   4 -10  -18.92    9.60
  12  -4  10   -2.58    5.76
 -12   4  10   -1.98   14.29
  12  -4 -10    2.12    6.77
 -12  -4 -10   11.19    8.53
 -12  -5 -10    6.52    7.31
  12   5 -10    8.27    9.23
 -12  -5 -10   -0.61    9.03
  12  -5 -10   -0.15    7.18
  12  -5  10    6.07    7.33
 -12   5 -10  -24.82   10.95
  12  -5 -10    5.28    8.64
 -12   0  11   19.52   12.70
 -12   0 -11    0.88    5.45
 -12   0 -11    3.51    6.45
  12   0 -11   12.67    6.45
  12  -1 -11   50.69    8.59
  12   1 -11   54.42    9.36
 -12   1 -11   62.67   10.17
 -12  -1 -11   47.65    8.77
 -12   1  11   46.99   15.00
 -12  -1 -11   47.12    9.21
 -12  -1  11   56.14   13.71
 -12  -2  11   13.44   10.10
  12  -2 -11   13.32    6.40
 -12  -2 -11    5.02    6.99
 -12   2  11   14.39   14.49
 -12  -2 -11   14.12    6.24
 -12   2 -11    7.77    7.79
  12   2 -11    8.24    7.01
  12  -2 -11   16.87    7.16
  12   3 -11    3.36    7.05
 -12  -3 -11   -0.29    6.83
 -12  -3  11    1.92    9.44
 -12  -3 -11    7.18    5.93
 -12   3  11    8.21   14.51
  12  -3  11   11.23    6.03
  12  -3 -11    5.02    6.56
  12  -3 -11    2.71    5.99
 -12   3 -11    0.25    8.35
  12   4 -11    8.19    8.56
 -12   4 -11   -8.33    9.50
  12  -4 -11    5.93    7.12
 -12  -4 -11    9.87    8.26
 -12  -4 -11    6.25    7.19
  12  -4  11   13.74    7.22
 -12   4  11    1.80   15.40
  12  -4 -11   19.75    8.29
  12   5 -11  -14.27    8.23
  12  -5 -11   21.24   10.02
 -12   5 -11  -18.44   11.60
 -12  -5 -11   14.51   10.43
 -12  -5 -11   17.43    8.94
  12  -5  11   17.40    8.22
  12  -5 -11    7.01    8.40
  12   0 -12   33.11    8.26
 -12   0 -12   37.05    8.46
 -12   0  12   41.70   14.27
 -12  -1 -12   26.30    7.52
 -12   1  12   15.82   13.69
  12   1 -12   31.72    8.50
 -12   1 -12   24.07    8.00
 -12  -1 -12   27.24    8.58
  12  -1 -12   22.17    7.32
 -12  -1  12   30.92   12.72
 -12   2  12   11.41   15.06
 -12  -2 -12   11.27    6.37
 -12  -2  12  -10.19    9.79
 -12   2 -12    0.31    7.43
  12   2 -12   14.31    7.60
 -12  -2 -12   -3.36    6.69
  12  -2 -12   11.75    6.56
  12  -2 -12    1.16    6.16
 -12   3  12  -18.93   13.99
  12   3 -12    5.49    7.76
 -12  -3 -12    4.47    7.35
  12  -3 -12   -1.28    6.46
  12  -3 -12   10.14    6.79
 -12   3 -12   -5.12    8.36
 -12  -3  12  -11.27    8.81
 -12  -3 -12    7.80    6.50
  12   4 -12    0.65    7.89
 -12   4 -12   -2.20   10.12
  12  -4  12    0.90    7.04
 -12  -4 -12    1.00    8.48
  12  -4 -12   12.51    8.41
 -12   4  12   -7.16   15.58
  12  -4 -12    8.22    7.29
 -12  -4 -12   17.28    8.26
 -12   0  13   24.09   14.01
 -12   0 -13   32.00    8.35
  12   0 -13   14.17    7.59
 -12  -1 -13   47.30    9.33
  12   1 -13   45.92    9.87
 -12  -1  13   44.87   14.20
 -12   1  13   50.84   16.28
 -12  -1 -13   47.40   10.54
  12  -1 -13   41.97    9.06
 -12   1 -13   55.79   10.14
  12   2 -13    1.61    7.81
  12  -2 -13    2.61    6.52
 -12   2 -13   -5.46    7.02
 -12  -2  13   -9.46   10.08
 -12  -2 -13    2.23    7.59
 -12   2  13   -6.79   14.59
 -12  -2 -13    0.09    5.61
  12  -3 -13   15.22    7.71
  12   3 -13    3.44    7.88
 -12   3  13  -18.95   14.60
 -12  -3 -13   -8.55    7.65
  12  -3 -13   11.15    7.39
 -12  -3 -13    2.72    6.67
 -12   3 -13    3.05    8.65
 -12  -3  13    2.70   10.97
 -12  -4 -13    4.79    6.78
 -12  -4 -13    1.37    9.22
  12   4 -13  -15.32    7.75
  12  -4 -13   -7.76    7.10
 -12   4  13  -18.62   16.30
  12  -4 -13    4.96    7.35
 -12   0 -14    7.03    6.53
 -12   0  14   -2.62   13.48
  12   0 -14   13.32    7.54
 -12   1 -14   12.83    7.54
  12   1 -14   15.07    8.65
  12  -1 -14   10.56    7.65
 -12  -1 -14    6.42    6.56
 -12  -1  14   18.08   13.53
 -12   1  14    0.24   14.36
 -12  -2 -14    0.52    5.90
 -12   2  14    2.97   15.42
  12  -2 -14    8.70    7.25
  12   2 -14    2.85    8.08
 -12  -2  14   -5.48   10.96
 -12   2 -14   -1.42    7.53
 -12   3 -14  -18.53    7.69
 -12   3  14  -14.42   15.89
  12  -3 -14   17.44    8.16
 -12  -3 -14   -0.04    6.52
  12   3 -14    5.60    8.15
 -12  -3 -14  -14.00    8.62
  12  -3 -14   -5.47    6.96
  12   4 -14  -11.81    8.64
  12  -4 -14   12.56    8.22
 -12   4  14  -21.98   16.69
  12  -4 -14    5.14    8.55
 -12  -4 -14   17.57    8.40
 -12  -4 -14   -8.33   10.65
 -12   0  15   14.28   14.92
 -12   0 -15   36.95    9.11
  12   0 -15   31.65    9.86
  12   1 -15    2.81    8.71
  12   1  15   29.80   11.41
 -12  -1 -15    4.17    6.45
  12  -1 -15   10.79    7.98
 -12   1  15   -1.16   14.51
 -12  -1  15   -8.51   12.46
 -12   1 -15   -3.43    6.65
  12   2 -15   -2.24    8.25
 -12  -2  15   -3.72   11.77
  12  -2 -15   -7.11    6.99
 -12   2 -15   -8.35    6.90
 -12  -2 -15    6.39    6.64
 -12   2  15    8.15   16.03
  12   3 -15    5.28    9.32
 -12   3  15    7.49   17.36
  12  -3 -15   16.19    8.90
 -12   3 -15   -2.46    8.83
 -12  -3 -15   18.04    8.59
  12   0 -16   31.59    9.54
 -12   0  16    3.35   14.85
 -12   0 -16   17.27    8.33
  12   1 -16    1.57    8.84
  12   1  16   23.76   11.69
  12  -1 -16   -0.28    7.83
 -12  -1 -16    4.00    6.61
 -12   1 -16   -1.92    6.72
 -12   1  16   -6.76   14.87
 -12  -1  16   -1.57   13.90
  12   2 -16   -6.50    8.96
  12  -2 -16    0.11    7.83
 -12   2 -16    2.68    8.34
  12   2  16   37.45   13.53
 -12  -2 -16   -7.72    5.92
 -12  -2  16   -6.40   12.04
 -12   2  16    3.01   16.20
  12   0 -17   29.61   10.66
 -12   0  17   30.12   17.36
 -12   0 -17   28.37    9.30
 -12  -1 -17   -5.53    6.51
 -12   1 -17    0.87    7.82
  12  -1 -17   -5.15    8.28
 -12  -1  17  -21.91   13.85
 -12   1  17  -17.18   15.81
  12   1 -17   -3.51    8.84
  13   0   0    4.32    2.64
 -13   0   0    7.10    4.70
 -13   0   0    4.69    5.28
  13  -1   0  639.56   19.49
 -13  -1   0  608.97   24.15
 -13   1   0  592.59   22.86
 -13   1   0  573.05   23.73
  13   1   0  601.89   18.12
 -13  -2   0   50.68    5.34
  13  -2   0   44.67    5.78
 -13  -2   0   49.31    7.61
 -13   2   0   29.56    9.09
 -13   2   0   47.41    7.29
  13   2   0   65.95    6.43
  13  -3   0   -2.17    3.67
  13   3   0    1.34    5.13
 -13   3   0    1.64    9.79
 -13  -3   0    2.34    5.57
 -13   4   0   -1.41   10.07
 -13  -4   0   -6.41    5.44
  13  -4   0    2.47    4.65
 -13   5   0   17.44   11.24
 -13  -5   0    2.60    7.02
  13  -5   0    3.71    5.83
 -13   6   0  -10.73   10.94
 -13  -6   0    3.75    7.65
  13  -6   0    8.94    7.18
 -13   0   1    6.71    5.47
 -13   0   1    3.75    5.09
  13   0  -1   -0.20    2.67
  13   0   1    0.45    2.17
 -13   0  -1    0.89    3.83
 -13   0  -1    3.98    5.15
 -13  -1  -1  369.25   15.02
 -13  -1  -1  374.32   17.20
 -13   1   1  344.76   18.01
 -13   1  -1  367.87   16.03
  13   1  -1  366.19   13.38
  13  -1   1  384.81   13.61
 -13   1  -1  365.28   18.55
 -13  -1   1  369.54   17.86
 -13   1   1  394.96   17.83
  13   1   1  368.43   12.02
 -13  -1   1  377.77   13.95
  13  -1  -1  365.09   14.09
 -13   2  -1   46.32    9.96
  13  -2  -1   36.54    5.75
 -13  -2   1   44.19    4.73
  13  -2   1   39.19    5.39
 -13  -2   1   46.16    7.59
  13   2   1   43.34    4.75
 -13   2   1   51.89    8.28
 -13   2   1   40.02    9.28
 -13  -2  -1   50.39    7.66
  13   2  -1   39.21    5.62
 -13  -2  -1   40.50    5.22
 -13   2  -1   45.19    6.04
  13  -3  -1    5.06    4.09
 -13   3   1   15.61    9.86
 -13   3  -1   -4.22    9.26
 -13  -3  -1    2.02    5.28
  13  -3   1   -7.83    3.11
 -13  -3   1    6.77    5.54
  13   3  -1    6.26    5.63
 -13  -3  -1    2.29    2.65
  13  -4  -1   32.85    7.02
  13  -4   1   48.05    8.02
  13   4  -1   34.47    7.55
 -13  -4   1   39.50    8.61
 -13   4  -1   52.63   12.78
 -13  -4  -1   42.71    9.06
 -13   4   1   36.12   11.65
  13  -5   1   -1.00    5.28
 -13  -5   1    4.16    6.91
 -13  -5  -1   15.87    7.79
  13  -5  -1    5.68    5.68
 -13   5  -1   -3.12   10.16
 -13   5   1   11.48   10.62
 -13   6  -1    4.84   11.82
 -13   6   1    7.40   11.05
 -13  -6  -1    5.34    8.25
  13  -6   1   11.84    6.74
  13  -6  -1   19.72    8.76
 -13   0   2    4.72    5.66
 -13   0   2   -2.34    4.89
 -13   0  -2    4.18    5.05
  13   0   2    2.36    1.87
 -13   0  -2   -0.24    3.32
  13   0  -2    2.02    3.11
  13   1  -2    3.65    3.58
 -13  -1  -2   12.38    4.31
 -13   1   2    0.56    6.36
 -13   1  -2    6.78    3.76
 -13   1  -2    7.29    6.80
  13  -1   2    0.15    2.31
  13   1   2    5.49    2.09
 -13  -1   2    0.57    3.11
 -13  -1  -2    3.33    3.93
 -13  -1   2    9.36    5.49
 -13   1   2    9.86    6.60
  13  -1  -2    7.43    3.39
  13   2   2   19.00    3.47
 -13  -2   2   22.81    6.50
 -13  -2  -2   16.65    5.68
  13  -2   2   23.06    4.36
 -13   2  -2   24.98    9.21
 -13  -2  -2   19.97    4.66
 -13   2   2   27.71    8.65
 -13   2   2   12.79    8.27
  13  -2  -2   15.36    4.31
  13   2  -2   21.70    5.38
 -13   2  -2   18.80    4.05
 -13  -3  -2   67.31    7.40
  13   3  -2   74.09    8.43
  13  -3   2   52.90    7.33
 -13   3   2   69.14   11.26
  13  -3  -2   72.96    8.21
 -13  -3   2   71.22    9.95
 -13   3  -2   78.18   13.27
 -13  -3  -2   58.48    9.29
  13   4  -2   99.89   10.70
  13  -4  -2   81.76    9.67
  13  -4   2  109.14   10.27
 -13  -4  -2   97.05   12.17
 -13  -4   2   88.44   11.52
 -13   4  -2   86.88   14.33
 -13  -5  -2   11.34    7.71
  13  -5  -2    3.42    5.84
 -13   5  -2    4.94   11.19
 -13  -5   2    0.59    6.66
  13  -5   2    2.80    5.46
  13  -6   2   10.97    7.35
 -13   6   2   -0.27   10.52
  13  -6  -2   13.57    7.81
 -13   6  -2    0.26   12.13
 -13  -6  -2    2.84    8.04
  13   0   3    1.32    1.64
 -13   0   3   -2.60    6.06
 -13   0  -3    3.57    3.69
 -13   0  -3    8.03    5.14
 -13   0   3   -5.75    4.01
  13   0  -3   -1.26    3.05
  13  -1   3  119.64    6.72
 -13  -1  -3  133.97    9.40
 -13   1  -3   99.31   12.03
  13   1  -3  127.90    8.88
  13  -1  -3  130.63    8.43
 -13  -1   3  119.28   11.51
 -13   1   3  100.53   11.11
 -13  -1  -3  121.91    9.54
 -13   1  -3  124.88    8.10
 -13   1   3  143.84   13.38
 -13  -1   3  122.13    6.88
  13  -2  -3   36.15    7.37
  13   2  -3   38.00    6.29
  13  -2  -3   28.63    5.62
  13  -2   3   27.88    4.89
 -13   2   3   31.15    9.47
 -13   2  -3   34.55    9.92
 -13  -2  -3   37.29    5.81
 -13  -2   3   34.31    8.01
 -13  -2  -3   20.85    5.93
  13   3  -3  140.81   11.62
  13  -3   3  153.71   10.63
  13  -3  -3  146.57   10.78
 -13  -3   3  139.62   13.07
 -13   3   3  154.95   17.22
 -13   3  -3  137.32   18.24
 -13  -3  -3  150.24   10.51
 -13  -3  -3  135.73   12.46
  13  -3  -3  145.10   14.21
  13   4  -3   12.87    7.03
  13  -4  -3   23.23    9.76
  13  -4   3   18.48    6.00
 -13  -4  -3   26.62    8.12
  13  -4  -3   17.75    6.24
 -13  -4  -3   16.87    6.30
 -13  -4   3   18.69    7.74
 -13   4  -3   15.82   11.64
 -13  -5  -3   11.06    7.47
  13  -5  -3   11.27   10.93
 -13  -5   3   11.22    7.66
 -13   5  -3   11.10   12.05
  13   5  -3   10.64    7.64
  13  -5   3   13.59    6.39
  13  -5  -3   10.13    6.67
  13  -6   3   10.57    7.21
 -13   6  -3    4.58   13.37
  13  -6  -3   13.72    9.09
 -13  -6  -3   11.27    8.51
 -13   0  -4   -1.02    4.91
  13   0   4   -2.86    1.59
 -13   0   4   -0.35    5.11
 -13   0   4   17.70    7.39
 -13   0  -4   -2.52    3.31
  13   0  -4    1.87    3.44
  13  -1  -4   59.90    7.86
  13   1  -4   61.99    7.19
 -13  -1   4   60.15    9.14
  13  -1   4   50.66    5.04
 -13   1  -4   58.79    9.30
 -13  -1  -4   53.01    7.40
 -13  -1  -4   60.00    7.70
 -13   1  -4   57.63    6.21
 -13   1   4   49.26    9.77
  13  -1  -4   51.37    6.51
 -13  -2  -4   74.88    7.99
  13  -2   4   86.90    7.17
  13  -2  -4   75.32   10.24
 -13   2  -4   66.00   11.12
 -13  -2   4   75.08   11.04
  13   2  -4   65.64    7.85
  13  -2  -4   74.84    7.96
 -13  -2  -4   75.51    8.99
 -13   2   4   80.88   12.08
 -13  -3  -4   17.60    7.02
 -13   3  -4    3.00   11.07
 -13  -3   4   15.55    7.64
 -13   3   4   14.19   11.62
  13  -3   4   12.05    4.92
  13  -3  -4   17.09    8.54
  13  -3  -4   -0.59    4.33
  13   3  -4   16.02    6.91
 -13  -3  -4   11.91    4.98
 -13  -4   4   35.66    8.89
  13  -4  -4   21.99    6.70
  13  -4   4   24.19    6.46
 -13   4  -4   10.47   11.21
  13   4  -4   28.20    8.14
 -13  -4  -4   32.25    7.30
  13  -4  -4   16.37    9.16
 -13  -4  -4   21.46    7.59
  13  -5  -4    0.33    5.94
 -13  -5  -4    3.44    7.16
 -13  -5   4   -2.48    7.54
  13   5  -4   -5.33    6.94
  13  -5   4    3.19    5.85
 -13   5  -4   -2.40   11.55
  13  -5  -4   -0.78    9.62
  13  -6  -4  -15.38   11.79
  13  -6   4   11.78    7.51
 -13   6  -4    2.83   13.16
 -13  -6  -4   14.69    8.80
  13  -6  -4   10.25    8.02
  13   0   5   -1.22    1.63
 -13   0  -5    1.88    4.76
  13   0  -5   -3.74    3.55
 -13   0   5    7.14    7.46
 -13   0   5   -6.72    4.61
 -13   0  -5    0.42    3.55
  13  -1  -5   50.99    6.65
  13  -1  -5   58.61    8.10
 -13   1  -5   49.60    6.07
 -13  -1  -5   54.57    7.60
 -13  -1   5   59.16    9.61
 -13   1  -5   53.86    9.12
 -13   1   5   70.31   11.33
  13   1  -5   47.64    6.78
 -13  -1  -5   55.36    7.55
  13  -1   5   63.50    5.39
  13  -2  -5   37.67    7.63
  13   2  -5   30.04    6.74
 -13   2  -5   12.96    9.38
  13  -2   5   20.92    4.50
 -13  -2  -5   20.39    5.25
  13  -2  -5   20.70    5.47
 -13   2   5   27.89   11.26
 -13  -2  -5   17.94    6.09
 -13  -2   5   18.44    8.07
 -13  -3   5   71.10   10.86
  13   3  -5   51.60    8.96
  13  -3  -5   41.76    7.64
  13  -3  -5   45.28    9.85
 -13  -3  -5   41.54    8.58
 -13   3  -5   50.80   12.76
 -13  -3  -5   49.57    7.81
 -13   3   5   57.59   13.85
  13  -3   5   64.09    7.89
 -13  -4  -5   53.24    8.96
 -13  -4   5   38.72    9.70
  13  -4  -5   46.94   10.54
  13  -4  -5   39.73    7.86
 -13   4  -5   23.11   12.31
  13   4  -5   27.29    8.67
  13  -4   5   37.70    7.48
 -13  -4  -5   37.54    9.18
 -13  -5   5   14.63    8.75
  13  -5   5    8.87    5.82
 -13   5  -5   -5.68   11.70
 -13  -5  -5   -0.20    7.10
  13   5  -5   -0.32    7.25
  13  -5  -5    1.41    6.48
  13  -5  -5   -3.94    9.04
 -13   6  -5    1.27   13.05
  13  -6  -5    4.62    7.83
  13  -6  -5  -16.62   11.58
  13   6  -5   -8.04    8.53
 -13  -6  -5   19.43    9.93
  13  -6   5   25.29    8.49
 -13   0  -6   -0.67    4.98
 -13   0  -6   -0.91    3.96
  13   0  -6    4.67    4.17
 -13   0   6    9.81    8.43
  13   0  -6   -1.74    3.86
  13   1  -6   14.02    5.44
  13  -1  -6   19.70    5.22
 -13  -1  -6   11.55    5.15
 -13  -1  -6   19.03    5.63
 -13   1  -6   22.33    4.67
 -13   1   6    8.04    9.98
  13  -1   6   19.34    3.68
 -13   1  -6   24.59    7.99
 -13  -1   6   17.15    8.42
  13  -1  -6   18.91    5.67
  13  -2   6  129.20    8.94
 -13  -2  -6  112.78   11.24
 -13   2  -6  114.76   14.41
  13   2  -6  112.69   10.79
 -13  -2  -6  130.58   10.81
  13  -2  -6  124.23   11.83
  13  -2  -6  118.25   10.08
 -13   2   6  140.33   18.85
 -13  -2   6  118.91   13.92
  13   3  -6   54.54    9.20
  13  -3  -6   55.68   10.47
  13  -3  -6   63.91    8.92
 -13  -3   6   73.08   11.67
 -13   3  -6   63.75   13.42
 -13  -3  -6   58.08    8.72
 -13   3   6   42.72   14.68
 -13  -3  -6   45.93    9.40
  13  -3   6   60.22    7.88
 -13   4   6    0.92   12.42
  13  -4  -6    3.66    5.67
 -13   4  -6   27.89   11.95
  13   4  -6   10.50    7.45
  13  -4  -6   -0.97    7.44
 -13  -4  -6   26.64    7.59
 -13  -4   6   -4.48    6.95
  13  -4   6   11.92    5.86
 -13  -4  -6   13.23    7.37
  13  -5  -6    2.46    6.55
 -13  -5  -6    4.14    7.55
 -13   5  -6    0.47   12.00
  13  -5   6   10.25    6.41
  13  -5  -6    3.30    9.19
  13   5  -6    3.00    8.15
 -13  -5  -6    9.73    6.98
  13  -6   6   -2.59    6.22
  13  -6  -6  -19.79   10.31
 -13   6  -6  -14.48   13.26
  13  -6  -6    6.73    8.60
  13   6  -6    0.71    9.43
 -13  -6  -6    9.44    9.85
 -13   0   7   12.96    9.45
 -13   0  -7   -0.23    4.13
 -13   0  -7    0.15    5.52
  13   0  -7    5.42    4.53
 -13   1   7   16.24   11.11
 -13   1  -7    2.89    3.94
 -13   1  -7   13.69    7.22
  13  -1  -7    5.51    4.43
  13  -1  -7   10.74    5.24
 -13  -1  -7    8.83    5.44
 -13  -1   7   20.40    9.46
 -13  -1  -7   10.58    5.22
  13   1  -7   11.63    5.65
  13  -1   7    2.13    2.91
  13  -2   7   92.71    7.78
 -13  -2  -7   80.24    9.44
 -13   2   7   79.22   15.52
 -13  -2   7   98.05   13.78
 -13   2  -7   84.78   12.38
  13  -2  -7   81.76    9.19
  13   2  -7   85.54   10.30
 -13  -2  -7   82.07   10.92
  13  -2  -7   78.44   10.27
  13  -3  -7   10.94    7.60
 -13  -3  -7    3.40    5.11
  13   3  -7    5.73    7.06
 -13   3  -7    9.78   10.75
  13  -3   7   11.20    5.54
 -13  -3  -7    3.79    6.54
  13  -3  -7    9.65    5.94
 -13  -3   7   -1.20    7.95
 -13   3   7   -5.74   12.73
 -13  -4  -7   23.93    8.78
 -13   4   7   17.74   13.50
 -13   4  -7   23.22   11.90
  13  -4   7   33.39    7.50
  13  -4  -7   31.40    9.71
 -13  -4  -7   52.72    9.64
 -13  -4   7   39.12   10.56
  13   4  -7   22.02    8.47
  13  -4  -7   35.22    8.49
 -13  -5  -7   11.64    7.51
  13  -5   7   17.77    7.32
  13   5  -7  -12.85    7.17
  13  -5  -7    3.29    7.25
 -13   5  -7  -13.39   11.40
  13  -5  -7   -5.85    8.15
 -13  -5  -7    3.91    7.54
 -13   0   8    1.74   10.45
 -13   0  -8   -1.19    4.30
  13   0  -8   -1.48    4.80
 -13   0  -8   -4.42    5.15
  13  -1  -8   11.26    5.58
 -13  -1  -8    2.70    5.00
 -13   1  -8   12.86    7.42
 -13  -1   8    5.73    9.34
 -13   1   8   19.80   11.60
  13   1  -8    7.46    5.53
 -13  -1  -8   11.41    5.67
  13  -1  -8    8.85    4.98
 -13  -2   8  135.25   15.49
  13  -2  -8  129.92   10.79
 -13   2  -8   85.93   12.80
 -13  -2  -8  108.44   11.97
  13  -2  -8  115.58   11.92
 -13   2   8  100.85   17.11
  13  -2   8  103.95    8.65
 -13  -2  -8   95.58   10.66
  13   2  -8   92.33   11.03
  13   3  -8   17.87    7.57
  13  -3  -8   -4.33    5.94
 -13  -3   8    9.90    9.16
 -13  -3  -8   10.54    6.57
  13  -3   8    6.96    4.88
  13  -3  -8    6.98    5.77
 -13  -3  -8   10.33    5.77
 -13   3   8   -0.21   13.38
 -13   3  -8   14.96   10.41
 -13  -4  -8   32.63    9.92
  13  -4   8   33.60    7.60
 -13  -4   8   31.16   10.26
 -13  -4  -8   30.10    8.45
 -13   4  -8   20.23   12.19
  13  -4  -8   38.08   10.07
  13  -4  -8   28.88    8.41
  13   4  -8   41.80    9.71
 -13   4   8   28.55   14.44
 -13   5  -8  -21.29   11.17
  13   5  -8   -6.38    7.93
  13  -5   8    4.90    6.30
 -13  -5  -8    7.01    8.53
  13  -5  -8    4.95    6.95
 -13  -5  -8    0.66    6.77
  13  -5  -8   15.31    9.35
 -13   0   9   12.95   11.65
 -13   0  -9   -3.93    4.95
  13   0  -9   -1.82    4.72
 -13   0  -9    5.67    5.18
 -13   1   9   21.46   13.48
 -13  -1   9   42.58   11.98
 -13   1  -9   25.87    8.30
 -13  -1  -9   34.30    7.80
 -13  -1  -9   30.01    7.48
  13  -1  -9   32.49    6.95
  13   1  -9   50.83    8.68
  13  -1  -9   42.76    7.78
 -13   2   9   87.24   16.91
 -13  -2   9   56.06   12.25
  13  -2  -9   48.82    8.62
  13   2  -9   70.43    9.86
 -13  -2  -9   61.32   10.35
  13  -2   9   58.50    7.03
 -13   2  -9   50.05   11.03
  13  -2  -9   44.41    7.93
 -13  -2  -9   65.88    9.75
 -13  -3  -9    4.55    6.39
  13  -3   9    6.80    4.90
 -13  -3  -9    3.89    5.69
 -13   3  -9    4.01    9.45
 -13  -3   9   -2.72    8.34
  13  -3  -9   -2.34    6.31
  13   3  -9    2.87    6.89
  13  -3  -9    5.02    6.02
 -13   3   9   -2.94   13.36
 -13  -4  -9    5.69    6.71
 -13   4   9   -6.28   13.49
 -13  -4  -9   20.31    8.91
  13  -4  -9   25.54    8.76
  13   4  -9   13.16    8.32
  13  -4   9   11.46    6.24
 -13  -4   9    6.74    9.19
  13  -4  -9   21.95    7.86
 -13   4  -9   -0.64   10.51
  13   5  -9   -1.28    8.26
  13  -5  -9    4.56    7.52
 -13  -5  -9    7.29    8.59
 -13  -5  -9   21.87    8.50
  13  -5   9    4.61    6.52
 -13   5  -9  -20.03   11.38
  13  -5  -9    5.66    9.35
  13   0 -10    1.78    5.73
 -13   0  10  -10.02   11.37
 -13   0 -10   -1.78    5.25
 -13   0 -10   -8.79    5.29
  13   1 -10   12.46    6.64
 -13  -1 -10   17.59    6.68
 -13  -1 -10   17.39    7.24
  13  -1 -10   17.35    6.14
 -13   1 -10   15.80    7.34
 -13  -1  10   28.31   12.23
 -13   1  10   29.58   13.90
  13  -2 -10   21.05    7.06
 -13  -2 -10   28.47    8.45
 -13   2  10    7.98   14.07
  13   2 -10   36.65    8.36
 -13  -2 -10   26.56    7.32
  13  -2 -10   31.65    7.40
 -13  -2  10   24.00   10.54
 -13   2 -10   23.31    9.17
  13  -3 -10    3.45    6.19
  13   3 -10   -3.32    6.59
 -13  -3 -10    4.43    6.11
 -13   3 -10   -6.33    8.93
 -13   3  10   15.47   14.87
 -13  -3  10    1.95    9.12
  13  -3 -10    1.38    5.87
 -13  -3 -10    2.09    6.98
  13  -3  10    9.78    5.70
  13   4 -10  -16.66    6.73
  13  -4 -10   -5.49    6.77
  13  -4  10   11.31    6.27
 -13  -4 -10    0.52    6.46
 -13  -4 -10   15.08    8.42
  13  -4 -10    3.35    7.00
 -13   4  10   13.91   15.45
 -13   4 -10   -7.86   10.34
  13  -5 -10   -2.34    7.73
  13   5 -10    2.59    8.50
 -13  -5 -10   10.62    7.85
 -13   5 -10   -6.22   12.20
  13  -5  10    8.16    6.99
  13  -5 -10    9.72    9.29
 -13  -5 -10   16.86   10.29
 -13   0  11   -7.51   11.26
 -13   0 -11    1.35    5.20
  13   0 -11   -1.76    5.67
 -13   0 -11   -7.55    5.54
 -13   1 -11   12.94    7.44
 -13  -1 -11    6.65    5.78
 -13  -1 -11    6.03    6.53
  13  -1 -11    8.19    6.06
  13   1 -11    1.34    5.88
 -13   1  11   14.80   13.48
 -13  -1  11   10.96   11.10
  13  -2 -11   10.49    6.41
 -13  -2 -11   12.33    7.57
 -13  -2  11   -1.54    9.57
 -13   2  11   -0.75   14.07
  13  -2 -11   12.40    6.54
  13   2 -11    1.58    6.62
 -13  -2 -11    9.21    6.43
 -13   2 -11    8.73    8.08
  13  -3 -11   13.05    7.25
 -13   3  11   18.01   15.96
 -13  -3  11   -0.24    9.34
 -13  -3 -11   15.91    7.40
 -13   3 -11   -3.94    8.91
  13   3 -11    8.89    7.93
 -13  -3 -11   13.67    8.88
  13  -3 -11   19.18    7.42
  13   4 -11   -2.38    7.60
 -13  -4 -11   15.79    9.26
 -13  -4 -11   -5.43    5.93
 -13   4  11  -18.99   14.87
  13  -4 -11   13.97    7.69
  13  -4 -11   -1.88    6.32
  13  -4  11    3.20    6.10
 -13   4 -11   -4.27   10.39
  13  -5  11    0.57    7.44
  13  -5 -11  -10.12    7.58
 -13  -5 -11   -4.58    8.84
  13   5 -11  -20.00    8.22
 -13  -5 -11    5.84    8.03
  13  -5 -11    4.73    8.95
 -13   0  12    4.34   12.22
  13   0 -12    9.67    6.82
 -13   0 -12    5.35    5.97
 -13   0 -12  -12.66    6.47
 -13  -1  12   24.63   13.11
 -13  -1 -12   18.64    7.22
  13   1 -12   17.89    7.65
 -13   1 -12   10.82    7.28
 -13  -1 -12    7.99    7.20
 -13   1  12   15.00   13.66
  13   2 -12   -6.18    6.45
 -13  -2 -12    1.37    7.04
  13  -2 -12   -6.31    5.82
 -13  -2 -12   -3.34    5.32
 -13  -2  12   -3.89   10.20
 -13   2  12  -14.93   14.19
  13  -2 -12    9.79    6.08
 -13   2 -12   -3.60    7.74
 -13  -3 -12    0.70    6.22
  13   3 -12    2.69    7.43
 -13  -3  12  -10.86    9.30
  13  -3 -12    4.71    6.64
  13  -3 -12    6.99    6.55
 -13   3  12    6.23   15.57
 -13  -3 -12    0.92    7.50
 -13   3 -12   -2.01    8.76
  13  -4 -12   -7.40    7.00
 -13   4  12  -37.45   14.77
 -13  -4 -12    0.36    6.75
  13   4 -12   -7.44    8.09
  13  -4  12   -0.76    7.24
  13  -4 -12    8.65    7.70
 -13  -4 -12    4.57    9.07
 -13   0  13  -16.89   12.22
 -13   0 -13   -2.12    5.45
  13   0 -13   -2.03    6.68
 -13  -1 -13   -6.94    7.03
  13  -1 -13    9.86    7.22
 -13  -1 -13   -1.64    5.37
 -13   1  13    5.46   14.18
 -13  -1  13   -4.73   11.66
  13   1 -13   -4.47    6.64
 -13   1 -13    2.95    6.55
  13   2 -13    8.29    7.74
 -13  -2 -13   -0.26    7.20
  13  -2 -13   10.78    7.18
 -13   2  13   21.39   16.17
 -13  -2 -13   -0.25    5.93
 -13   2 -13   -5.64    7.36
 -13  -2  13    1.68   11.24
 -13   3  13   -5.12   16.29
 -13  -3 -13   20.99    8.41
  13  -3 -13   22.03    7.70
 -13   3 -13   -8.70    8.10
 -13  -3  13   -0.66   11.07
 -13  -3 -13   -0.78    8.49
  13   3 -13   10.96    8.26
  13  -3 -13   22.92    8.31
 -13   4 -13  -14.33    9.82
  13   4 -13    4.55    8.83
 -13  -4 -13   -7.91    8.52
 -13   4  13  -10.77   17.19
  13  -4 -13   -1.63    7.58
 -13  -4 -13   -4.51    6.93
  13  -4 -13    6.32    8.06
  13   0 -14   -3.63    6.82
 -13   0  14  -14.28   12.33
 -13   0 -14   -5.55    5.41
 -13   1 -14   20.56    8.70
 -13  -1 -14   24.98    8.38
  13   1 -14   32.63    9.85
 -13  -1  14   25.00   14.26
 -13   1  14   25.24   15.87
  13  -1 -14   35.89    9.63
 -13   2 -14    0.41    7.78
 -13   2  14   -4.23   15.54
  13   2 -14   -2.36    7.83
 -13  -2 -14    5.26    6.23
 -13  -2  14   -3.98   11.35
  13  -2 -14    1.93    7.25
  13   3 -14   -5.34    7.67
 -13  -3 -14    5.85    9.49
  13  -3 -14   22.56    7.97
 -13   3 -14    0.87    9.23
 -13  -3  14   -3.34   11.49
  13  -3 -14   -4.33    6.94
 -13  -3 -14    4.24    7.28
 -13   3  14  -12.61   16.61
  13   0 -15  -10.39    6.78
 -13   0  15  -26.88   13.08
 -13   0 -15   -1.14    6.27
 -13   1 -15   -4.23    6.73
  13   1 -15   -8.89    7.46
 -13  -1  15  -10.96   12.47
  13   1  15   27.10   11.49
 -13   1  15  -19.91   13.58
 -13  -1 -15    4.49    6.27
  13  -1 -15  -10.12    6.99
  13   2 -15    5.48    8.66
 -13  -2  15  -20.89   10.86
 -13   2 -15   -3.49    7.86
 -13   2  15  -17.40   16.06
 -13  -2 -15   -2.03    6.24
  13  -2 -15  -17.59    6.41
 -13  -3 -15   -2.47    7.24
 -13   3 -15   -9.15    9.01
  13   3 -15    2.26    9.12
  13  -3 -15    1.22    8.55
 -13   3  15  -27.95   16.70
  13   0 -16    1.15    8.25
 -13   0 -16   -0.29    6.67
 -13   0  16  -17.69   13.77
 -13  -1 -16    5.58    6.81
  13  -1 -16   -4.85    7.99
 -13   1  16   -6.76   16.05
 -13  -1  16  -23.74   12.86
  13   1 -16    4.01    9.42
 -13   1 -16    0.59    7.30
 -13  -2 -16    0.10    6.33
 -13  -2  16  -10.54   12.21
 -13   2  16  -10.28   16.54
 -13   2 -16   -6.16    7.72
  13   2 -16   -5.72    8.91
  13  -2 -16  -13.58    7.73
 -13   0  17  -21.49   15.12
 -13   0 -17    6.52    7.61
  13   0 -17   -3.30    8.69
 -13  -1 -17   13.55    8.15
  13   1 -17    2.71    9.51
  13  -1 -17   -8.85    8.01
 -13   1  17  -23.29   15.90
 -13  -1  17  -27.90   13.27
 -13   1 -17   -4.74    7.47
 -14   0   0 1059.48   33.36
  14   0   0 1034.19   28.58
 -14   0   0 1000.62   35.54
 -14   1   0   81.13    9.96
 -14  -1   0   81.87    9.27
  14   1   0   84.05    6.21
 -14   1   0   82.45    9.64
  14  -1   0   67.36    6.05
 -14   2   0    3.76    5.90
 -14  -2   0   -3.25    2.69
  14   2   0   -1.54    3.48
 -14   2   0    2.13    8.17
 -14  -2   0    0.65    4.49
  14  -2   0    5.01    3.36
 -14  -3   0   -3.11    5.27
  14  -3   0    4.74    4.34
  14   3   0   -0.63    5.24
 -14   3   0    3.32    9.74
 -14  -4   0    6.57    6.82
 -14   4   0    3.61   10.26
  14  -4   0    9.34    5.51
 -14  -5   0    6.64    7.34
 -14   5   0   18.20   11.33
  14  -5   0   25.02    7.70
  14  -6   0    7.02    6.94
 -14   6   0    6.24   11.60
 -14  -6   0    7.14    8.39
 -14   0  -1  279.88   14.09
 -14   0   1  284.79   15.31
 -14   0   1  268.84   14.22
 -14   0  -1  266.70   14.11
  14   0   1  265.24   10.11
  14   0  -1  234.59   10.75
 -14   1  -1   66.57    8.03
  14   1   1   52.02    4.97
  14  -1  -1   65.13    6.32
 -14  -1   1   64.51    6.82
 -14   1  -1   39.91    8.71
  14   1  -1   55.60    6.01
  14  -1   1   64.04    5.72
 -14   1   1   68.34    8.64
 -14  -1  -1   55.00    7.21
 -14  -1  -1   62.62    8.11
 -14  -1   1   61.13    9.06
 -14   1   1   52.53    8.97
  14  -2   1    9.47    3.83
 -14  -2   1    8.81    3.04
 -14  -2  -1    0.81    4.59
  14  -2  -1    9.45    3.99
 -14  -2  -1   17.53    4.11
 -14   2   1    3.04    8.33
 -14  -2   1    9.81    5.51
 -14   2  -1    3.55    5.01
 -14   2  -1   10.11    9.23
  14   2   1   12.78    3.88
  14   2  -1    9.30    4.48
 -14   2   1   23.51    7.44
 -14  -3  -1    2.36    2.36
  14  -3  -1    2.75    4.01
 -14  -3   1    4.82    5.87
  14  -3   1   -2.59    3.58
  14   3  -1   -1.39    5.35
 -14   3  -1   -0.33   10.41
 -14   3   1    1.86    9.82
 -14  -3  -1   -0.15    5.30
 -14   4  -1   78.97   14.17
 -14   4   1   78.64   13.53
  14  -4   1  123.72   10.98
  14  -4  -1   91.00   10.24
 -14  -4   1  104.53   12.31
 -14  -4  -1   98.35   12.02
 -14  -5  -1   -1.08    6.51
 -14   5  -1    0.19   10.75
 -14  -5   1   -3.48    6.40
  14  -5   1    0.05    5.45
  14  -5  -1   -3.73    5.20
 -14   5   1    4.96   10.58
  14  -6   1    6.56    6.86
 -14   6  -1   10.71   12.14
 -14   6   1   -2.40   11.25
  14  -6  -1   -0.35    7.39
 -14  -6   1    7.08    8.34
 -14  -6  -1    4.01    8.17
  14   0  -2  401.10   14.61
 -14   0  -2  406.07   17.37
 -14   0  -2  373.76   17.29
 -14   0   2  377.99   18.73
  14   0   2  411.35   12.67
 -14   0   2  364.64   16.48
 -14   1  -2  292.61   17.44
 -14  -1  -2  321.96   14.34
  14   1  -2  346.40   13.30
 -14   1  -2  310.24   14.28
 -14  -1   2  326.48   12.55
 -14   1   2  321.39   16.71
 -14   1   2  321.50   17.53
  14   1   2  316.03   10.24
 -14  -1  -2  322.93   15.90
 -14  -1   2  325.08   17.36
  14  -1   2  315.30   12.09
  14  -1  -2  305.71   13.23
  14  -2  -2   95.70    8.04
 -14   2   2   97.87   11.46
  14   2  -2   87.63    8.54
 -14  -2  -2   80.75    9.36
 -14   2  -2   83.31   12.00
 -14  -2  -2  100.27    7.94
  14  -2   2   81.35    7.01
 -14  -2   2   98.85   10.73
 -14   2   2   95.70   11.47
 -14   3   2   54.56   11.75
  14   3  -2   92.25   10.15
 -14  -3  -2   66.26    9.90
  14  -3   2   70.17    8.08
 -14  -3   2   67.66   10.23
  14  -3  -2   72.64    8.61
 -14  -3  -2   85.78    8.22
 -14   3  -2   56.40   13.38
  14   4  -2    2.02    6.60
 -14   4  -2   -7.58   10.79
  14  -4   2    6.81    5.68
 -14  -4   2   -2.11    6.01
 -14  -4  -2    2.29    6.42
  14  -4  -2   10.22    5.51
 -14  -5  -2    7.44    7.22
 -14   5   2   -1.03    9.91
 -14   5  -2    2.70   11.76
  14  -5   2    6.09    5.87
 -14  -5   2   -0.04    6.70
  14  -5  -2    3.10    5.38
 -14   6   2    7.50   10.89
 -14   6  -2   -5.47   12.18
  14  -6  -2   -5.09    6.91
 -14  -6  -2    4.97    8.68
  14  -6   2    6.42    7.21
  14   0   3  168.63    6.83
  14   0  -3  153.27    9.19
 -14   0  -3  167.77   11.94
 -14   0   3  152.89   13.54
 -14   0  -3  176.46   10.59
 -14  -1   3   89.77   11.28
 -14  -1   3   77.53    6.42
 -14   1  -3   87.79   11.98
 -14   1   3   82.40   11.17
  14   1  -3   71.87    7.47
 -14   1   3   83.75   12.11
 -14  -1  -3   83.09    8.08
  14  -1   3   91.36    6.03
 -14   1  -3   90.07    7.46
 -14  -1  -3   86.59    9.72
  14  -1  -3   85.69    7.36
 -14   2   3    8.35    9.13
  14   2  -3   27.96    6.07
  14  -2   3   22.25    4.52
 -14  -2  -3   24.79    5.46
  14  -2  -3   24.65    5.47
 -14  -2   3   14.19    7.00
 -14  -2  -3   22.38    6.32
 -14   2  -3   10.19    9.13
  14  -3  -3   40.82    9.82
 -14   3  -3   17.76   11.73
 -14   3   3   43.76   11.87
  14  -3  -3   45.10    7.44
 -14  -3   3   40.07    8.96
 -14  -3  -3   39.61    7.00
  14  -3   3   42.72    6.95
 -14  -3  -3   37.78    8.52
  14   3  -3   32.73    7.64
  14   4  -3   -5.08    6.20
  14  -4  -3    2.14    4.78
  14  -4  -3   -5.65    7.93
 -14  -4  -3    1.91    6.17
  14  -4   3   12.48    5.55
 -14  -4   3   -0.02    6.41
 -14   4  -3    4.39   11.15
 -14   5  -3    2.61   12.67
 -14  -5   3    1.39    6.88
  14  -5   3    0.04    5.15
 -14  -5  -3    2.69    6.87
  14  -5  -3   10.53    6.58
  14  -6   3    3.93    6.22
 -14  -6  -3    7.08    8.53
  14  -6  -3   11.69    8.41
 -14   6  -3   -8.71   13.07
 -14   0   4   87.98   12.16
 -14   0  -4  106.99    8.73
 -14   0  -4   80.28   10.05
  14   0  -4  104.21    8.08
 -14   0   4   84.46    9.88
  14   0   4   99.57    4.89
 -14   1  -4   87.98    7.42
 -14  -1   4   95.48   11.65
 -14   1   4   82.37   11.03
 -14  -1  -4   87.87    8.65
  14   1  -4   88.65    8.30
  14  -1   4   79.26    5.94
 -14   1   4   66.88   11.08
 -14  -1  -4   91.76    8.86
 -14   1  -4   92.77   12.22
  14  -1  -4   75.64    7.56
  14  -2   4    3.98    3.43
 -14  -2  -4    4.28    4.93
 -14  -2  -4    5.53    4.21
 -14   2   4    7.12    9.78
 -14   2  -4   22.20    9.50
  14  -2  -4    7.62    6.57
  14  -2  -4    7.92    4.37
 -14  -2   4    9.55    7.45
  14   2  -4    1.59    5.16
  14  -3  -4   30.06    9.33
 -14  -3   4   34.25    9.09
  14  -3   4   31.62    5.99
 -14  -3  -4   23.55    7.52
 -14   3   4   31.10   11.74
  14  -3  -4   39.27    7.50
 -14   3  -4   23.00   12.55
 -14  -3  -4   31.52    6.59
  14   3  -4   24.13    7.70
 -14  -4  -4    1.42    4.76
 -14  -4   4   -0.06    6.75
  14   4  -4    1.12    7.16
 -14   4  -4   -7.31   11.01
  14  -4  -4   -5.12    7.98
  14  -4  -4    7.09    5.61
 -14  -4  -4   -4.97    5.78
  14  -4   4    0.30    4.59
  14   5  -4   15.49    8.59
  14  -5   4   15.92    6.50
  14  -5  -4    3.77   10.50
  14  -5  -4   19.68    7.76
 -14  -5   4    1.96    8.17
 -14   5  -4    8.50   12.49
 -14  -5  -4   14.55    8.17
 -14  -6  -4   16.57    8.57
 -14   6  -4  -12.97   13.36
  14  -6   4    0.48    6.39
  14  -6  -4    9.41    7.81
 -14   0  -5  126.13    9.57
  14   0  -5  129.59    9.09
 -14   0   5  128.00   14.07
 -14   0  -5  119.78   11.23
 -14   0   5  139.38   10.60
  14  -1   5   12.61    3.23
  14   1  -5   24.21    5.74
  14  -1  -5   15.75    4.78
 -14  -1   5   17.48    8.02
  14  -1  -5   14.14    5.81
 -14   1  -5    6.83    7.02
 -14   1  -5   18.58    4.47
 -14  -1  -5   10.75    4.86
 -14  -1  -5   12.60    5.04
 -14   1   5   23.67    9.95
  14  -2   5  289.97   13.02
 -14  -2   5  323.34   19.22
 -14  -2  -5  296.27   17.10
  14   2  -5  308.49   15.35
  14  -2  -5  284.41   16.71
 -14   2  -5  289.99   19.94
 -14  -2  -5  341.15   16.09
  14  -2  -5  310.57   15.10
 -14   2   5  262.08   21.07
  14  -3   5  183.42   11.59
 -14  -3  -5  189.93   14.92
  14   3  -5  194.39   13.65
 -14   3  -5  144.74   18.96
 -14  -3   5  202.92   15.95
 -14  -3  -5  185.81   12.98
  14  -3  -5  173.95   15.29
 -14   3   5  169.42   20.29
  14  -3  -5  156.89   12.24
  14  -4  -5   14.11    9.06
 -14  -4  -5   14.62    6.44
 -14  -4   5   15.83    8.26
  14   4  -5    8.03    7.60
 -14   4  -5    1.37   11.75
  14  -4  -5    9.19    6.08
  14  -4   5   15.67    6.00
 -14  -4  -5    3.95    6.32
  14  -5  -5   10.69    7.43
 -14  -5   5    3.34    7.99
 -14   5  -5  -13.47   12.06
 -14  -5  -5    7.01    7.46
  14  -5  -5  -14.92    8.51
  14  -5   5   16.19    6.74
  14   5  -5   16.67    8.33
  14  -6  -5    0.54    8.32
 -14   6  -5   -8.10   14.09
  14  -6   5    8.47    7.12
  14  -6  -5  -25.30   11.46
 -14  -6  -5    8.61    8.95
  14   0  -6  132.02    9.62
 -14   0   6  112.78   15.00
 -14   0  -6  123.52    9.72
 -14   0  -6  116.69   11.43
 -14   0   6  135.79   10.35
 -14   1  -6   50.49    9.35
 -14   1   6   49.09   11.83
 -14  -1   6   50.23   10.39
  14  -1  -6   44.87    7.19
 -14   1  -6   60.25    7.08
  14  -1   6   57.34    5.63
  14  -1  -6   44.95    6.83
 -14  -1  -6   46.54    7.48
  14   1  -6   56.38    7.51
 -14  -1  -6   41.03    7.50
 -14  -2  -6   23.47    6.32
  14  -2   6   17.01    4.83
 -14  -2   6   19.51    8.87
  14  -2  -6   22.28    5.93
  14   2  -6   29.82    7.24
 -14   2  -6   24.00   10.04
 -14  -2  -6   15.10    6.14
  14  -2  -6   18.18    7.22
 -14   2   6   20.55   12.24
  14  -3  -6   37.73    7.76
 -14  -3  -6   21.95    7.63
  14  -3   6   26.72    6.18
 -14  -3  -6   36.16    7.56
 -14  -3   6   44.43   10.44
 -14   3   6   24.17   13.37
  14  -3  -6   31.72    9.24
  14   3  -6   37.50    8.73
 -14   3  -6   28.39   11.80
  14  -4   6    6.60    5.33
 -14  -4  -6    3.17    7.11
  14   4  -6   -2.18    7.09
 -14   4  -6    9.12   11.67
  14  -4  -6   -1.91    7.81
 -14  -4  -6    2.13    5.65
  14  -4  -6    4.54    5.82
 -14  -4   6   -1.13    7.42
  14  -5   6    5.84    5.93
 -14   5  -6   -0.14   12.10
 -14  -5  -6   17.37    7.44
  14   5  -6    0.19    7.95
 -14  -5  -6    4.90    7.36
  14  -5  -6   10.67    7.92
  14  -5  -6   -7.00    9.43
  14  -6   6   16.65    7.27
  14   6  -6  -16.08    8.93
 -14   6  -6  -14.35   12.75
  14  -6  -6    1.72    8.54
 -14  -6  -6   10.02    9.28
  14  -6  -6  -21.58   10.75
  14   0  -7   71.00    8.51
 -14   0   7   71.06   12.55
 -14   0  -7   63.96    8.70
 -14   0  -7   62.07    9.24
  14  -1  -7    9.12    5.45
 -14   1   7    8.34   11.16
 -14  -1  -7   13.56    5.90
 -14   1  -7   12.12    7.95
 -14  -1  -7    4.19    4.92
  14   1  -7    1.55    5.24
 -14  -1   7    7.01    9.11
  14  -1  -7   15.42    5.47
  14  -2  -7   61.89    8.42
  14   2  -7   37.64    8.15
  14  -2   7   46.48    6.41
 -14   2   7   31.51   13.38
 -14  -2   7   35.46   10.39
 -14  -2  -7   45.69    8.15
 -14  -2  -7   38.91    8.57
 -14   2  -7   34.14   10.85
  14  -2  -7   52.06    9.06
  14   3  -7   22.53    7.90
  14  -3  -7   26.57    7.24
 -14  -3  -7   28.76    7.53
 -14   3  -7   26.91   11.46
 -14   3   7   28.53   13.75
  14  -3   7   22.44    5.94
 -14  -3  -7   19.66    7.58
 -14  -3   7   38.07   10.77
  14  -3  -7   15.11    7.76
 -14   4   7   -0.78   13.34
  14  -4  -7    7.92    6.67
 -14   4  -7   16.05   12.02
  14  -4   7   10.46    6.02
 -14  -4   7   11.55    9.10
  14  -4  -7    9.51    8.43
  14   4  -7   -3.20    7.27
 -14  -4  -7   11.02    6.85
 -14  -4  -7   -3.20    6.64
  14  -5  -7   12.06   10.00
 -14  -5  -7   11.18    6.90
  14  -5   7   20.05    6.95
 -14  -5  -7   12.66    8.24
 -14   5  -7   -9.10   12.53
  14  -5  -7   10.41    7.68
  14   5  -7   10.75    8.72
 -14   0   8  118.91   17.86
 -14   0  -8  128.35   10.57
 -14   0  -8  129.39   12.56
  14   0  -8  135.63   10.92
 -14  -1  -8   53.33    8.63
 -14  -1   8   42.89   11.69
 -14   1   8   54.95   13.83
  14   1  -8   62.94    8.74
 -14   1  -8   45.68    9.59
  14  -1  -8   53.71    7.79
  14  -1  -8   51.85    7.82
 -14  -1  -8   44.20    8.11
 -14  -2   8   16.32    9.76
  14   2  -8   25.27    7.62
 -14   2  -8   18.49    9.51
  14  -2  -8   13.24    6.16
  14  -2  -8   31.80    7.94
  14  -2   8   24.16    5.58
 -14   2   8   20.40   13.69
 -14  -2  -8   18.30    6.44
 -14  -2  -8   22.97    7.93
 -14  -3   8   74.41   12.66
 -14   3  -8   55.60   12.56
  14   3  -8   40.53    9.21
 -14  -3  -8   62.15    9.69
  14  -3   8   70.67    8.54
 -14   3   8   34.78   14.64
 -14  -3  -8   47.78    9.91
  14  -3  -8   59.69   10.36
  14  -3  -8   62.69    9.36
 -14  -4  -8   15.56    8.09
  14  -4  -8    3.75    7.67
 -14  -4   8   -4.25    8.27
 -14  -4  -8    9.11    6.51
 -14   4  -8    7.29   11.38
  14   4  -8   11.49    7.84
  14  -4  -8   12.09    6.84
  14  -4   8   11.92    5.97
 -14   4   8    3.60   13.75
  14   5  -8   -3.77    8.02
 -14  -5  -8   14.73    9.21
  14  -5   8    9.18    6.55
  14  -5  -8    3.06    9.47
 -14  -5  -8   -1.26    6.54
  14  -5  -8   12.27    7.89
 -14   5  -8   -9.80   12.35
  14   0  -9    9.75    6.14
 -14   0  -9   18.86    7.10
 -14   0  -9   10.96    5.86
 -14   0   9   10.05   12.02
 -14   1   9   92.87   16.38
  14   1  -9  117.87   11.55
 -14  -1  -9   98.56   11.17
 -14   1  -9  117.34   13.34
  14  -1  -9  127.44   10.86
 -14  -1   9  117.26   16.68
  14  -1  -9  110.07   10.68
 -14  -1  -9  103.83   11.03
 -14   2   9   40.04   14.94
 -14   2  -9   26.63    9.83
 -14  -2   9   30.58   10.94
  14  -2  -9   46.89    8.72
  14   2  -9   33.34    8.41
  14  -2  -9   44.07    7.79
 -14  -2  -9   47.52    8.84
 -14  -2  -9   35.18    8.55
 -14  -3  -9   13.89    6.76
 -14   3  -9   13.75   10.46
 -14   3   9   15.39   14.32
  14  -3  -9   11.16    6.77
  14  -3  -9   17.69    8.14
 -14  -3  -9   15.84    7.80
  14  -3   9   19.87    5.97
  14   3  -9   13.85    7.89
 -14  -3   9   26.05   10.47
 -14  -4  -9   -5.88    6.78
 -14  -4   9   -6.28    8.64
  14  -4  -9   -1.07    6.54
 -14   4  -9  -17.42    9.74
  14  -4   9    5.20    5.64
  14   4  -9   -0.55    7.52
 -14   4   9  -17.25   14.03
  14  -4  -9   -3.00    7.35
 -14  -4  -9    5.97    6.58
  14  -5  -9   -7.53    8.91
  14  -5   9    2.76    6.42
 -14   5  -9  -24.39   12.06
 -14  -5  -9    7.55    7.32
 -14  -5  -9    3.31    8.53
  14  -5  -9    7.30    7.90
  14   5  -9   -7.07    7.98
 -14   0 -10  110.52   11.08
 -14   0 -10   91.09   11.38
  14   0 -10  112.24   11.18
 -14   0  10   85.18   15.66
 -14   1  10   24.32   13.35
 -14  -1 -10   26.61    7.69
 -14  -1 -10    9.26    6.12
 -14   1 -10   26.11    8.49
 -14  -1  10    5.01   10.53
  14  -1 -10   20.21    6.92
  14   1 -10   13.78    6.76
  14  -2 -10    1.03    5.40
 -14  -2 -10    3.44    6.23
 -14  -2  10   -4.05    9.28
 -14  -2 -10    3.03    5.49
  14  -2 -10   13.10    6.31
  14   2 -10    7.67    6.93
 -14   2 -10   -6.34    7.44
  14   3 -10   -7.38    6.74
 -14  -3  10   -8.56    8.85
 -14  -3 -10    5.05    6.68
 -14   3 -10    1.98    9.33
  14  -3 -10    0.47    6.86
  14  -3 -10   -4.64    5.94
 -14  -3 -10   13.22    7.44
 -14   3  10   -1.97   14.81
  14  -3  10    5.63    5.23
 -14  -4  10   -8.56    9.40
 -14  -4 -10    0.59    7.12
 -14   4  10   -4.44   15.12
 -14   4 -10   13.11   10.89
  14  -4  10   -0.71    5.56
  14   4 -10   -9.41    7.08
  14  -4 -10   -6.40    6.24
 -14  -4 -10    4.66    7.05
  14  -4 -10   -0.51    7.24
  14  -5 -10    7.63    8.75
  14  -5  10   15.18    7.58
 -14  -5 -10   16.87    8.24
  14  -5 -10    6.56    9.63
 -14   5 -10  -16.35   12.27
 -14  -5 -10    3.66    9.15
  14   5 -10    4.29    9.40
 -14   0 -11    9.87    6.79
 -14   0  11    3.79   11.80
  14   0 -11   12.88    6.68
 -14   0 -11   11.81    6.66
 -14  -1 -11   14.42    7.17
 -14   1 -11    5.40    7.05
 -14   1  11    5.32   12.78
 -14  -1 -11    7.53    6.12
 -14  -1  11    6.31   10.60
  14   1 -11   15.86    7.10
  14  -1 -11    8.35    6.20
 -14  -2 -11   21.84    8.09
 -14  -2 -11   18.26    7.37
 -14   2 -11   44.02   10.33
 -14   2  11   27.98   15.33
  14  -2 -11   18.35    7.62
  14   2 -11   15.89    7.88
 -14  -2  11   21.24   11.12
  14  -2 -11   28.80    7.84
 -14  -3 -11    8.11    6.57
  14   3 -11   14.75    8.33
  14  -3 -11    0.09    6.35
 -14  -3 -11    9.19    7.24
 -14   3 -11   -9.13    8.37
  14  -3 -11   16.38    7.66
 -14   3  11   12.45   15.09
 -14  -3  11   -1.37    9.91
  14  -4  11    4.22    6.38
  14   4 -11    5.65    8.30
 -14  -4 -11    6.43    7.28
 -14   4  11   -3.32   16.04
 -14  -4 -11   -5.54    7.02
  14  -4 -11    7.74    7.19
 -14   4 -11  -24.38    9.60
  14  -4 -11    3.61    7.77
  14   0 -12   -4.61    5.97
 -14   0  12   -2.99   12.03
 -14   0 -12   10.19    6.51
 -14  -1 -12   -6.17    6.41
 -14  -1 -12   -0.72    5.26
  14  -1 -12    4.45    6.22
 -14  -1  12    9.97   11.97
  14   1 -12   -2.56    6.22
 -14   1  12  -16.44   12.47
 -14   1 -12   -7.54    6.08
 -14  -2 -12   -0.03    5.70
 -14  -2  12   -8.25   10.27
  14  -2 -12    8.34    6.56
 -14   2  12  -21.91   13.55
 -14   2 -12   -7.65    7.55
 -14  -2 -12    1.97    6.96
  14   2 -12   -3.99    6.93
 -14   3  12  -19.08   14.88
 -14  -3 -12    1.27    6.35
  14   3 -12    4.47    7.65
  14  -3 -12   -0.92    6.99
 -14  -3  12  -13.72    9.54
  14  -3 -12    2.26    6.59
 -14   3 -12  -10.87    8.10
 -14  -3 -12   -0.40    7.29
  14  -4 -12    4.18    7.64
 -14  -4 -12   16.96    8.49
 -14  -4 -12   14.19    9.13
  14  -4 -12   20.31    8.77
  14   4 -12   -3.85    8.80
 -14   4 -12   -1.99   10.42
 -14   4  12  -10.17   16.54
 -14   0 -13   53.87   10.10
 -14   0  13   39.56   15.33
  14   0 -13   48.38   10.13
  14   1 -13    1.72    7.41
 -14  -1  13   -1.56   11.73
  14  -1 -13   10.57    7.04
 -14  -1 -13    3.89    6.04
 -14   1 -13   12.58    7.49
 -14   1  13   -3.20   13.46
 -14  -1 -13   11.18    8.34
 -14  -2 -13   -0.89    6.16
  14   2 -13   -8.95    6.55
 -14  -2  13   -5.03   10.65
 -14   2  13   -5.38   15.41
 -14  -2 -13    6.94    7.69
  14  -2 -13   11.61    7.37
 -14   2 -13    4.01    8.41
 -14  -3 -13    1.98    8.28
  14  -3 -13   -3.51    6.65
 -14   3 -13   -7.75    8.72
 -14   3  13  -21.73   15.92
  14  -3 -13   11.56    6.72
 -14  -3  13  -23.32    9.96
  14   3 -13   -1.84    7.35
 -14  -3 -13    6.39    7.40
  14  -4 -13   18.03    8.96
 -14   4 -13   -4.82   10.92
 -14   4  13    9.91   18.59
  14   4 -13  -12.12    7.97
  14  -4 -13    5.86    8.46
 -14  -4 -13    2.79    9.35
 -14  -4 -13    3.99    7.59
  14   0 -14   15.34    8.31
 -14   0  14   19.97   14.61
 -14   0 -14   34.35    8.92
 -14   1 -14    9.59    7.63
  14   1 -14    3.09    7.88
 -14  -1  14   -1.24   12.52
  14  -1 -14   -1.12    7.02
 -14  -1 -14    6.93    6.47
 -14   1  14   16.09   15.35
 -14  -1 -14   -8.88    8.34
 -14  -2  14  -15.82   10.39
  14   2 -14    3.75    8.18
  14  -2 -14   -1.17    7.32
 -14  -2 -14    4.20    7.07
 -14  -2 -14   -1.74    8.20
 -14   2  14  -27.63   14.47
 -14   2 -14   -0.67    7.97
 -14   3  14  -15.54   16.99
  14   3 -14    3.93    8.58
 -14   3 -14    5.33    9.55
  14  -3 -14    3.89    7.91
 -14  -3 -14    6.31    9.61
 -14  -3 -14   10.05    7.76
 -14  -3  14  -10.18   11.95
  14   0 -15   11.64    8.39
 -14   0  15   -4.14   14.01
 -14   0 -15    8.46    7.38
 -14   1 -15   -0.67    7.44
 -14   1  15    6.63   14.96
  14   1 -15    3.35    8.12
 -14  -1 -15    1.50    6.18
 -14  -1  15    4.43   14.14
  14  -1 -15   19.32    8.64
 -14   2  15  -23.73   15.00
 -14  -2  15   -8.69   11.92
 -14  -2 -15    8.56    7.52
 -14   2 -15   -7.86    7.20
  14  -2 -15    9.78    8.27
  14   2 -15    2.05    8.72
 -14   3 -15  -16.46    8.59
  14   3 -15   -9.07    8.23
 -14  -3 -15    4.14    8.17
 -14   3  15  -32.63   17.43
  14  -3 -15   -1.10    8.29
 -14   0  16   27.15   16.76
 -14   0 -16   34.09    9.56
  14   0 -16   24.50    9.94
  14   1 -16  -15.37    8.38
 -14  -1 -16   13.52    7.90
 -14  -1  16  -24.14   13.13
 -14   1 -16    7.10    8.06
 -14   1  16   -5.01   15.77
  14  -1 -16    4.08    8.66
  14   2  16   35.98   12.95
  14   2 -16  -19.78    7.94
 -14   2 -16   -9.19    7.93
 -14  -2  16  -21.23   12.22
 -14   2  16  -17.33   16.02
 -14  -2 -16   -2.26    7.22
  14  -2 -16    0.73    8.28
 -14   0 -17   22.53    9.44
 -14   0  17    9.23   17.32
  14   0 -17   19.12   10.48
 -14   1 -17    3.14    7.78
  14   1 -17   -5.11    9.11
  14  -1 -17   -4.48    8.82
 -14   1  17  -29.95   15.80
 -14  -1 -17    8.91    8.01
  15   0   0    5.51    2.66
 -15   0   0    2.45    4.97
 -15   0   0    4.60    5.79
  15   1   0    2.76    2.89
 -15   1   0    3.72    5.47
  15  -1   0    1.54    2.84
 -15  -1   0    8.42    5.67
 -15  -1   0   -0.84    2.83
 -15   1   0   -6.07    7.18
 -15   2   0    9.11    9.32
 -15   2   0    3.96    6.30
 -15  -2   0    5.66    3.35
 -15  -2   0    7.51    5.53
  15  -2   0    4.36    3.71
  15   2   0    8.41    4.11
 -15  -3   0   31.47    7.97
 -15   3   0   39.78   12.04
  15  -3   0   17.15    5.72
 -15   4   0   21.05   11.30
 -15  -4   0    9.81    6.96
  15  -4   0   22.85    6.67
 -15  -5   0    1.85    6.58
  15  -5   0    5.86    6.22
 -15   5   0   12.75   11.63
 -15   6   0    1.66   11.49
  15  -6   0    6.90    6.84
 -15  -6   0   10.83    8.93
 -15   0   1   -1.69    5.52
 -15   0  -1   12.01    5.99
  15   0   1    0.01    2.19
  15   0  -1    2.04    2.91
 -15   0  -1    3.02    4.68
 -15   0   1    8.42    5.62
  15   1   1   47.87    4.91
 -15   1  -1   37.12    6.53
 -15   1   1   37.97    7.93
 -15  -1   1   38.89    5.35
  15  -1  -1   41.58    5.56
 -15  -1  -1   39.61    7.26
 -15   1   1   37.47    8.76
 -15   1  -1   58.91    9.28
  15   1  -1   49.95    6.04
 -15  -1   1   50.93    8.26
 -15  -1  -1   47.13    6.29
  15  -1   1   28.82    4.57
  15   2  -1  170.83    9.97
 -15   2   1  180.43   14.38
 -15  -2  -1  149.74    9.32
 -15  -2  -1  175.57   13.07
 -15   2  -1  185.65   17.12
 -15   2   1  157.68   15.56
 -15   2  -1  188.32   11.51
  15  -2  -1  162.97   10.41
 -15  -2   1  165.97   12.92
  15  -2   1  177.25    9.98
 -15   3   1   -3.05   10.51
  15  -3  -1   12.26    4.95
  15  -3   1    8.19    4.79
 -15  -3  -1   10.91    6.96
  15   3  -1    8.79    6.02
 -15  -3   1   10.51    6.75
 -15   3  -1   13.77   11.82
 -15  -4  -1   23.30    8.16
 -15  -4   1   48.15    9.89
  15  -4  -1   33.57    7.38
  15  -4   1   30.97    7.03
 -15   4   1   19.41   10.93
 -15   4  -1   37.41   12.07
 -15  -5  -1    3.70    6.75
 -15   5   1   21.35   11.22
 -15   5  -1  -14.45   10.64
  15  -5  -1    8.67    6.35
  15  -5   1    9.53    6.21
 -15  -5   1    2.92    6.87
 -15   6  -1    5.46   13.24
 -15  -6  -1    6.56    8.56
  15  -6   1   -1.17    5.94
  15  -6  -1    5.53    7.08
 -15   6   1   -5.71   11.37
 -15  -6   1    9.64    8.73
 -15   0   2   -0.13    5.59
  15   0  -2   -2.73    2.98
 -15   0   2    7.30    6.16
 -15   0  -2   -1.56    4.10
  15   0   2   -0.05    1.96
 -15   0  -2    4.10    5.51
 -15   1  -2   18.00    4.94
  15  -1   2    8.41    3.19
  15   1  -2    8.05    3.95
 -15  -1  -2    8.30    4.60
 -15   1  -2   15.88    7.83
  15   1   2    9.69    2.54
 -15  -1   2    7.83    3.87
 -15  -1  -2    8.52    4.78
 -15   1   2   11.17    7.73
 -15   1   2   18.99    7.62
  15  -1  -2    9.10    3.95
 -15  -1   2   15.66    6.80
  15  -2  -2   20.71    4.97
 -15  -2  -2   24.07    6.66
  15  -2   2   12.50    4.13
 -15  -2   2   16.84    6.84
  15   2  -2    3.38    4.74
 -15   2   2   11.09    9.07
 -15   2   2   10.84    8.23
 -15   2  -2   -0.89    9.71
 -15  -2  -2   22.85    5.01
 -15  -3   2  105.01   12.28
 -15   3   2  120.19   16.48
 -15  -3  -2  117.67    9.49
  15   3  -2  117.60   10.83
  15  -3   2  117.79    9.60
  15  -3  -2  103.75   10.05
 -15  -3  -2   91.00   11.37
 -15   3  -2  101.22   15.37
 -15  -4  -2    7.14    6.39
 -15   4  -2  -10.52   10.56
  15  -4   2   12.22    5.54
 -15   4   2   13.08   10.26
  15  -4  -2    5.80    5.45
 -15  -4   2   11.19    7.58
  15  -5  -2    7.85    5.96
  15  -5   2    9.72    5.83
 -15   5   2    4.48   10.44
 -15  -5  -2    8.76    7.68
 -15   5  -2  -15.26   10.74
 -15  -5   2   -3.65    7.10
  15  -6  -2    7.26    8.43
 -15  -6  -2    2.13    8.85
 -15   6  -2    2.16   13.59
 -15   6   2    1.02   11.49
  15  -6   2   10.00    7.10
 -15   0   3    0.20    6.52
 -15   0  -3   -1.59    5.24
  15   0  -3    1.49    3.47
 -15   0  -3   -2.88    3.61
  15   0   3    1.43    1.93
 -15   1   3  218.22   15.80
  15  -1  -3  207.98   11.11
 -15   1  -3  220.60   15.84
  15  -1   3  208.99    9.42
 -15   1  -3  197.52   11.23
 -15  -1  -3  199.97   12.14
 -15   1   3  228.53   14.60
 -15  -1   3  213.64   14.80
  15   1  -3  208.11   11.20
 -15  -1  -3  210.37   13.36
 -15  -2  -3   58.67    7.41
 -15   2  -3   59.90   11.76
 -15  -2  -3   44.78    8.16
 -15  -2   3   84.29   11.40
  15  -2  -3   46.07    6.96
  15  -2   3   57.49    6.36
 -15   2   3   48.37   10.90
  15   2  -3   61.91    7.34
 -15   2   3   47.97   10.43
 -15   3  -3   96.40   15.18
 -15  -3   3  120.68   13.16
 -15  -3  -3  107.95   11.92
 -15   3   3   90.15   13.70
  15  -3   3   99.88    9.53
 -15  -3  -3  107.16    9.83
  15  -3  -3  111.24   10.27
  15   3  -3  107.08   11.08
 -15   4  -3    0.65   11.20
 -15  -4  -3   -2.93    5.73
 -15  -4   3    2.84    7.21
  15  -4   3   -4.82    4.34
  15  -4  -3   -6.31    4.43
  15   4  -3    6.54    7.05
 -15   5  -3    5.20   12.25
  15  -5  -3    3.70    6.12
  15  -5   3    4.85    5.83
 -15  -5   3    8.01    7.65
 -15  -5  -3   11.97    7.72
  15  -6  -3    4.24    8.17
 -15  -6  -3    2.80    8.21
 -15   6  -3   -2.97   13.66
 -15   6   3   19.85   12.10
  15  -6   3   11.44    7.20
 -15   0  -4   12.83    6.06
 -15   0  -4   -0.17    3.97
 -15   0   4   -4.36    6.01
 -15   0   4    1.18    7.25
  15   0  -4    5.80    3.90
 -15   1   4  105.67   12.84
  15  -1   4  131.86    7.26
  15  -1  -4  117.82    9.06
 -15  -1   4  124.01   13.07
  15   1  -4  109.97    9.41
 -15  -1  -4  116.96    9.82
 -15   1  -4  127.25    8.83
 -15   1   4  118.12   14.65
 -15   1  -4  134.34   13.09
 -15  -1  -4  130.56   10.66
  15  -2   4   -5.59    3.22
 -15  -2  -4    0.23    4.01
 -15   2  -4    5.08    9.36
 -15  -2  -4   -4.41    4.43
  15  -2  -4    2.26    4.33
  15   2  -4    7.42    5.61
 -15  -2   4    4.66    7.41
 -15   2   4    6.83   10.01
 -15  -3  -4    2.32    5.81
  15  -3  -4    5.98    5.19
  15  -3  -4    0.02    7.95
 -15  -3  -4   -1.38    4.56
  15  -3   4    4.45    4.89
 -15   3  -4   -0.62   11.27
 -15   3   4    0.28   11.47
  15   3  -4    5.96    6.77
 -15  -3   4    1.62    7.48
 -15   4  -4    8.28   12.05
 -15  -4  -4    2.48    6.23
 -15  -4   4    0.56    7.12
  15  -4  -4   -0.21    5.13
  15  -4  -4   -5.04    8.00
  15   4  -4   -5.79    6.67
  15  -4   4   11.55    5.58
 -15  -4  -4    6.32    5.96
  15  -5  -4   -2.08    5.90
 -15  -5  -4    5.10    7.58
 -15   5  -4  -21.43   11.53
  15  -5   4   -2.55    5.72
  15  -5  -4  -18.41    9.04
 -15  -5   4   -8.22    7.33
  15  -6   4    0.57    6.19
 -15  -6  -4    2.86    8.02
  15  -6  -4    0.09    8.02
 -15   6  -4  -12.88   12.91
 -15   0  -5    2.16    5.53
 -15   0  -5   -0.56    3.92
  15   0  -5    2.07    4.10
 -15   0   5    1.94    6.10
 -15   0   5   -7.75    7.52
  15  -1  -5   32.93    6.29
 -15   1   5   24.47   10.22
 -15  -1  -5   23.30    6.31
  15   1  -5   27.80    6.09
 -15   1  -5   18.09    8.29
 -15  -1   5   31.41    9.19
  15  -1   5   27.90    4.15
 -15   1  -5   24.26    5.17
 -15  -1  -5   27.15    6.36
 -15  -2  -5   63.81    9.43
 -15   2  -5   51.27   11.80
  15   2  -5   81.47    9.70
 -15  -2   5   63.63   11.13
 -15  -2  -5   82.76    8.99
  15  -2   5   75.28    7.35
  15  -2  -5   69.89    9.77
  15  -2  -5   64.10    8.33
 -15   2   5   63.66   13.14
  15  -3  -5   67.99    9.33
 -15  -3  -5   86.13   11.36
  15   3  -5   78.80   10.05
  15  -3   5   69.00    8.34
 -15  -3   5   86.15   12.21
 -15  -3  -5   91.82   10.09
  15  -3  -5   99.77   13.61
 -15   3   5   84.35   14.54
 -15   3  -5   69.77   14.10
 -15   4  -5   25.64   13.04
  15  -4  -5   56.12    9.55
 -15  -4   5   43.42   10.58
  15  -4  -5   29.63   10.45
  15   4  -5   20.61    8.17
  15  -4   5   41.09    7.87
 -15  -4  -5   36.50    9.45
 -15  -4  -5   31.51    7.65
 -15   5  -5    4.53   12.76
  15   5  -5    1.69    8.29
 -15  -5  -5    7.14    7.81
  15  -5  -5  -15.70    9.89
 -15  -5   5   -7.19    7.54
  15  -5  -5    5.43    7.09
  15  -5   5    4.89    5.89
  15  -6   5   13.34    7.78
 -15  -6  -5    7.12    9.04
  15  -6  -5    9.36    8.96
 -15   6  -5  -32.01   13.00
  15   0  -6    5.64    4.65
 -15   0  -6    1.13    4.14
 -15   0   6    9.25    8.92
 -15   0  -6    4.54    5.91
  15   1  -6   77.24    9.16
 -15   1  -6   94.64   13.07
  15  -1  -6   95.89    9.99
 -15   1   6   98.40   13.87
 -15  -1  -6   86.09    9.73
  15  -1  -6   95.76    9.05
 -15   1  -6   91.73    8.16
 -15  -1   6   98.73   14.34
 -15  -1  -6   90.58    9.77
  15   2  -6  131.83   11.66
 -15   2  -6  123.45   16.28
  15  -2  -6  149.45   11.19
  15  -2   6  112.17    8.73
 -15  -2   6  130.00   15.10
  15  -2  -6  116.71   12.36
 -15  -2  -6  123.60   12.14
 -15   2   6   85.49   14.89
 -15  -2  -6  113.24   10.67
 -15  -3  -6   46.06    9.29
 -15   3   6   40.30   13.59
  15   3  -6   68.24    9.98
  15  -3  -6   51.34    8.72
 -15  -3  -6   78.32    9.57
  15  -3   6   59.00    7.96
 -15  -3   6   81.23   12.44
 -15   3  -6   58.41   13.60
  15  -3  -6   61.76   10.81
  15  -4  -6   16.02    9.36
 -15  -4   6   23.87    9.43
 -15  -4  -6   27.32    7.88
 -15  -4  -6   19.55    8.26
  15   4  -6    8.39    8.04
  15  -4  -6   22.73    7.39
  15  -4   6   21.56    6.48
 -15   4  -6   12.91   12.35
 -15   5  -6   -9.17   12.09
  15  -5   6   11.15    6.51
  15  -5  -6    7.35    7.43
  15  -5  -6  -12.45    9.51
 -15  -5   6   -2.00    8.30
 -15  -5  -6    8.73    8.31
  15   5  -6   -0.81    7.77
 -15   0   7   -9.20    9.02
 -15   0  -7    0.40    4.71
  15   0  -7   -1.66    4.37
 -15   0  -7    8.52    6.21
 -15   1   7   49.30   13.24
  15  -1  -7   41.19    7.57
  15  -1  -7   41.13    7.24
 -15  -1  -7   41.52    8.15
 -15   1  -7   50.91   10.18
 -15  -1  -7   40.11    7.84
 -15  -1   7   30.04   10.50
  15   1  -7   35.05    7.45
  15  -2  -7   11.06    5.75
 -15  -2  -7   15.10    6.94
 -15   2   7   20.33   13.01
  15  -2  -7   21.96    7.80
  15   2  -7   15.97    7.29
  15  -2   7   10.86    4.85
 -15  -2   7   24.97   10.02
 -15   2  -7   12.63    9.72
 -15  -2  -7   16.57    6.36
  15   3  -7    7.02    7.28
  15  -3  -7   13.93    7.80
 -15  -3   7   13.63    8.76
 -15  -3  -7   11.70    6.82
  15  -3   7   13.22    5.67
  15  -3  -7   13.20    6.36
 -15   3  -7   31.76   11.46
 -15   3   7    3.86   12.69
 -15  -3  -7   18.31    6.56
 -15  -4  -7   27.12    9.16
  15  -4  -7   21.73    9.37
  15  -4  -7   21.08    7.44
 -15   4  -7    4.95   11.77
  15  -4   7   23.03    6.96
  15   4  -7   16.51    8.35
 -15  -4   7    8.24    9.54
 -15  -4  -7   22.74    7.75
 -15   5  -7  -16.27   11.73
  15  -5  -7   -1.66    7.07
  15  -5   7    1.92    6.03
 -15  -5  -7    5.45    6.76
  15  -5  -7  -10.31    9.10
  15   5  -7    0.58    8.55
 -15  -5  -7    3.02    7.63
 -15   0  -8    6.01    6.36
 -15   0  -8    0.16    4.65
  15   0  -8   -1.62    4.80
 -15   0   8   16.93   11.05
 -15   1   8   97.38   15.85
  15  -1  -8   88.28    9.74
  15  -1  -8   89.18   10.16
 -15   1  -8  103.34   13.30
  15   1  -8   87.88    9.99
 -15  -1  -8   81.74    9.90
 -15  -1   8   96.59   13.85
 -15  -1  -8   80.45   10.39
 -15  -2   8   22.07   10.34
 -15  -2  -8   11.92    6.35
  15   2  -8   13.61    7.36
 -15   2  -8   15.40    9.89
  15  -2  -8   21.10    7.56
 -15  -2  -8   14.07    7.28
  15  -2  -8   24.77    6.84
 -15   2   8    5.07   13.04
 -15  -3  -8   27.76    8.23
 -15  -3   8   22.58   10.16
 -15  -3  -8   29.58    7.48
 -15   3   8   16.33   13.72
 -15   3  -8   22.29   11.55
  15  -3  -8   29.55    9.09
  15  -3  -8    6.16    6.11
  15  -3   8   29.94    6.46
  15   3  -8   12.67    7.64
  15   4  -8   18.47    8.47
 -15   4  -8    8.12   11.76
 -15  -4  -8   18.91    8.56
  15  -4  -8   -1.92    6.31
 -15  -4   8   -5.08    8.67
  15  -4  -8   18.60    9.37
 -15  -4  -8    5.19    6.76
  15  -4   8    8.59    6.06
 -15   4   8    1.61   14.23
  15   5  -8    1.30    8.55
  15  -5  -8   -1.48    7.26
 -15   5  -8  -18.66   11.98
 -15  -5  -8   -0.26    7.90
 -15  -5  -8   12.53    7.86
  15  -5   8    9.30    6.73
  15  -5  -8   -5.90    8.90
  15   0  -9    1.63    5.09
 -15   0  -9   -4.16    4.93
 -15   0  -9   -3.90    5.62
 -15   0   9    8.37   11.66
  15   1  -9    7.57    6.48
 -15  -1  -9    9.28    6.25
 -15  -1  -9   24.78    7.33
  15  -1  -9    4.98    5.51
 -15  -1   9    5.00   10.05
 -15   1   9    0.61   12.72
 -15   1  -9   15.40    7.84
 -15   2  -9   19.04    9.52
 -15  -2   9   18.37   10.29
 -15   2   9  -11.22   12.55
  15  -2  -9   15.79    6.37
 -15  -2  -9   12.78    6.80
 -15  -2  -9   26.57    7.90
  15   2  -9   14.98    7.40
  15  -2  -9   14.95    7.03
  15  -3  -9   36.93    9.74
 -15   3  -9    4.83   10.24
  15  -3  -9   12.98    7.00
 -15  -3  -9   13.75    7.76
 -15  -3  -9   13.84    6.67
  15  -3   9   25.63    6.58
 -15   3   9    3.26   14.56
  15   3  -9   32.50    8.75
 -15  -3   9   30.75   11.19
  15   4  -9    0.04    7.84
  15  -4  -9    8.29    8.27
 -15  -4  -9   20.09    8.56
 -15  -4  -9    9.97    7.05
 -15   4  -9    1.40   11.10
  15  -4  -9    5.58    7.03
 -15  -4   9  -11.84    8.50
  15  -4   9   15.94    6.42
 -15   4   9  -14.06   14.54
 -15  -5  -9    9.60    7.23
 -15   5  -9  -19.56   12.69
  15   5  -9   -8.92    8.35
  15  -5  -9   -1.43    9.23
 -15  -5  -9    9.58    8.94
  15  -5   9    7.14    7.08
  15  -5  -9   -5.64    7.37
 -15   0 -10    5.29    5.62
 -15   0  10   -2.71   11.14
  15   0 -10    0.68    4.96
 -15   0 -10   -1.31    5.67
 -15  -1  10   32.02   11.59
  15   1 -10   26.68    7.91
 -15   1  10   35.97   13.89
 -15   1 -10   24.35    8.43
 -15  -1 -10   35.50    8.23
 -15  -1 -10   36.20    8.25
  15  -1 -10   29.41    7.44
  15  -2 -10   78.91    9.80
  15   2 -10   61.45   10.19
 -15  -2 -10   87.63   11.43
  15  -2 -10   66.11    9.94
 -15  -2  10   74.72   13.66
 -15  -2 -10   71.60   10.63
 -15   2  10   67.28   16.48
 -15   2 -10   55.49   11.48
 -15  -3  10  -10.99    9.02
  15  -3 -10    3.60    6.47
  15   3 -10   -0.66    7.35
  15  -3 -10    7.75    7.23
 -15  -3 -10   -3.32    5.90
 -15   3 -10    1.60    9.83
 -15  -3 -10   -0.47    6.45
 -15   3  10   -0.77   14.45
 -15  -4 -10    9.03    7.72
 -15  -4 -10   -4.33    6.65
  15   4 -10   -1.81    8.18
  15  -4  10   13.56    6.50
 -15  -4  10  -16.21    8.49
 -15   4  10  -15.71   14.94
 -15   4 -10  -18.05   10.15
  15  -4 -10    5.40    7.15
  15  -4 -10    3.63    7.73
  15  -5 -10   -2.35    8.62
 -15   5 -10  -11.92   12.92
 -15  -5 -10   16.07    8.15
  15  -5 -10   -8.29    8.92
  15  -5  10    8.26    7.15
  15   5 -10    3.19    9.12
 -15  -5 -10    4.62    9.41
 -15   0 -11   -3.35    5.58
  15   0 -11    0.26    5.48
 -15   0  11    5.41   11.61
 -15  -1 -11    8.30    6.28
 -15   1 -11   23.29    8.82
 -15   1  11   13.68   13.86
 -15  -1 -11   12.69    7.13
 -15  -1  11   18.75   11.22
  15  -1 -11    8.42    6.26
  15   1 -11   13.27    7.26
 -15   2 -11   22.29    9.47
 -15  -2  11   20.25   11.28
 -15   2  11   12.22   14.12
 -15  -2 -11   17.39    7.84
  15   2 -11   11.60    7.70
  15  -2 -11   19.11    7.35
 -15  -2 -11   21.46    7.68
 -15  -3  11   -4.96    9.79
  15   3 -11    7.13    7.82
 -15   3  11  -18.68   14.96
  15  -3 -11   10.32    7.53
 -15  -3 -11    2.58    7.19
 -15   3 -11  -16.57    8.28
  15  -3 -11   -3.43    6.29
 -15  -3 -11    3.03    6.44
  15  -4 -11    1.01    7.40
 -15  -4 -11    9.46    8.61
 -15   4 -11  -20.37    9.73
  15  -4 -11   13.79    8.54
  15   4 -11   -9.39    8.09
 -15  -4 -11    9.89    7.62
 -15   4  11  -27.84   14.89
 -15   0  12    2.59   13.00
 -15   0 -12   -8.28    4.99
  15   0 -12   -1.09    5.81
  15  -1 -12    0.22    5.82
 -15  -1 -12    9.22    7.07
 -15   1  12   12.83   13.90
 -15   1 -12   -6.77    6.40
  15   1 -12   -2.58    6.34
 -15  -1  12  -12.69   10.17
 -15  -1 -12    2.45    5.77
  15   2 -12   11.67    7.84
 -15   2 -12   12.65    8.76
  15  -2 -12   14.01    7.53
 -15  -2 -12   13.28    7.21
 -15  -2 -12   20.42    8.69
 -15   2  12    5.67   14.85
 -15  -2  12    7.48   11.11
  15  -3 -12    5.39    7.44
 -15  -3  12    5.63   11.11
  15  -3 -12   14.58    7.90
  15   3 -12   -4.64    7.03
 -15   3  12    1.99   15.96
 -15  -3 -12   -2.36    7.44
 -15  -3 -12    2.93    6.92
 -15   3 -12  -19.16    8.04
  15   4 -12  -12.70    8.05
 -15  -4 -12   16.31    9.56
 -15   4 -12   -8.10   10.34
 -15   4  12  -20.25   16.66
  15  -4 -12   12.49    9.13
  15  -4 -12    0.76    8.09
 -15  -4 -12   10.73    8.10
  15   0 -13   -0.99    6.28
 -15   0  13  -10.33   12.84
 -15   0 -13    1.08    6.01
 -15   1  13   -2.30   14.10
 -15  -1 -13   -5.11    7.12
  15   1 -13  -12.53    5.98
 -15   1 -13   -9.37    6.46
 -15  -1  13   -3.20   11.37
  15  -1 -13   10.19    7.21
 -15  -1 -13   -2.12    5.43
 -15   2 -13  -16.07    6.62
 -15  -2 -13    2.33    7.49
 -15  -2  13  -15.60   10.16
  15   2 -13   -4.37    7.10
 -15  -2 -13    4.63    6.73
  15  -2 -13    3.77    6.71
 -15   2  13   13.26   15.66
  15   3 -13   -5.87    7.28
 -15   3 -13  -11.51    8.31
 -15  -3 -13  -11.71    7.17
 -15  -3  13    8.62   12.03
 -15  -3 -13    9.46    7.58
 -15   3  13    3.03   16.98
  15  -3 -13   -2.83    6.83
 -15   4  13  -23.70   16.96
  15   4 -13    1.82    9.08
  15  -4 -13    7.58    8.77
 -15  -4 -13   -9.95    8.29
 -15  -4 -13    8.29    8.23
  15  -4 -13   11.25    8.97
 -15   0  14   -0.10   13.92
 -15   0 -14    4.94    6.53
  15   0 -14    1.24    7.33
  15   1 -14    6.04    8.07
  15  -1 -14    9.95    7.75
 -15  -1  14  -13.51   11.67
 -15   1  14  -21.61   13.14
 -15  -1 -14  -11.28    8.43
 -15   1 -14    2.57    7.07
 -15  -1 -14   -0.19    5.90
  15   2 -14    3.85    7.77
 -15   2 -14  -15.46    6.74
 -15   2  14  -25.73   14.48
 -15  -2 -14   -8.72    7.72
 -15  -2 -14    2.81    6.73
 -15  -2  14  -11.28   11.13
  15  -2 -14   -2.01    7.18
 -15  -3  14   -6.81   11.29
  15   3 -14    3.55    9.14
  15  -3 -14   -7.96    7.48
 -15   3  14  -12.43   17.48
 -15  -3 -14   -0.26    8.87
 -15  -3 -14    6.12    7.50
 -15   3 -14    0.43    9.40
  15   0 -15    6.99    8.43
 -15   0 -15   -3.27    6.05
 -15   0  15   -6.14   13.95
  15  -1 -15   -8.98    7.31
 -15  -1  15   -0.72   13.36
 -15   1  15    0.95   15.26
 -15  -1 -15   -1.75    6.03
 -15   1 -15   10.15    8.14
  15   1 -15   -0.22    8.01
 -15  -2 -15   -0.21    7.00
 -15   2  15  -23.05   15.59
 -15  -2 -15  -19.45    9.27
 -15  -2  15  -19.02   11.47
  15   2 -15    7.51    9.37
  15  -2 -15   -2.19    7.96
 -15   2 -15   -5.02    7.92
  15   0 -16  -13.72    7.41
 -15   0  16  -33.55   13.89
 -15   0 -16    5.21    7.46
  15   1 -16    0.91    8.99
 -15  -1 -16    0.25    6.52
 -15   1 -16    2.81    7.87
  15  -1 -16  -10.76    7.90
 -15  -1  16  -28.40   13.08
 -15   1  16   -7.06   16.34
  15   2 -16  -12.47    9.40
 -15  -2  16  -11.94   12.88
 -15   2 -16    1.04    8.76
  15  -2 -16   -7.23    8.32
 -15   2  16   -9.85   16.51
 -15  -2 -16    0.92    7.57
 -15   0 -17    7.52    7.95
  15   0 -17   -5.54    9.10
 -16   0   0  149.83   12.21
  16   0   0  149.48    7.97
 -16   0   0  135.29   11.75
  16   1   0   54.00    5.76
  16  -1   0   55.59    5.96
 -16  -1   0   64.77    9.58
 -16  -1   0   47.66    6.09
 -16   1   0   61.16   10.05
 -16   1   0   48.57    7.85
 -16   2   0   64.87   12.07
 -16  -2   0   66.61    6.69
  16   2   0   68.50    7.21
 -16   2   0   69.75    8.88
  16  -2   0   53.67    6.80
 -16  -2   0   65.15    9.53
  16  -3   0    7.04    4.88
 -16   3   0   19.90   11.78
 -16  -3   0    1.12    6.26
 -16  -4   0   -2.15    5.88
 -16   4   0    8.92   11.06
  16  -4   0    0.83    4.89
  16  -5   0    4.07    5.90
 -16   5   0   21.49   11.89
 -16  -5   0    2.34    7.15
 -16  -6   0    7.09    8.86
 -16   6   0    8.15   13.22
  16  -6   0   -0.21    6.90
 -16   0   1   13.31    6.51
  16   0  -1    7.92    3.46
 -16   0   1   11.42    6.69
 -16   0  -1   11.80    5.73
 -16   0  -1    3.96    5.98
  16   0   1    7.03    2.95
  16  -1   1    1.61    2.83
 -16  -1   1   -1.89    3.94
 -16   1  -1    1.91    7.97
  16  -1  -1    1.51    3.12
  16   1   1    3.66    2.71
 -16  -1  -1    4.53    5.00
 -16   1   1    2.76    6.42
 -16   1   1    7.46    7.99
 -16  -1  -1    1.32    4.10
 -16   1  -1   -4.68    4.83
  16   1  -1    2.25    3.37
 -16  -1   1    6.21    5.79
 -16   2   1   21.10    9.95
  16  -2   1    6.61    3.75
 -16  -2  -1   11.97    5.86
  16  -2  -1    2.72    4.04
 -16  -2   1   11.29    6.49
  16   2  -1   -0.59    4.44
 -16   2  -1   12.12   10.11
 -16   2   1    7.68    7.48
 -16  -2  -1    2.58    3.24
 -16   3   1   12.35   10.96
  16  -3   1   14.02    5.26
 -16   3  -1   15.11   12.20
 -16  -3   1   16.28    7.35
  16  -3  -1    6.51    4.97
 -16  -3  -1    6.05    6.49
 -16   4  -1    2.11   11.05
  16  -4  -1   10.82    5.35
  16  -4   1   -2.16    4.65
 -16  -4  -1   -5.07    5.71
 -16  -4   1   -0.28    6.40
 -16   4   1   12.85   10.70
  16  -5  -1    4.08    5.91
  16  -5   1    1.16    5.44
 -16  -5   1   -2.34    6.96
 -16   5  -1   10.56   11.72
 -16   5   1   -6.04   10.53
 -16  -5  -1   -0.42    6.83
 -16  -6  -1   13.03    9.18
  16  -6  -1   -0.45    6.75
 -16   6   1    6.33   12.45
 -16  -6   1    5.94    8.32
 -16   6  -1    2.42   12.92
  16  -6   1    3.74    6.85
 -16   0  -2    1.99    4.58
  16   0  -2   -1.22    3.11
 -16   0  -2   16.64    6.48
  16   0   2    4.18    2.33
 -16   0   2    4.14    6.26
 -16   0   2    1.47    6.39
  16  -1   2   10.17    3.43
 -16  -1   2    4.81    4.16
 -16   1  -2   11.27    5.09
 -16   1   2    6.96    8.34
 -16   1  -2   12.57    8.15
 -16   1   2   12.39    7.56
  16   1  -2    3.22    3.94
  16  -1  -2   10.76    4.15
 -16  -1  -2    9.70    5.34
 -16  -1   2    6.75    6.44
 -16  -1  -2   12.70    5.12
  16  -2   2   62.06    6.85
 -16   2   2   89.20   12.12
 -16  -2  -2   76.86    7.71
 -16   2   2   86.55   11.37
 -16   2  -2   64.82   12.70
 -16  -2  -2   65.44    9.40
  16  -2  -2   70.11    7.94
  16   2  -2   78.36    8.66
 -16  -2   2   74.72   10.65
  16  -3  -2   63.73    8.66
  16  -3   2   41.23    7.07
 -16   3  -2   48.11   13.48
 -16  -3  -2   39.70    8.89
 -16  -3   2   38.41    9.15
  16   3  -2   52.98    8.17
 -16   3   2   26.54   11.56
 -16  -4   2   18.42    8.16
 -16  -4  -2   25.37    8.29
  16  -4   2   30.23    7.35
 -16   4  -2   13.56   11.76
 -16   4   2   15.87   10.81
  16  -4  -2   11.41    6.09
  16  -5  -2    5.34    6.17
 -16   5  -2   -5.35   12.45
 -16   5   2   -2.60   10.67
 -16  -5   2    9.68    8.05
 -16  -5  -2   16.08    8.19
  16  -5   2    3.25    5.83
 -16  -6   2   -1.05    8.24
 -16   6   2    7.78   11.79
 -16  -6  -2    4.68    8.50
  16  -6  -2    6.54    8.24
  16  -6   2    3.19    7.10
 -16   6  -2    0.32   13.55
 -16   0  -3  108.04    9.70
  16   0   3  102.50    5.74
  16   0  -3  118.79    8.41
 -16   0   3   85.39   12.29
 -16   0  -3  109.75   11.14
 -16   1  -3  140.24   14.41
 -16   1   3  151.30   14.49
  16   1  -3  130.77    9.36
  16  -1   3  130.35    7.58
  16  -1  -3  124.09    9.11
 -16   1  -3  125.41    9.67
 -16  -1  -3  119.11   11.08
 -16  -1  -3  139.22   10.44
 -16  -1   3  131.67   13.29
 -16   1   3  146.22   13.56
  16  -2  -3   41.50    6.78
 -16   2   3   36.44   10.28
 -16  -2  -3   29.37    6.23
 -16  -2   3   29.95    8.76
 -16   2  -3   34.75   10.99
  16  -2   3   44.70    5.87
  16   2  -3   32.37    6.40
 -16  -2  -3   27.88    7.46
 -16   2   3   38.63   10.68
  16  -3  -3   36.70    7.37
  16   3  -3   24.80    7.56
  16  -3   3   25.42    6.16
 -16  -3   3   24.45    8.50
 -16   3   3   29.71   11.18
 -16   3  -3   18.37   12.56
 -16  -3  -3   48.76    9.10
 -16  -3  -3   32.66    6.62
 -16  -4  -3    2.32    6.45
  16  -4  -3    3.14    5.45
  16  -4   3    2.60    4.93
 -16  -4   3   -3.85    6.74
 -16   4   3   -3.50    9.58
 -16   4  -3    3.46   12.11
  16   4  -3    5.53    7.26
 -16  -5  -3    7.40    7.94
 -16   5   3   28.32   11.49
  16  -5   3   26.32    7.30
 -16   5  -3   21.50   13.51
 -16  -5   3    4.47    8.02
  16  -5  -3   10.34    6.62
  16  -6  -3    4.70    8.33
 -16   6  -3   11.91   13.74
 -16  -6  -3    5.74    8.80
  16  -6   3    4.26    6.77
 -16   6   3    8.90   11.48
  16   0  -4   72.79    7.88
 -16   0  -4   68.02    9.24
 -16   0   4  106.83   11.37
 -16   0   4   95.24   13.27
 -16   0  -4   70.67    8.40
 -16   1  -4   29.00    9.23
  16  -1  -4   36.92    6.20
 -16  -1   4   35.22    9.08
  16  -1   4   38.88    4.49
 -16  -1  -4   36.00    6.76
  16   1  -4   28.39    5.96
 -16  -1  -4   30.88    7.02
 -16   1   4   42.25   10.17
 -16   1   4   46.89    9.22
 -16   1  -4   32.93    5.66
 -16  -2  -4  130.35   11.80
 -16  -2   4  154.23   14.75
 -16  -2  -4  116.11   10.17
  16  -2  -4  135.08   10.63
 -16   2   4  137.84   15.30
  16  -2   4  124.36    8.96
  16   2  -4  134.93   11.06
 -16   2  -4  120.46   16.70
 -16   2   4  114.74   16.61
 -16  -3  -4   20.25    6.30
  16  -3   4   23.83    5.96
 -16  -3  -4   24.34    7.53
  16  -3  -4   23.44    6.92
 -16   3   4   12.07   11.30
 -16  -3   4   20.42    8.99
 -16   3  -4    9.99   11.73
  16   3  -4   37.02    8.07
  16  -4  -4   16.86    6.61
 -16  -4  -4   27.85    8.81
  16   4  -4   10.71    7.67
 -16   4  -4   46.08   13.93
 -16  -4   4   36.75   10.10
  16  -4   4   37.78    7.83
  16  -5   4    6.62    6.09
 -16   5  -4   12.02   13.47
 -16  -5  -4    0.07    7.17
  16  -5  -4    7.98    7.37
 -16  -5   4    7.27    8.73
 -16   6  -4   -3.78   13.83
 -16  -6  -4    4.24    8.63
  16  -6   4    4.16    6.82
 -16   0  -5   13.42    5.16
 -16   0  -5   11.25    6.50
 -16   0   5   22.20    9.52
  16   0  -5    3.40    4.57
 -16   1  -5   77.96    7.67
 -16  -1   5   66.52   10.76
 -16   1  -5   59.19   10.66
  16  -1   5   73.89    5.99
 -16   1   5   68.98   12.23
 -16  -1  -5   58.28    8.34
  16  -1  -5   77.15    8.34
  16   1  -5   64.71    8.06
 -16  -1  -5   70.48    8.96
 -16   1   5   78.91   10.22
 -16   2  -5   79.05   13.43
  16  -2  -5   99.17   11.84
 -16  -2  -5   82.96   10.54
 -16  -2  -5   78.73    9.42
  16   2  -5   89.30   10.62
 -16  -2   5   92.28   13.72
 -16   2   5   87.81   14.26
  16  -2   5   83.43    7.77
  16  -2  -5   93.95    9.65
 -16  -3  -5  110.01   10.68
  16   3  -5   87.96   10.38
 -16   3   5   77.70   14.18
 -16   3  -5   90.13   14.86
  16  -3  -5   77.88    9.97
  16  -3  -5   72.63   11.59
  16  -3   5   84.14    8.85
 -16  -3   5   80.38   12.25
 -16  -3  -5   79.13   11.32
 -16  -4  -5    8.09    6.13
  16  -4   5    7.36    5.72
  16  -4  -5   13.98   10.06
 -16   4  -5    9.98   12.24
  16  -4  -5    0.38    5.55
  16   4  -5   -4.31    6.50
 -16  -4   5    8.75    8.49
 -16  -4  -5    6.24    6.90
  16  -5  -5   24.57    8.89
 -16  -5   5   -0.97    8.24
  16   5  -5    8.21    8.86
 -16  -5  -5    7.38    7.99
  16  -5  -5   -9.27   10.40
  16  -5   5    8.65    6.52
 -16   5  -5   -4.51   12.14
 -16   0  -6   76.59   10.55
  16   0  -6   96.68    9.35
 -16   0   6   79.96   12.22
 -16   0  -6  106.30    9.51
  16   1  -6  168.98   12.09
 -16  -1   6  168.92   16.24
 -16  -1  -6  170.47   12.74
 -16  -1  -6  173.37   12.76
 -16   1   6  178.04   18.71
 -16   1  -6  184.79   15.68
  16  -1  -6  136.26   10.72
 -16   2   6   27.03   12.81
  16  -2  -6   41.05    9.16
 -16  -2  -6   39.87    7.78
 -16   2  -6   38.82   11.86
  16  -2   6   23.48    5.34
 -16  -2  -6   31.87    8.29
  16   2  -6   33.62    7.87
 -16  -2   6   40.10   10.72
  16  -2  -6   33.06    7.26
  16   3  -6   33.20    8.72
 -16   3  -6    6.03   11.13
 -16  -3   6   26.16    9.83
  16  -3  -6   41.78   10.03
 -16   3   6   29.88   12.74
  16  -3  -6   26.81    7.21
 -16  -3  -6   17.11    7.18
 -16  -3  -6   40.00    8.13
  16  -3   6   35.85    6.81
  16   4  -6    2.30    7.72
  16  -4  -6    7.53    9.19
  16  -4   6    5.77    5.30
  16  -4  -6    4.73    6.12
 -16   4  -6  -10.09   11.24
 -16  -4  -6    6.42    6.27
 -16  -4   6    1.10    8.35
 -16  -4  -6    0.78    6.72
  16  -5   6   20.00    7.33
  16  -5  -6   -5.51   10.68
 -16  -5  -6   20.90    9.28
  16  -5  -6    2.09    7.20
 -16  -5   6    6.68    8.73
 -16   5  -6   -9.61   12.84
  16   5  -6   11.72    8.91
 -16   0  -7   87.45   11.66
 -16   0   7   88.41   13.20
  16   0  -7   83.58    9.19
 -16   0  -7   83.08    9.51
 -16  -1  -7   80.19   10.18
  16   1  -7   71.09    9.19
 -16  -1  -7   66.02    9.42
 -16   1   7   81.86   14.42
  16  -1  -7   62.93    8.82
  16  -1  -7   54.70    8.17
 -16   1  -7   44.35   10.21
 -16  -1   7   66.27   12.19
 -16   2  -7  149.94   16.75
  16  -2  -7  141.04   11.57
  16  -2   7  132.73    9.80
 -16  -2  -7  114.92   12.40
 -16   2   7  133.18   19.53
  16  -2  -7  129.64   13.10
  16   2  -7  135.11   12.55
 -16  -2  -7  125.35   11.70
 -16  -2   7  138.75   15.70
 -16  -3  -7   29.99    7.74
  16  -3   7   46.83    7.40
  16   3  -7   26.53    8.27
 -16   3   7    7.69   12.63
 -16   3  -7   19.39   11.43
 -16  -3  -7   45.71    9.50
  16  -3  -7   19.11    6.87
 -16  -3   7   44.56   11.36
  16  -3  -7   21.98    8.89
  16  -4   7    3.67    5.96
 -16  -4  -7    2.74    6.26
 -16  -4   7   -1.32    8.71
  16  -4  -7    3.06    6.41
 -16  -4  -7    4.57    7.06
  16   4  -7   -3.35    7.23
  16  -4  -7   -5.70    7.96
 -16   4  -7   -2.00   11.92
  16  -5  -7   -5.69    9.84
 -16   5  -7    2.10   13.00
  16  -5   7   17.10    7.41
  16   5  -7   15.93    9.29
 -16  -5  -7    2.85    7.92
  16  -5  -7   13.98    8.50
 -16   0  -8    8.53    5.41
  16   0  -8    3.79    5.48
 -16   0   8   14.79   11.12
 -16   0  -8    7.21    6.90
 -16  -1  -8   18.50    6.70
 -16  -1   8   25.39   11.05
  16  -1  -8   19.07    6.25
 -16   1   8   15.84   12.82
 -16   1  -8   24.04    8.96
 -16  -1  -8   11.78    6.07
  16   1  -8   13.40    6.75
  16  -2  -8  163.86   12.51
  16   2  -8  184.02   14.26
 -16  -2  -8  176.89   14.56
 -16   2  -8  176.47   17.23
 -16  -2  -8  185.73   14.15
 -16  -2   8  154.34   16.40
  16  -2  -8  175.49   13.96
 -16   2   8  200.40   21.29
  16  -3  -8   55.26    9.56
 -16  -3  -8   31.00    7.74
  16  -3  -8   57.07   10.83
 -16  -3  -8   22.67    8.34
 -16   3  -8   29.84   12.34
 -16   3   8   12.48   13.64
  16   3  -8   41.72    9.54
  16  -3   8   41.50    7.21
 -16  -3   8   40.80   11.52
 -16  -4  -8    2.40    6.54
  16   4  -8    8.35    8.66
 -16  -4   8   -1.60    8.80
  16  -4  -8   -7.10    7.44
 -16   4  -8    1.59   11.54
  16  -4  -8    6.53    7.76
  16  -4   8    8.56    5.84
 -16  -4  -8    9.18    7.88
  16  -5   8   13.44    7.00
  16  -5  -8   -9.61    9.84
  16  -5  -8   -9.00    7.23
 -16  -5  -8    9.20    8.90
  16   5  -8  -11.38    8.59
 -16   5  -8  -21.86   11.92
 -16  -5  -8    3.52    7.34
 -16   0  -9   18.99    7.51
 -16   0   9   35.02   12.57
  16   0  -9   29.31    7.30
 -16   0  -9   32.07    7.31
  16  -1  -9   18.08    6.41
 -16  -1  -9   31.82    7.93
 -16   1   9    9.52   12.43
  16   1  -9   25.59    7.43
 -16  -1   9    1.78    9.91
 -16  -1  -9   21.04    6.98
 -16   1  -9   21.77    8.45
  16  -2  -9    6.99    5.80
  16  -2  -9   -0.71    6.70
 -16  -2  -9    2.77    5.98
 -16   2   9    6.17   12.70
  16   2  -9    5.65    6.84
 -16   2  -9   15.12    9.20
 -16  -2  -9    6.50    6.25
 -16  -2   9   13.61    9.89
  16  -3  -9   10.36    8.13
 -16  -3   9    5.47    9.69
  16   3  -9   -6.75    6.75
 -16  -3  -9    6.96    6.28
 -16   3  -9   -0.38    9.72
  16  -3  -9    1.06    6.32
 -16   3   9   -0.81   13.65
 -16  -3  -9    3.58    6.90
 -16   4   9  -21.17   14.11
 -16  -4  -9    2.94    6.83
 -16   4  -9   -5.94   10.95
 -16  -4  -9    8.03    7.79
  16  -4  -9    9.53    7.47
  16   4  -9    2.60    8.11
  16  -4   9    1.74    5.60
 -16  -4   9   -4.50    9.03
  16  -4  -9    2.62    8.19
  16   5  -9  -13.60    8.75
 -16  -5  -9    6.33    7.75
  16  -5  -9   15.78    8.94
 -16   5  -9   -5.32   12.64
  16  -5  -9   -4.46   10.02
  16  -5   9   14.30    7.54
 -16  -5  -9    6.15    9.09
 -16   0 -10   69.48   10.55
 -16   0 -10   70.07    9.82
 -16   0  10   62.73   14.40
  16   0 -10   73.86    9.78
 -16   1  10   39.65   14.17
 -16   1 -10   46.86   10.37
  16   1 -10   64.98    9.98
  16  -1 -10   44.26    8.28
 -16  -1 -10   44.80    9.21
 -16  -1  10   46.85   12.49
 -16  -1 -10   50.41    9.23
 -16   2  10    3.78   13.74
  16   2 -10   21.67    8.02
 -16  -2  10   12.44   10.20
  16  -2 -10   19.06    7.77
 -16   2 -10   13.32    9.02
 -16  -2 -10   14.73    6.63
 -16  -2 -10   14.36    7.67
  16  -2 -10   18.18    7.03
  16  -3 -10   -3.72    7.21
 -16   3 -10   -4.77    9.51
 -16  -3  10   -9.63    9.36
 -16  -3 -10   -3.70    5.76
  16   3 -10   -6.83    6.78
 -16   3  10   -7.54   14.64
  16  -3 -10    4.36    6.70
 -16  -3 -10    9.69    7.27
  16   4 -10    1.30    8.31
 -16   4 -10   -5.11   11.12
 -16  -4 -10    4.23    7.03
 -16  -4 -10   11.53    8.25
 -16  -4  10   -5.55    9.72
  16  -4 -10   -0.71    8.44
  16  -4 -10   -9.69    6.75
 -16   4  10   -9.38   15.53
 -16   0  11   93.29   16.41
 -16   0 -11   84.16   11.83
  16   0 -11   89.04   10.93
  16  -1 -11   24.68    7.53
  16   1 -11   30.46    8.38
 -16   1  11   -2.39   13.07
 -16   1 -11   16.42    8.25
 -16  -1 -11   24.94    8.00
 -16  -1 -11   36.82    9.05
 -16  -1  11   31.40   12.25
 -16  -2 -11    7.60    6.47
 -16  -2 -11   11.49    7.42
 -16   2 -11    8.09    9.08
  16   2 -11    3.79    7.41
  16  -2 -11    9.17    6.74
 -16  -2  11   -5.83   10.14
 -16   2  11   12.13   14.38
 -16   3 -11    2.67    9.98
 -16  -3 -11    7.75    7.50
  16  -3 -11   -0.95    7.68
  16  -3 -11   -1.43    6.67
  16   3 -11    0.15    7.19
 -16  -3 -11   -1.30    6.06
 -16   3  11   -9.53   14.28
 -16  -3  11    1.41   10.36
  16   4 -11    9.25    9.13
 -16  -4  11  -10.62   10.08
 -16  -4 -11   25.78    9.08
 -16  -4 -11   18.90    9.46
  16  -4 -11    7.99    8.02
 -16   4 -11   -6.31   10.99
  16  -4 -11   10.81    9.71
 -16   4  11   -6.72   16.50
 -16   0 -12    8.46    6.83
  16   0 -12   -1.64    5.92
 -16   0  12   -5.70   12.11
 -16  -1 -12    3.79    6.00
  16  -1 -12   -4.11    6.04
 -16   1  12   -9.09   13.14
 -16  -1  12   -4.44   10.58
 -16  -1 -12    2.93    6.63
  16   1 -12   -8.38    6.23
 -16   1 -12    3.86    7.26
 -16   2 -12    4.79    9.17
 -16   2  12   -3.54   14.80
  16   2 -12   14.07    8.29
 -16  -2 -12   29.39    9.04
  16  -2 -12   22.88    8.25
 -16  -2 -12   22.15    8.17
 -16  -2  12   10.38   11.53
 -16  -3  12    3.94   11.07
 -16  -3 -12    5.38    7.11
 -16  -3 -12   10.98    8.51
  16  -3 -12   20.44    8.34
  16  -3 -12   -2.94    6.89
 -16   3 -12   -5.92    9.12
 -16   3  12  -10.91   15.30
  16   3 -12   -4.29    7.98
  16   4 -12  -13.13    8.19
  16  -4 -12   -7.06    7.91
 -16  -4 -12   -1.84    7.55
 -16   4 -12  -22.04    9.82
 -16   4  12  -10.02   16.84
  16  -4 -12   -3.35    8.13
 -16  -4 -12    6.43    8.93
  16   0 -13   -8.37    6.19
 -16   0 -13    8.83    6.81
 -16   0  13   -4.82   12.65
  16  -1 -13   -0.87    6.56
 -16  -1  13   10.57   12.11
  16   1 -13    5.53    7.01
 -16   1  13  -15.43   13.19
 -16  -1 -13   -0.21    7.67
 -16  -1 -13    3.36    6.28
 -16   1 -13    4.46    7.68
  16   2 -13    2.71    8.03
 -16   2 -13   -3.66    7.62
  16  -2 -13    4.10    7.34
 -16  -2 -13   15.36    8.89
 -16  -2 -13    3.66    6.64
 -16  -2  13  -10.11   10.36
 -16   2  13  -13.00   14.87
 -16  -3 -13    6.85    8.22
  16   3 -13   -2.58    8.36
 -16   3  13   -7.28   16.19
  16  -3 -13    2.33    7.57
 -16  -3 -13    3.45    7.00
 -16   3 -13  -17.06    8.44
 -16  -3  13  -11.88   11.17
 -16   0 -14    4.02    6.80
  16   0 -14   10.55    7.76
 -16   0  14   -3.23   13.21
  16   1 -14   -1.73    7.84
 -16   1  14   -6.22   14.18
  16  -1 -14   -6.09    6.50
 -16  -1  14  -13.54   11.80
 -16  -1 -14   -4.62    5.77
 -16   1 -14   -8.70    6.42
 -16  -1 -14  -12.78    7.90
  16  -2 -14   -2.70    6.85
 -16  -2 -14   -1.66    6.80
 -16   2 -14   -9.02    7.55
 -16  -2 -14  -12.75    7.26
 -16  -2  14    6.70   12.39
  16   2 -14    6.15    8.24
 -16   2  14  -20.63   14.42
 -16  -3  14    6.17   12.75
  16   3 -14    5.68    9.24
  16  -3 -14   12.22    9.09
 -16  -3 -14    5.07    9.24
 -16   3  14  -11.40   17.60
 -16   3 -14    5.23   10.55
 -16  -3 -14   22.25    9.18
  16   0 -15   -2.85    7.81
 -16   0 -15    1.60    6.80
 -16   0  15  -13.14   13.70
 -16   1  15  -20.97   14.43
  16  -1 -15   -6.00    7.24
 -16  -1  15  -16.36   12.39
 -16   1 -15   -1.83    7.38
 -16  -1 -15    8.26    7.26
  16   1 -15   -5.57    7.63
 -16   2 -15   -7.49    8.41
 -16  -2  15  -10.21   12.02
 -16  -2 -15   -3.48    7.12
  16  -2 -15   -6.28    7.70
  16   2 -15   -4.13    8.35
  16   0 -16   -2.70    8.09
 -16   0  16   -6.75   15.59
 -16   0 -16    1.25    7.18
 -16  -1  16  -24.12   13.11
  16  -1 -16   -0.13    8.29
  16   1 -16    5.86    9.42
 -16   1 -16    1.61    7.94
 -16  -1 -16   -3.37    6.33
  17   0   0    1.19    2.89
 -17   0   0   -5.53    6.05
 -17   0   0   -0.33    5.67
[truncated: 133,707 more chars]
