# Supplementary material for: 2-(4-Methyl­phen­yl)-3-oxo-4-phenyl-2,3,3a,4,9,9a-hexa­hydro-1H-benzo[f]iso­indole-6-carbo­nitrile
Source: Acta Crystallogr Sect E Struct Rep Online. 2013 Apr 5;69(Pt 5):o652. doi: 10.1107/S1600536813008568 (PMC3647850; doi:10.1107/S1600536813008568)
Supplement: Supplementary file 2 [file e-69-0o652-Isup2.hkl]

#
# h,k,l, Fc-squared, Fo-squared, sigma(Fo-squared), status flag
#
data_I
_shelx_title ' 071114a in Pca2(1)'
_shelx_refln_list_code          4
_shelx_F_calc_maximum      140.83
_exptl_crystal_F_000       800.00
_reflns_d_resolution_high  0.8107

loop_
 _space_group_symop_operation_xyz
 'x, y, z'
 '-x, -y, z+1/2'
 'x+1/2, -y, z'
 '-x+1/2, y, z+1/2'

_cell_length_a    25.0050
_cell_length_b     5.5023
_cell_length_c    14.7898
_cell_angle_alpha  90.000
_cell_angle_beta   90.000
_cell_angle_gamma  90.000

_shelx_F_squared_multiplier     1.000

loop_
 _refln_index_h
 _refln_index_k
 _refln_index_l
 _refln_F_squared_calc
 _refln_F_squared_meas
 _refln_F_squared_sigma
 _refln_observed_status
   4   0 -18         35.85         54.79        14.63 o
   0   1 -18         27.12         38.95        17.69 o
   1   1 -18         23.47         34.26        16.66 o
   2   1 -18         22.90          5.43        12.93 o
   2   0 -17         95.91         85.82        19.93 o
   4   0 -17          0.03          2.99        10.58 o
   6   0 -17         13.48         19.76        11.87 o
   8   0 -17         19.83          6.32        10.70 o
  10   0 -17          3.09         12.38        16.28 o
   1   1 -17         55.89         64.27        11.15 o
   2   1 -17          5.46          5.70        10.65 o
   3   1 -17         14.44         -5.45        11.65 o
   4   1 -17          1.13          8.91        12.06 o
   5   1 -17          7.22          3.93        12.47 o
   6   1 -17         22.22         24.75         8.81 o
   7   1 -17          2.51         -3.92         7.85 o
   8   1 -17          9.72         -3.89         7.78 o
   9   1 -17          2.78          1.57         8.14 o
  10   1 -17          2.20         -0.92        11.72 o
   1   2 -17          0.45         12.50         8.44 o
   2   2 -17          5.24         -3.88         7.75 o
   3   2 -17          9.80         19.02         9.44 o
   4   2 -17          8.34          6.05        10.89 o
   5   2 -17          5.84          6.68        13.48 o
   6   2 -17          6.24         14.40        12.06 o
   0   0 -16        501.40        538.74        35.74 o
   2   0 -16         76.57         87.03        14.09 o
   4   0 -16          6.09         -4.51         9.02 o
   6   0 -16          9.96         22.45        11.05 o
   8   0 -16         34.49         14.59        11.18 o
  10   0 -16         16.79         17.30        11.87 o
  12   0 -16         36.35         52.92        15.60 o
  14   0 -16         87.99         64.91        15.01 o
   0   1 -16          6.46          8.42        12.47 o
   1   1 -16         38.79         29.91         8.28 o
   2   1 -16          7.11         -0.09        14.77 o
   3   1 -16         22.71         23.01         7.54 o
   4   1 -16          0.41         -1.29         7.46 o
   5   1 -16          1.69         -3.46         6.91 o
   6   1 -16          6.03          8.31         7.52 o
   7   1 -16          8.65         16.62         7.90 o
   8   1 -16         20.48          8.00         7.99 o
   9   1 -16         32.47         12.49         8.22 o
  10   1 -16         30.25         23.80        10.80 o
  11   1 -16          9.83          6.88         8.03 o
  12   1 -16          1.65          1.86         8.00 o
  13   1 -16          7.32          3.04         8.40 o
  14   1 -16         17.66          5.52        11.01 o
   0   2 -16          6.94          6.63        10.77 o
   1   2 -16          6.38          6.16        12.67 o
   2   2 -16          5.40         -1.81         7.20 o
   3   2 -16         37.93         37.95         9.01 o
   4   2 -16         13.11         14.30        12.36 o
   5   2 -16          3.19         11.03         8.63 o
   6   2 -16          8.44          5.50         7.31 o
   7   2 -16          3.69         -2.22         8.58 o
   8   2 -16         33.27         24.76        12.34 o
   9   2 -16          5.30         -3.68         7.36 o
  10   2 -16         16.56          3.45         8.46 o
  11   2 -16          4.04         -3.09         8.08 o
   0   3 -16         12.46          1.32        10.97 o
   1   3 -16          0.38          1.24         7.77 o
   2   3 -16          0.77          6.11         8.16 o
   3   3 -16          0.54          5.45         8.29 o
   4   3 -16          6.90          9.02         9.02 o
   5   3 -16          4.94          3.56         8.79 o
   2   0 -15        131.43        119.60        14.60 o
   4   0 -15        101.95        141.61        22.57 o
   6   0 -15         27.68          6.37        10.05 o
   8   0 -15         77.76         95.50        18.26 o
  10   0 -15        108.61        118.90        20.89 o
  12   0 -15         75.38         75.61        14.57 o
  14   0 -15         19.69         21.67        12.07 o
  16   0 -15         10.92         -1.03        11.17 o
   1   1 -15          6.97         -3.13         6.25 o
   2   1 -15         13.75          9.51         5.56 o
   3   1 -15         62.26         66.48         7.14 o
   4   1 -15         36.15         38.63         7.06 o
   5   1 -15         34.43         36.35         7.02 o
   6   1 -15          9.55          9.48         7.29 o
   7   1 -15         26.25         12.95         7.77 o
   8   1 -15          1.27          5.30         6.87 o
   9   1 -15         16.65         11.50         7.96 o
  10   1 -15         24.33         14.24         7.93 o
  11   1 -15         41.77         42.92         8.99 o
  12   1 -15          1.76          7.21         7.93 o
  13   1 -15          0.21         -3.71         7.43 o
  14   1 -15         11.60         11.40         8.07 o
  15   1 -15          9.99         -1.18         7.85 o
  16   1 -15          3.79         -2.69         8.03 o
   1   2 -15         10.05          7.90         6.90 o
   2   2 -15          4.60         -3.05         6.70 o
   3   2 -15          8.46         12.97         7.45 o
   4   2 -15         20.83         11.47         6.88 o
   5   2 -15         15.20          9.07         6.39 o
   6   2 -15         13.56          5.88         7.06 o
   7   2 -15         13.22          0.75        12.51 o
   8   2 -15         24.92         23.74         7.91 o
   9   2 -15          7.51         -4.46         8.93 o
  10   2 -15         12.31          7.43         7.77 o
  11   2 -15          0.29         -1.92         8.92 o
  12   2 -15          3.97         -3.88         7.76 o
  13   2 -15          0.37         -4.38         8.76 o
  14   2 -15          7.17          6.29         8.56 o
  15   2 -15          1.34         -3.97         7.95 o
   1   3 -15         23.10         29.76         8.71 o
   2   3 -15         10.76          4.98         7.83 o
   3   3 -15          0.75          8.29         9.12 o
   4   3 -15          4.90         10.53         8.33 o
   5   3 -15          9.66         16.58         8.15 o
   6   3 -15          8.75         -1.27         7.58 o
   7   3 -15          5.88         14.45         7.17 o
   8   3 -15         10.71          5.26         7.78 o
   9   3 -15          7.87         21.74         8.61 o
  10   3 -15          3.80         12.32         9.00 o
  11   3 -15          2.37          3.17         7.63 o
   0   0 -14        544.76        530.06        22.93 o
   2   0 -14         14.63         16.58         6.45 o
   4   0 -14         29.52         29.22        25.44 o
   6   0 -14         27.95         22.24         9.92 o
   8   0 -14        150.56        147.78        16.18 o
  10   0 -14         24.65         10.22        26.55 o
  12   0 -14          5.44         21.67        10.75 o
  14   0 -14         54.78         55.96        20.70 o
  16   0 -14         22.13         15.40        11.14 o
  18   0 -14         28.56         36.40        13.60 o
   0   1 -14        222.14        237.46        14.77 o
   1   1 -14         74.16         65.54         6.66 o
   2   1 -14        127.54        122.70         8.04 o
   3   1 -14         41.17         41.65         6.14 o
   4   1 -14        136.88        152.64         8.65 o
   5   1 -14         16.23          7.87         5.65 o
   6   1 -14         75.32         94.63        12.41 o
   7   1 -14          8.83         16.15         6.96 o
   8   1 -14         52.41         50.93         8.46 o
   9   1 -14          6.58         11.22         7.05 o
  10   1 -14         99.72        114.24        10.66 o
  11   1 -14         78.44         99.42        10.89 o
  12   1 -14         15.39         23.79         8.16 o
  13   1 -14         67.67         62.46         9.89 o
  14   1 -14          8.94          4.83         7.19 o
  15   1 -14          5.74          3.27         7.07 o
  16   1 -14          0.87         -3.28         6.56 o
  17   1 -14         27.71         12.73         8.38 o
  18   1 -14         10.71         -4.03         8.06 o
  19   1 -14         12.48          9.31         8.54 o
   0   2 -14         41.47         44.65        12.08 o
   1   2 -14         72.74         91.93        10.09 o
   2   2 -14          0.38         -4.07         8.13 o
   3   2 -14         26.40         28.39         6.82 o
   4   2 -14         68.45         59.88         6.85 o
   5   2 -14         30.09         30.62         6.33 o
   6   2 -14         29.14         20.12         6.12 o
   7   2 -14         14.76          1.13         5.90 o
   8   2 -14          0.95          1.26         6.00 o
   9   2 -14         12.67         21.04         6.79 o
  10   2 -14          4.98         -2.92         5.84 o
  11   2 -14          7.77          6.79         7.63 o
  12   2 -14          4.97          5.61         7.67 o
  13   2 -14         10.12          3.38         7.82 o
  14   2 -14          6.91          2.01         7.51 o
  15   2 -14          0.76         -3.58         7.15 o
  16   2 -14          1.24         -3.55         7.10 o
  17   2 -14          0.36         -3.60         7.20 o
   0   3 -14          2.45          2.75        10.90 o
   1   3 -14          1.53         -2.47        11.82 o
   2   3 -14         17.05         36.18         8.65 o
   3   3 -14         14.54         22.60         8.12 o
   4   3 -14         11.42         17.94         7.83 o
   5   3 -14          3.26         12.15         6.52 o
   6   3 -14          3.67          3.38         6.44 o
   7   3 -14          4.96          6.64         7.01 o
   8   3 -14          6.92          0.29         6.25 o
   9   3 -14          2.29         -3.17         6.35 o
  10   3 -14          9.23          1.44         7.61 o
  11   3 -14          4.37         -4.93         9.86 o
  12   3 -14          3.49         -4.95         9.90 o
  13   3 -14         11.35          8.13         7.06 o
  14   3 -14         13.36         12.98         8.35 o
   0   4 -14         26.86         33.13        13.46 o
   1   4 -14         10.68         14.42         8.47 o
   2   4 -14          3.81          6.26        11.42 o
   3   4 -14          3.45         -1.67         7.76 o
   4   4 -14         15.87          8.38         8.64 o
   5   4 -14          2.28         15.53         8.68 o
   6   4 -14          7.20         11.18         8.90 o
   7   4 -14          0.51         22.19         9.39 o
   2   0 -13         97.39         96.23         9.09 o
   4   0 -13         72.84         78.76        15.27 o
   6   0 -13         72.77         76.74        12.32 o
   8   0 -13        316.91        329.89        19.68 o
  10   0 -13        109.24        114.79        14.49 o
  12   0 -13         58.57         51.73        19.42 o
  14   0 -13        122.13        111.70        15.58 o
  16   0 -13          7.31         -0.39        18.73 o
  18   0 -13        105.02         76.20        14.21 o
  20   0 -13         36.98         41.72        13.29 o
   1   1 -13        281.35        301.91         8.79 o
   2   1 -13        251.86        245.52         9.86 o
   3   1 -13         66.32         77.55         6.87 o
   4   1 -13         50.25         57.51         6.43 o
   5   1 -13        185.13        168.33        11.58 o
   6   1 -13         60.70         50.93         6.87 o
   7   1 -13         35.85         40.52         7.27 o
   8   1 -13          5.82          0.29         5.18 o
   9   1 -13         10.13         14.15         6.84 o
  10   1 -13         13.66          6.49         6.63 o
  11   1 -13         82.85         76.23         9.25 o
  12   1 -13        115.93        104.14         9.49 o
  13   1 -13          3.06         -0.42         6.29 o
  14   1 -13         16.37         16.89         6.96 o
  15   1 -13          0.82         -3.37         6.74 o
  16   1 -13         18.60          5.32         6.79 o
  17   1 -13         24.51         16.50         7.46 o
  18   1 -13          5.02          4.15         9.10 o
  19   1 -13         12.02          7.14         8.03 o
  20   1 -13          0.09         -3.70         7.39 o
  21   1 -13          5.13         -3.95         7.89 o
   1   2 -13         11.06          3.29         5.49 o
   2   2 -13         24.09         22.39         6.02 o
   3   2 -13         29.57         23.21         5.70 o
   4   2 -13         14.33          2.30         5.06 o
   5   2 -13         45.41         34.99         6.36 o
   6   2 -13         15.98          7.11         5.33 o
   7   2 -13         55.68         51.79         7.33 o
   8   2 -13         20.66         20.37         6.01 o
   9   2 -13         69.21         67.51         7.92 o
  10   2 -13         10.43          5.93         5.67 o
  11   2 -13          9.16         12.05         6.13 o
  12   2 -13          9.83          0.41         6.59 o
  13   2 -13          9.49          5.29         6.81 o
  14   2 -13          7.88          4.49         6.92 o
  15   2 -13          5.16         -3.62         7.24 o
  16   2 -13          8.55          8.96         7.40 o
  17   2 -13         18.56         20.47         7.92 o
  18   2 -13          2.60          5.64         7.53 o
  19   2 -13          6.54         -4.05         8.11 o
   1   3 -13         19.25         11.14        10.73 o
   2   3 -13         10.04         13.92         7.51 o
   3   3 -13        100.47         91.80        10.24 o
   4   3 -13         16.86         14.08         6.28 o
   5   3 -13         32.72         33.45         7.22 o
   6   3 -13          0.12         -1.48         5.75 o
   7   3 -13          0.76         -2.27         5.63 o
   8   3 -13          2.28          4.77         5.78 o
   9   3 -13          7.08          0.23         5.81 o
  10   3 -13         10.85          3.23         9.50 o
  11   3 -13         13.16         14.14         6.66 o
  12   3 -13         20.69          9.84         6.75 o
  13   3 -13         18.61         24.65        10.47 o
  14   3 -13          0.73          3.12         6.59 o
  15   3 -13          6.45         -3.60         7.20 o
  16   3 -13          4.44         -2.39         7.65 o
   1   4 -13         52.73         61.87        10.02 o
   2   4 -13         37.86         55.05         9.85 o
   3   4 -13          0.55         15.63         7.85 o
   4   4 -13          5.65          7.92         7.77 o
   5   4 -13          7.11         14.92        13.76 o
   6   4 -13         17.74          7.08         7.83 o
   7   4 -13          7.09         16.65         8.84 o
   8   4 -13          0.41          1.27         7.44 o
   9   4 -13         11.78         20.92        10.10 o
  10   4 -13          0.32          3.59         7.65 o
  11   4 -13         10.59          4.21         8.99 o
   0   0 -12        391.60        401.79        32.36 o
   2   0 -12         55.28         55.44         7.00 o
   4   0 -12        141.08        136.35         8.90 o
   6   0 -12          2.25          3.18         9.29 o
   8   0 -12        186.13        200.37        16.25 o
  10   0 -12         34.08         63.36        22.59 o
  12   0 -12         93.65         76.55        12.87 o
  14   0 -12         21.93          5.38        16.12 o
  16   0 -12          5.16          6.64        11.00 o
  18   0 -12         48.94         47.94        12.80 o
  20   0 -12         35.65         27.44        11.71 o
  22   0 -12         17.62         20.70        12.36 o
   0   1 -12        116.41        113.53         8.51 o
   1   1 -12        114.42        128.35         6.26 o
   2   1 -12         21.76         23.93         4.22 o
   3   1 -12         41.67         40.63         5.71 o
   4   1 -12          5.52          7.07         4.56 o
   5   1 -12         26.01         11.03         4.73 o
   6   1 -12         16.64         20.50         5.10 o
   7   1 -12         23.69         18.04         5.23 o
   8   1 -12         21.01         23.53         5.75 o
   9   1 -12          9.77          5.67         5.21 o
  10   1 -12        144.62        138.77         9.71 o
  11   1 -12        107.99        109.81         9.06 o
  12   1 -12         67.02         57.48         7.73 o
  13   1 -12         38.17         30.01         7.98 o
  14   1 -12          2.80         -2.92         5.84 o
  15   1 -12          7.99          0.82         6.07 o
  16   1 -12          6.25         -1.17         6.22 o
  17   1 -12         31.18         19.26         7.05 o
  18   1 -12          6.34          0.09         6.58 o
  19   1 -12          9.78         16.50         7.06 o
  20   1 -12          2.43         -3.64         7.27 o
  21   1 -12          4.30         -3.74         7.47 o
  22   1 -12          6.19         -3.94         7.89 o
   0   2 -12         99.52        103.53        12.22 o
   1   2 -12         19.84         17.18         5.08 o
   2   2 -12        193.76        182.97         8.92 o
   3   2 -12        136.05        134.56         9.19 o
   4   2 -12         89.42         88.43         7.09 o
   5   2 -12         80.76         72.74         6.88 o
   6   2 -12         20.36         25.02         5.75 o
   7   2 -12          4.87          6.01         5.20 o
   8   2 -12        162.82        165.69         8.71 o
   9   2 -12        118.10        103.43         7.88 o
  10   2 -12         85.07         65.65         7.18 o
  11   2 -12          1.39          1.08         6.61 o
  12   2 -12         15.91         12.69         6.37 o
  13   2 -12          6.98         -2.79         5.57 o
  14   2 -12         12.79         -0.12         6.48 o
  15   2 -12         41.49         31.15         7.73 o
  16   2 -12         39.75         41.23         8.33 o
  17   2 -12         25.91         21.13         7.60 o
  18   2 -12          4.01          5.21         7.02 o
  19   2 -12          5.03         -1.64         7.31 o
  20   2 -12          0.07         -1.41         7.20 o
  21   2 -12          5.83         -3.67         7.34 o
   0   3 -12        132.54        110.06        16.36 o
   1   3 -12          0.48         12.21         6.41 o
   2   3 -12         40.40         38.70         6.94 o
   3   3 -12         14.63         13.51         5.91 o
   4   3 -12          6.95          8.36         6.08 o
   5   3 -12         24.36         21.22         5.93 o
   6   3 -12          5.86          0.74         5.81 o
   7   3 -12         12.11          1.88         5.63 o
   8   3 -12         39.70         39.71         6.95 o
   9   3 -12          2.77          0.03         5.83 o
  10   3 -12         19.65         13.39         6.30 o
  11   3 -12          6.17          5.12         6.32 o
  12   3 -12          9.08          8.29         6.32 o
  13   3 -12          6.27          5.52         6.27 o
  14   3 -12          2.37         -1.04         6.30 o
  15   3 -12          9.00         -0.99         7.96 o
  16   3 -12         12.65          8.29         8.11 o
  17   3 -12          3.35         12.50         8.48 o
  18   3 -12          2.03         -0.24         7.81 o
   0   4 -12         15.01         31.47        11.59 o
   1   4 -12          5.84          3.16         7.09 o
   2   4 -12         16.94         32.71         8.41 o
   3   4 -12         26.61         28.68         9.23 o
   4   4 -12          5.57         13.24         8.77 o
   5   4 -12          7.46         16.21         7.54 o
   6   4 -12         39.90         53.47         9.57 o
   7   4 -12          3.48         -2.73         6.73 o
   8   4 -12          8.46          9.44         7.09 o
   9   4 -12          6.55         -1.69         7.79 o
  10   4 -12          7.60         -2.32         6.79 o
  11   4 -12         12.91          9.16        11.60 o
  12   4 -12         17.67         14.18         7.37 o
  13   4 -12          1.42         -0.99         7.40 o
  14   4 -12          5.28         18.48         8.62 o
   0   5 -12         29.80         47.13        14.13 o
   1   5 -12          2.57         17.35        19.52 o
   2   5 -12         12.92          9.91         9.91 o
   3   5 -12         15.33         13.45        11.51 o
   4   5 -12         10.44         12.88        10.38 o
   2   0 -11        184.89        196.63         9.81 o
   4   0 -11        336.64        347.31        11.99 o
   6   0 -11        205.06        200.72        11.48 o
   8   0 -11        194.89        225.42        21.59 o
  10   0 -11        191.31        178.92        23.19 o
  12   0 -11         19.75         11.78         7.62 o
  14   0 -11         33.27         25.11         8.44 o
  16   0 -11        207.75        189.20        17.49 o
  18   0 -11         96.86         86.63        13.89 o
  20   0 -11         22.00         10.99        12.70 o
  22   0 -11          2.13          6.43        10.87 o
  24   0 -11         21.06         20.57        12.43 o
   1   1 -11        179.35        187.89         6.87 o
   2   1 -11         97.28        108.84         5.59 o
   3   1 -11         71.77         63.52         4.71 o
   4   1 -11         58.10         50.66         5.59 o
   5   1 -11         18.94         24.13         4.87 o
   6   1 -11         12.79          1.50         4.30 o
   7   1 -11          6.28          7.46         4.66 o
   8   1 -11         31.44         35.71         5.29 o
   9   1 -11         33.05         30.20         5.62 o
  10   1 -11         27.29         24.31         5.49 o
  11   1 -11         95.15         92.97         7.86 o
  12   1 -11        130.45        114.44         8.94 o
  13   1 -11         24.53         14.76         6.10 o
  14   1 -11         11.81         22.13         6.50 o
  15   1 -11         31.80         27.34         6.81 o
  16   1 -11         67.07         59.08         7.99 o
  17   1 -11         26.05         26.04         6.90 o
  18   1 -11          5.56         -1.64         6.10 o
  19   1 -11         56.68         49.28         8.08 o
  20   1 -11          4.03          0.45         6.52 o
  21   1 -11         21.10         13.84         7.25 o
  22   1 -11          1.56         -3.64         7.28 o
  23   1 -11          3.23         -3.83         7.66 o
  24   1 -11          4.15         -4.11         8.21 o
   1   2 -11        288.24        306.82         9.11 o
   2   2 -11        190.55        206.16         9.22 o
   3   2 -11        448.30        423.30        11.87 o
   4   2 -11        145.06        144.55         8.17 o
   5   2 -11        206.52        215.32         9.84 o
   6   2 -11          2.01         -2.24         4.48 o
   7   2 -11         59.24         51.07         5.89 o
   8   2 -11        100.55        101.39         7.70 o
   9   2 -11        111.76        118.64         8.28 o
  10   2 -11         72.04         77.26         7.42 o
  11   2 -11         30.97         41.47         6.45 o
  12   2 -11         29.59         24.01         6.11 o
  13   2 -11         19.38         19.78         6.10 o
  14   2 -11         57.63         54.12         7.82 o
  15   2 -11         41.00         39.71         7.71 o
  16   2 -11         18.19         17.50         7.09 o
  17   2 -11         29.49         20.46         7.21 o
  18   2 -11         16.33          5.51         6.88 o
  19   2 -11          5.52          0.80         6.68 o
  20   2 -11          4.35         -1.92         6.67 o
  21   2 -11          1.48          4.71         7.22 o
  22   2 -11          0.59         -1.85         7.07 o
   1   3 -11          1.37          3.14         4.98 o
   2   3 -11         67.60         77.62         7.70 o
   3   3 -11          6.88          5.94         5.42 o
   4   3 -11          5.33          3.47         5.50 o
   5   3 -11         80.83         79.91         8.70 o
   6   3 -11         17.19         17.79         5.91 o
   7   3 -11        107.09         98.89         8.13 o
   8   3 -11         30.80         25.75         6.06 o
   9   3 -11          1.48          3.90         5.65 o
  10   3 -11          4.32          8.10         5.81 o
  11   3 -11          4.91         -2.93         5.86 o
  12   3 -11          7.80          7.03         5.92 o
  13   3 -11         31.17         25.13         7.01 o
  14   3 -11          9.21         14.21         7.21 o
  15   3 -11          3.00          1.47         6.77 o
  16   3 -11          3.85          2.05         6.46 o
  17   3 -11          5.21         11.17         7.37 o
  18   3 -11         24.68         17.35         8.23 o
  19   3 -11          3.01         10.60         7.89 o
  20   3 -11          2.02          3.57         7.70 o
   1   4 -11         25.97         18.89         8.67 o
   2   4 -11         44.84         48.45         9.85 o
   3   4 -11         16.89         23.31         9.72 o
   4   4 -11          6.20          5.60         6.73 o
   5   4 -11         10.09          5.09        10.40 o
   6   4 -11         60.08         44.66         7.96 o
   7   4 -11         48.64         43.02         7.59 o
   8   4 -11          5.19         12.72         6.68 o
   9   4 -11          3.06         -0.41         6.30 o
  10   4 -11         13.29         12.38         8.58 o
  11   4 -11         20.52         16.47         9.47 o
  12   4 -11         12.92         15.70         7.14 o
  13   4 -11          2.91          4.35         7.75 o
  14   4 -11          8.13         -0.63         8.76 o
  15   4 -11          2.67          2.68        10.05 o
  16   4 -11         10.88         24.98         8.25 o
   1   5 -11          2.35         37.34        12.69 o
   2   5 -11          3.44         13.75         9.62 o
   3   5 -11          5.64         -0.66         9.42 o
   4   5 -11         12.79         23.42        14.53 o
   5   5 -11          1.42         11.28         9.46 o
   6   5 -11          8.83          8.27        11.79 o
   7   5 -11         18.23         17.44         8.22 o
   8   5 -11          2.06          4.75         9.75 o
   9   5 -11          5.54         15.83         8.22 o
   0   0 -10       1206.62       1242.74        51.01 o
   2   0 -10        596.01        609.17        14.70 o
   4   0 -10        424.36        428.34        12.33 o
   6   0 -10         83.34         85.90         7.97 o
   8   0 -10        144.27        152.34        10.11 o
  10   0 -10         84.46         88.19         9.68 o
  12   0 -10          1.72          1.39         6.94 o
  14   0 -10        240.19        230.17        14.10 o
  16   0 -10        162.16        155.25        12.62 o
  18   0 -10         68.36         69.79        12.68 o
  20   0 -10         55.23         36.83        16.94 o
  22   0 -10         11.10          8.70        33.23 o
  24   0 -10         19.39          8.30        12.00 o
   0   1 -10         30.56         39.84         5.54 o
   1   1 -10        215.72        204.98         6.64 o
   2   1 -10        386.93        396.29         8.52 o
   3   1 -10        171.48        173.58         8.92 o
   4   1 -10        447.42        474.46         9.22 o
   5   1 -10         40.48         35.36         3.83 o
   6   1 -10         13.89         21.65         4.26 o
   7   1 -10         35.88         37.39         4.86 o
   8   1 -10         75.74         71.43         5.67 o
   9   1 -10          8.83         16.62         4.54 o
  10   1 -10         98.11         92.30         6.97 o
  11   1 -10         20.30         17.41         5.27 o
  12   1 -10          9.33          8.73         5.19 o
  13   1 -10         26.12         35.11         6.59 o
  14   1 -10         41.53         40.82         6.88 o
  15   1 -10         84.27         67.59         7.82 o
  16   1 -10        108.36        110.58         9.09 o
  17   1 -10         55.05         51.82         7.56 o
  18   1 -10        135.00        129.71        11.30 o
  19   1 -10         38.98         32.28         7.30 o
  20   1 -10         27.68         24.67         7.13 o
  21   1 -10          2.98          0.20         6.40 o
  22   1 -10          5.69         -0.13         6.42 o
  23   1 -10          1.13         -3.67         7.33 o
  24   1 -10          2.66          1.58         7.83 o
  25   1 -10          9.45         13.23         8.59 o
   0   2 -10        250.39        221.10        10.24 o
   1   2 -10         49.37         52.32         4.53 o
   2   2 -10        132.26        133.54         6.55 o
   3   2 -10        302.37        324.75        10.26 o
   4   2 -10        166.96        144.32         7.69 o
   5   2 -10        106.04        110.91         7.35 o
   6   2 -10         35.96         31.92         5.60 o
   7   2 -10        138.07        130.06         8.08 o
   8   2 -10        147.95        137.89         8.35 o
   9   2 -10        294.14        284.64        10.93 o
  10   2 -10        110.04        114.73         8.14 o
  11   2 -10        148.55        152.82         9.07 o
  12   2 -10         38.21         31.19         6.29 o
  13   2 -10         65.55         62.28         6.99 o
  14   2 -10         16.91          8.18         5.49 o
  15   2 -10        169.04        156.12         9.35 o
  16   2 -10         33.68         36.81         6.74 o
  17   2 -10          0.55          8.96         6.82 o
  18   2 -10         14.17         13.51         6.71 o
  19   2 -10         16.12          9.72         6.68 o
  20   2 -10         10.49          6.08         7.45 o
  21   2 -10          1.14          7.62         8.88 o
  22   2 -10         10.28          2.70        10.72 o
  23   2 -10          9.51          7.23         7.43 o
  24   2 -10          6.43          4.59         7.66 o
   0   3 -10        191.85        174.30        12.03 o
   1   3 -10         86.60         94.99         8.41 o
   2   3 -10         95.43         93.50         7.72 o
   3   3 -10         97.13        104.88         8.24 o
   4   3 -10        483.16        441.66        12.91 o
   5   3 -10         56.63         70.37         7.14 o
   6   3 -10        443.88        421.19        12.94 o
   7   3 -10         61.13         62.80         6.90 o
   8   3 -10         12.53          8.15         5.53 o
   9   3 -10         17.83         16.69         5.94 o
  10   3 -10        197.24        202.32        15.08 o
  11   3 -10          0.45         -2.68         5.36 o
  12   3 -10         65.95         59.58         7.45 o
  13   3 -10          6.29          1.46         5.86 o
  14   3 -10         12.71          2.39         6.20 o
  15   3 -10          3.46          2.71         6.17 o
  16   3 -10          1.43         -1.75         6.20 o
  17   3 -10          3.60         -1.72         6.23 o
  18   3 -10         11.67         14.05         7.04 o
  19   3 -10          5.78          3.81         7.27 o
  20   3 -10          2.01         -1.45        10.00 o
  21   3 -10          0.84         -3.55         7.11 o
   0   4 -10         84.31         93.44        18.86 o
   1   4 -10         10.75         21.42         9.50 o
   2   4 -10         56.67         73.14         8.66 o
   3   4 -10         18.65         28.53         7.14 o
   4   4 -10         38.86         38.21         7.09 o
   5   4 -10         13.64          9.14         6.15 o
   6   4 -10         12.22          4.61         5.93 o
   7   4 -10          8.47          5.83         6.30 o
   8   4 -10         18.59          7.36         6.31 o
   9   4 -10          2.92         11.36         6.46 o
  10   4 -10         18.45         13.87         6.58 o
  11   4 -10          4.57         -3.15         6.30 o
  12   4 -10         11.55          4.13         6.87 o
  13   4 -10          6.37         -3.97         7.95 o
  14   4 -10          2.65         -1.28         6.48 o
  15   4 -10          2.77         -0.72         6.88 o
  16   4 -10          4.85          0.52         7.12 o
  17   4 -10         23.31         28.65         8.19 o
  18   4 -10          1.06         -1.10         7.55 o
   0   5 -10         18.21         50.05        18.14 o
   1   5 -10          0.45          8.51        10.61 o
   2   5 -10          2.83         22.29        17.94 o
   3   5 -10          4.27         25.83        12.07 o
   4   5 -10          1.09          7.00         9.03 o
   5   5 -10         15.92         23.23         7.68 o
   6   5 -10          2.29         11.90         8.55 o
   7   5 -10          1.44          4.45         7.19 o
   8   5 -10          0.58         -3.29         6.83 o
   9   5 -10          2.94         18.06         7.87 o
  10   5 -10          4.06         11.77         7.76 o
  11   5 -10          0.45          4.26         7.60 o
  12   5 -10          1.19          0.14         7.52 o
   2   0  -9         69.46         76.38         8.31 o
   4   0  -9        186.08        222.53        16.71 o
   6   0  -9        303.60        314.62        10.20 o
   8   0  -9        157.38        157.22         7.56 o
  10   0  -9         87.98         96.53         7.29 o
  12   0  -9         21.09          9.25         7.42 o
  14   0  -9         24.60         28.08         7.93 o
  16   0  -9         68.60         60.38         9.27 o
  18   0  -9        122.66        130.26        12.01 o
  20   0  -9        189.48        180.70        22.79 o
  22   0  -9          9.49         -0.48        18.63 o
  24   0  -9          1.37         -9.71        21.18 o
  26   0  -9         16.48          2.44        22.52 o
   1   1  -9          0.57          7.49         2.84 o
   2   1  -9        305.09        306.19         7.22 o
   3   1  -9        208.09        235.05         7.13 o
   4   1  -9         24.77         29.30         3.39 o
   5   1  -9        741.20        720.60        10.51 o
   6   1  -9          2.28          6.05         2.63 o
   7   1  -9         47.15         44.78         4.70 o
   8   1  -9         39.59         44.02         5.15 o
   9   1  -9         62.62         63.67         5.89 o
  10   1  -9        236.26        219.09         9.06 o
  11   1  -9         48.15         41.59         5.59 o
  12   1  -9        149.87        145.56         8.07 o
  13   1  -9         84.33         81.16         7.38 o
  14   1  -9        261.47        246.43        10.09 o
  15   1  -9         28.60         26.15         6.61 o
  16   1  -9         46.47         52.13         7.15 o
  17   1  -9          1.48          0.46         5.61 o
  18   1  -9         26.91         27.57         6.63 o
  19   1  -9         38.59         33.62         6.89 o
  20   1  -9         11.42         11.12         6.46 o
  21   1  -9         27.77         21.90         6.86 o
  22   1  -9         22.39         31.22         7.46 o
  23   1  -9          4.40          4.34         6.67 o
  24   1  -9         27.18         19.53         7.63 o
  25   1  -9          1.06         -1.52         7.96 o
  26   1  -9          1.71         -3.54         8.08 o
   1   2  -9         70.85         61.32         4.40 o
   2   2  -9        325.95        313.85         7.67 o
   3   2  -9         63.57         60.57         4.34 o
   4   2  -9         55.67         56.38         4.80 o
   5   2  -9        302.10        297.78         9.96 o
   6   2  -9         35.18         38.61         5.36 o
   7   2  -9         59.50         57.59         5.92 o
   8   2  -9         18.24         18.67         5.17 o
   9   2  -9          6.45          6.86         4.89 o
  10   2  -9        113.03        111.08         7.69 o
  11   2  -9         35.32         20.07         5.84 o
  12   2  -9        264.64        257.69        10.66 o
  13   2  -9        146.16        124.87         8.82 o
  14   2  -9         85.57         88.65         7.67 o
  15   2  -9         39.37         37.55         6.51 o
  16   2  -9         15.42         12.22         5.85 o
  17   2  -9         67.59         70.78         7.65 o
  18   2  -9         24.56         25.64         7.12 o
  19   2  -9          5.40          1.97         6.29 o
  20   2  -9          6.37          6.41         6.30 o
  21   2  -9         14.16         16.61         6.89 o
  22   2  -9         10.32         15.82        11.68 o
  23   2  -9          2.92          0.66         6.90 o
  24   2  -9          9.24          3.82        10.72 o
  25   2  -9          8.59          2.32         9.82 o
   1   3  -9         17.48         13.62         4.62 o
   2   3  -9        115.93        121.91         9.36 o
   3   3  -9        167.46        187.56         9.80 o
   4   3  -9        243.07        224.56         9.95 o
   5   3  -9        283.16        273.47        10.83 o
   6   3  -9         11.39         18.91         5.69 o
   7   3  -9        261.82        253.85        10.83 o
   8   3  -9         52.40         51.58         6.86 o
   9   3  -9         39.04         30.64         6.29 o
  10   3  -9         28.47         28.41         6.28 o
  11   3  -9         28.72         35.06         6.32 o
  12   3  -9         45.55         49.52         6.97 o
  13   3  -9         14.67          6.48         5.81 o
  14   3  -9         29.41         31.09         6.87 o
  15   3  -9         44.64         42.88        10.29 o
  16   3  -9          7.27          5.29         6.31 o
  17   3  -9         40.68         26.15         7.16 o
  18   3  -9         17.83         15.69         6.86 o
  19   3  -9          0.55          1.79         6.67 o
  20   3  -9          5.94         -3.62         7.23 o
  21   3  -9          1.54         -3.63         7.26 o
  22   3  -9         14.64         28.37         8.52 o
  23   3  -9          0.57         -6.02        12.05 o
   1   4  -9         57.87         60.54         8.84 o
   2   4  -9         10.55         10.36         6.36 o
   3   4  -9         25.09         28.42         7.33 o
   4   4  -9        117.21        109.06         8.38 o
   5   4  -9          3.95          0.38         5.49 o
   6   4  -9          7.93          6.44         6.57 o
   7   4  -9         27.18         14.99         6.13 o
   8   4  -9         39.67         42.14         7.14 o
   9   4  -9         12.11         17.61         6.51 o
  10   4  -9          4.88          6.34         6.24 o
  11   4  -9          8.89          0.18         6.14 o
  12   4  -9         30.76         26.47         7.47 o
  13   4  -9         23.19         31.42         8.05 o
  14   4  -9          4.20         -3.21         6.42 o
  15   4  -9         17.34         16.76         7.14 o
  16   4  -9          0.64          8.28         7.09 o
  17   4  -9         14.56         -2.11         6.92 o
  18   4  -9         20.48         19.25         8.66 o
  19   4  -9          4.53         -5.89        11.78 o
   1   5  -9         24.22         22.58        13.28 o
   2   5  -9          0.18          4.42        11.04 o
   3   5  -9          3.28          8.02         7.75 o
   4   5  -9          1.06          9.04         7.69 o
   5   5  -9          0.72         11.37         6.96 o
   6   5  -9          2.05          9.03         6.99 o
   7   5  -9          8.96          4.10         7.04 o
   8   5  -9          1.28         -1.66         9.26 o
   9   5  -9         15.26          5.86         6.88 o
  10   5  -9          5.91          4.83         7.16 o
  11   5  -9          5.22          9.16         9.07 o
  12   5  -9          4.11         -1.83         7.20 o
  13   5  -9          3.30          8.67         8.56 o
  14   5  -9          1.44         -4.38         9.28 o
   0   0  -8       2994.97       3113.04        63.89 o
   2   0  -8       1033.76       1135.54        20.11 o
   4   0  -8        766.96        770.91        15.47 o
   6   0  -8        306.50        347.20         9.28 o
   8   0  -8        136.04        115.67         6.30 o
  10   0  -8        195.48        203.64         9.50 o
  12   0  -8         51.69         57.53         8.24 o
  14   0  -8        260.58        285.97        14.16 o
  16   0  -8         15.59         14.09         7.32 o
  18   0  -8        101.82        117.99        14.92 o
  20   0  -8        120.50        168.98        27.37 o
  22   0  -8         33.47         37.03        12.10 o
  24   0  -8         31.71         16.38        11.50 o
  26   0  -8         10.68          2.84        10.93 o
   0   1  -8        102.22        112.98         6.73 o
   1   1  -8         41.26         44.81         3.48 o
   2   1  -8         62.74         70.68         6.43 o
   3   1  -8       1656.94       1671.89        21.64 o
   4   1  -8        103.40         98.59         5.34 o
   5   1  -8         14.77         10.99         2.55 o
   6   1  -8         11.24         12.50         2.68 o
   7   1  -8          2.93          2.24         2.38 o
   8   1  -8        142.60        129.12         6.70 o
   9   1  -8          7.18          7.23         3.99 o
  10   1  -8         24.86         21.67         4.26 o
  11   1  -8          2.75          6.96         3.95 o
  12   1  -8         38.31         48.79         5.64 o
  13   1  -8         20.33         19.16         4.94 o
  14   1  -8        109.75        114.72         7.45 o
  15   1  -8        188.54        191.36         9.26 o
  16   1  -8         38.74         36.89         6.58 o
  17   1  -8        580.46        573.46        16.05 o
  18   1  -8        111.25        114.19         9.02 o
  19   1  -8         38.72         44.40         8.55 o
  20   1  -8         53.16         49.97         8.24 o
  21   1  -8          7.84          8.09         6.22 o
  22   1  -8          4.44         -2.88         5.76 o
  23   1  -8          8.14          9.96         6.68 o
  24   1  -8          4.29         -1.10         8.07 o
  25   1  -8          3.14         -3.34         6.67 o
  26   1  -8          0.83         -4.56         9.12 o
  27   1  -8          6.39         -4.00         8.01 o
   0   2  -8         63.73         57.86         5.76 o
   1   2  -8        133.59        136.78         5.89 o
   2   2  -8        284.05        285.35         7.15 o
   3   2  -8         56.00         55.15         3.99 o
   4   2  -8        409.31        402.63         8.24 o
   5   2  -8         23.44         27.70         3.86 o
   6   2  -8        442.50        432.90        11.27 o
   7   2  -8         62.15         61.74         6.85 o
   8   2  -8         29.49         26.67         5.03 o
   9   2  -8         65.96         67.71         6.32 o
  10   2  -8          9.49         13.70         4.91 o
  11   2  -8         57.16         51.12         6.21 o
  12   2  -8         21.32         16.83         5.29 o
  13   2  -8        253.41        233.90        13.00 o
  14   2  -8         42.30         47.61         6.55 o
  15   2  -8         37.88         37.26         6.53 o
  16   2  -8        382.30        385.08        12.68 o
  17   2  -8         25.69         26.43         6.34 o
  18   2  -8         32.59         29.12         6.60 o
  19   2  -8          7.95         -2.86         5.72 o
  20   2  -8         17.71         13.19         6.60 o
  21   2  -8          6.57          5.93         6.50 o
  22   2  -8          1.45         -3.91         8.67 o
  23   2  -8          2.40         -3.23         6.46 o
  24   2  -8          1.13         -2.50         6.82 o
  25   2  -8          2.72         -3.49         6.97 o
  26   2  -8          1.52          3.07        13.73 o
   0   3  -8        568.06        547.61        17.07 o
   1   3  -8         10.87         18.49         4.46 o
   2   3  -8        269.12        270.00         9.00 o
   3   3  -8         39.35         50.90         6.18 o
   4   3  -8         45.03         51.01         6.05 o
   5   3  -8        695.94        656.35        14.85 o
   6   3  -8        278.53        268.83        10.60 o
   7   3  -8        106.69         97.43         7.73 o
   8   3  -8        168.68        180.09         9.50 o
   9   3  -8        368.00        375.91        12.49 o
  10   3  -8         69.74         69.37         8.41 o
  11   3  -8         59.54         66.79         7.23 o
  12   3  -8        134.19        132.23         8.88 o
  13   3  -8         17.12         18.67         5.86 o
  14   3  -8        103.06        121.56         8.92 o
  15   3  -8         40.78         45.87         7.83 o
  16   3  -8         92.49         91.17        11.50 o
  17   3  -8         19.52         19.17         6.36 o
  18   3  -8         34.16         40.38         7.43 o
  19   3  -8          2.75         -4.70         9.39 o
  20   3  -8         18.58          6.02         7.05 o
  21   3  -8          1.12         12.14         7.62 o
  22   3  -8          2.57         -5.22        10.43 o
  23   3  -8          2.22         -2.93         7.24 o
  24   3  -8          2.50         -4.75         9.49 o
   0   4  -8         11.80          9.36         7.68 o
   1   4  -8          0.05          5.41         5.12 o
   2   4  -8         21.42         25.40         6.68 o
   3   4  -8         72.96         75.19         7.96 o
   4   4  -8          3.78         -2.69         5.37 o
   5   4  -8         15.58         16.12         6.24 o
   6   4  -8         53.69         46.33         6.89 o
   7   4  -8         43.46         38.46         6.66 o
   8   4  -8        111.79        105.40         8.54 o
   9   4  -8          1.60          2.29         5.62 o
  10   4  -8         87.48         92.62        11.57 o
  11   4  -8         21.72         19.22         6.74 o
  12   4  -8          8.82          6.24         8.84 o
  13   4  -8         65.41         71.53         8.51 o
  14   4  -8          7.92         21.76         6.85 o
  15   4  -8         16.68         22.37         7.24 o
  16   4  -8          3.27          7.37         7.07 o
  17   4  -8          1.39          4.77         6.87 o
  18   4  -8         14.28          9.66         7.20 o
  19   4  -8         14.56          8.80        10.04 o
  20   4  -8          1.86          2.67         9.62 o
   0   5  -8         20.21         20.37        15.36 o
   1   5  -8          0.16         -4.54         9.08 o
   2   5  -8         10.86          5.56         7.34 o
   3   5  -8          0.71         12.98         7.67 o
   4   5  -8         23.18         21.65         7.88 o
   5   5  -8         15.63         21.05         8.16 o
   6   5  -8          4.29         10.77         7.36 o
   7   5  -8          1.70         -0.33         6.37 o
   8   5  -8         33.79         30.01         7.79 o
   9   5  -8         10.69          5.56         6.85 o
  10   5  -8         24.84         40.10         8.07 o
  11   5  -8          1.95         -3.39         6.77 o
  12   5  -8         10.12          9.62         7.41 o
  13   5  -8          0.42          1.66         8.81 o
  14   5  -8         13.76          6.29         7.49 o
  15   5  -8          1.63         -2.20         7.50 o
   0   6  -8          9.78         20.71        18.36 o
   1   6  -8          8.64         32.00        13.65 o
   2   6  -8          1.83         27.21        12.83 o
   3   6  -8          7.28         48.54        22.02 o
   4   6  -8         11.42          2.08        12.81 o
   5   6  -8          1.05         12.97        13.59 o
   2   0  -7       1536.70       1593.92        25.26 o
   4   0  -7        924.20        983.57        26.57 o
   6   0  -7       2171.42       2464.43        39.61 o
   8   0  -7         12.56          8.03         3.42 o
  10   0  -7        181.65        180.07         7.09 o
  12   0  -7        491.95        511.25        13.72 o
  14   0  -7        146.38        144.03        11.07 o
  16   0  -7        180.36        183.78        12.52 o
  18   0  -7        117.58        117.93        11.14 o
  20   0  -7        241.26        233.07        14.67 o
  22   0  -7         69.17         62.58        15.29 o
  24   0  -7          5.33          9.26        10.69 o
  26   0  -7          6.36         -2.52        10.79 o
  28   0  -7          8.58         -0.45        20.96 o
   1   1  -7        360.87        391.65         8.89 o
   2   1  -7        436.71        478.99         8.84 o
   3   1  -7        741.52        758.15        10.09 o
   4   1  -7        429.99        467.61         8.06 o
   5   1  -7         96.63         96.54         4.20 o
   6   1  -7        452.41        489.85         8.15 o
   7   1  -7         83.69         77.53         5.06 o
   8   1  -7         57.49         64.43         4.13 o
   9   1  -7         55.99         61.67         4.67 o
  10   1  -7        389.36        405.05         9.47 o
  11   1  -7         94.70         90.78         5.48 o
  12   1  -7         19.06         13.70         3.95 o
  13   1  -7         12.89         18.61         4.17 o
  14   1  -7         17.42         19.52         5.01 o
  15   1  -7         90.25         89.91         7.05 o
  16   1  -7        134.07        140.96         8.98 o
  17   1  -7         57.66         55.07         7.22 o
  18   1  -7         46.21         31.86         6.63 o
  19   1  -7        119.93        116.63         9.02 o
  20   1  -7         22.26         31.38         6.86 o
  21   1  -7         14.12          4.27         6.02 o
  22   1  -7         49.24         40.35        10.02 o
  23   1  -7          6.32          1.95         6.36 o
  24   1  -7         31.30         42.46         7.82 o
  25   1  -7          1.05         -3.05         6.45 o
  26   1  -7          7.13         -1.15         7.37 o
  27   1  -7          8.08          7.03         7.58 o
  28   1  -7          0.00         -4.86         9.72 o
   1   2  -7        331.12        314.40         9.45 o
   2   2  -7        457.51        425.95         9.26 o
   3   2  -7        200.54        203.03         6.46 o
   4   2  -7        300.78        304.56         6.95 o
   5   2  -7        192.89        194.61         5.77 o
   6   2  -7          8.51         10.07         3.09 o
   7   2  -7         78.59         79.36         5.95 o
   8   2  -7        119.80        112.48         6.78 o
   9   2  -7         62.02         60.61         5.79 o
  10   2  -7         19.66         17.78         4.92 o
  11   2  -7         12.78         22.65         5.08 o
  12   2  -7        306.56        278.26        10.32 o
  13   2  -7        210.14        178.60         9.13 o
  14   2  -7         91.00        103.58         8.55 o
  15   2  -7         30.77         33.60         6.25 o
  16   2  -7        283.66        288.03        11.32 o
  17   2  -7        237.13        246.97        11.59 o
  18   2  -7         90.16         94.12         8.50 o
  19   2  -7         18.07         17.91         6.75 o
  20   2  -7         56.22         44.84         7.57 o
  21   2  -7         34.15         26.60         7.19 o
  22   2  -7          6.20          2.90         7.70 o
  23   2  -7          1.58          5.47         6.71 o
  24   2  -7          6.23         -0.67         6.70 o
  25   2  -7          6.03         -4.16         8.32 o
  26   2  -7         11.16          7.46        18.42 o
   1   3  -7         11.50         23.11         3.95 o
   2   3  -7         34.03         31.83         4.31 o
   3   3  -7        217.86        218.82         8.17 o
   4   3  -7        166.56        163.52         7.43 o
   5   3  -7        130.00        121.09         7.51 o
   6   3  -7         22.44         22.30         5.35 o
   7   3  -7         75.52         68.59         6.93 o
   8   3  -7        151.43        136.30         8.28 o
   9   3  -7         49.29         60.27         6.63 o
  10   3  -7         56.07         74.72         7.24 o
  11   3  -7          7.02         -2.64         5.57 o
  12   3  -7         45.09         41.90         6.53 o
  13   3  -7         14.29         14.87         5.91 o
  14   3  -7         59.64         51.17         7.09 o
  15   3  -7         42.25         32.58         6.50 o
  16   3  -7         61.13         62.08         7.52 o
  17   3  -7         30.55         20.45         6.45 o
  18   3  -7         58.20         44.22         8.65 o
  19   3  -7         19.91          4.43         6.92 o
  20   3  -7          6.35         -1.44         6.44 o
  21   3  -7         18.57         11.16         7.18 o
  22   3  -7          0.01          6.48         7.12 o
  23   3  -7          4.13         -3.07         8.23 o
  24   3  -7          2.36         -2.28        10.86 o
  25   3  -7          4.35          2.87        10.36 o
   1   4  -7         33.98         41.61         5.75 o
   2   4  -7         75.16         71.67         6.60 o
   3   4  -7        205.28        197.42        10.68 o
   4   4  -7         51.23         54.46         7.41 o
   5   4  -7         27.48         20.61         6.45 o
   6   4  -7        152.98        134.09         9.69 o
   7   4  -7         39.80         32.87         6.26 o
   8   4  -7         13.85         10.76         5.82 o
   9   4  -7         37.77         25.53         8.13 o
  10   4  -7          3.50         -0.92         5.57 o
  11   4  -7          0.69          2.75         5.70 o
  12   4  -7         27.25         31.65         6.73 o
  13   4  -7         68.66         74.01         8.98 o
  14   4  -7         21.96         12.02         6.68 o
  15   4  -7         47.56         42.81         7.72 o
  16   4  -7          1.41          0.58         6.51 o
  17   4  -7          2.52         -4.13         8.26 o
  18   4  -7          3.79          3.66         7.05 o
  19   4  -7          6.20         10.90         8.15 o
  20   4  -7          2.35         -4.43         8.86 o
  21   4  -7          7.83         20.56        22.39 o
   1   5  -7         14.76         16.97         8.84 o
   2   5  -7         35.13         29.24         7.98 o
   3   5  -7          2.78          3.51         7.01 o
   4   5  -7          2.51          6.77         7.18 o
   5   5  -7          7.30          7.84         6.82 o
   6   5  -7          2.92          0.06         6.64 o
   7   5  -7          6.23         13.05         7.32 o
   8   5  -7          4.46          3.64         6.30 o
   9   5  -7          6.52         12.85         9.26 o
  10   5  -7         20.18         21.14         7.19 o
  11   5  -7          3.72          2.49         6.85 o
  12   5  -7         13.01         15.02         7.33 o
  13   5  -7          3.08         -3.36         8.27 o
  14   5  -7         10.62         19.62         7.60 o
  15   5  -7          0.30         -3.59         7.18 o
  16   5  -7         23.76         13.57         9.07 o
  17   5  -7          0.22         -4.50         8.99 o
   1   6  -7          1.07          6.72        11.75 o
   2   6  -7          4.11         23.15        15.16 o
   3   6  -7          1.00          7.88         9.28 o
   4   6  -7          0.20          8.02        10.34 o
   5   6  -7          7.07         12.83         8.87 o
   6   6  -7          2.06          4.69         8.90 o
   7   6  -7          8.67         16.90         9.49 o
   8   6  -7          1.66         14.52         9.27 o
   0   0  -6         38.11         34.72         5.30 o
   2   0  -6        339.17        356.46         9.00 o
   4   0  -6       2437.93       2481.99        36.98 o
   6   0  -6       1252.78       1283.25        18.85 o
   8   0  -6        644.39        702.56        12.32 o
  10   0  -6        393.10        426.52        11.39 o
  12   0  -6          6.79          9.11         4.69 o
  14   0  -6        279.67        272.66        12.78 o
  16   0  -6        188.46        208.74        15.69 o
  18   0  -6        177.16        168.25        12.01 o
  20   0  -6         58.66         51.96         9.23 o
  22   0  -6        182.76        174.87        13.37 o
  24   0  -6          1.66          4.03        10.05 o
  26   0  -6         12.64          7.32        23.01 o
  28   0  -6         22.01         33.75        12.91 o
   0   1  -6       2754.52       3020.04        41.95 o
   1   1  -6        139.99        182.64         6.59 o
   2   1  -6       1685.33       1722.16        20.64 o
   3   1  -6         21.64         24.34         2.56 o
   4   1  -6       1037.51       1051.78        12.90 o
   5   1  -6        120.19        130.85         5.01 o
   6   1  -6       1255.62       1283.55        15.00 o
   7   1  -6        498.67        532.27         9.92 o
   8   1  -6        305.28        303.65         8.27 o
   9   1  -6        317.53        352.46         8.63 o
  10   1  -6        179.56        187.63         6.66 o
  11   1  -6         27.17         32.98         4.00 o
  12   1  -6         49.58         52.93         4.55 o
  13   1  -6         36.44         40.87         4.52 o
  14   1  -6        116.66        108.99         6.15 o
  15   1  -6        192.68        196.86         7.90 o
  16   1  -6        354.71        359.42        14.45 o
  17   1  -6        398.03        395.04        13.05 o
  18   1  -6         67.50         80.20         7.72 o
  19   1  -6        103.83        112.67         8.73 o
  20   1  -6          0.38         -2.57         5.14 o
  21   1  -6          0.74          4.99         5.70 o
  22   1  -6          7.34          0.60         5.65 o
  23   1  -6         14.67         13.08         6.42 o
  24   1  -6         52.09         43.18         7.49 o
  25   1  -6         29.22         20.07         7.42 o
  26   1  -6         31.76         33.80         7.94 o
  27   1  -6         12.87         11.18         8.75 o
  28   1  -6          0.32         -0.65        13.63 o
   0   2  -6        233.16        242.74         9.09 o
   1   2  -6         68.70         70.89         4.83 o
   2   2  -6        321.14        366.97         9.72 o
   3   2  -6        798.04        756.92        11.70 o
   4   2  -6         10.27          8.76         2.69 o
   5   2  -6        377.27        365.87         8.17 o
   6   2  -6        778.38        780.94        12.24 o
   7   2  -6         82.18         80.05         4.64 o
   8   2  -6         96.69         96.68         6.23 o
   9   2  -6        184.03        197.23         8.22 o
  10   2  -6         37.44         42.44         7.45 o
  11   2  -6          3.18          2.13         4.25 o
  12   2  -6         33.60         39.04         5.52 o
  13   2  -6        255.06        260.26        10.06 o
  14   2  -6         43.21         48.74         6.08 o
  15   2  -6        256.05        278.89        10.73 o
  16   2  -6         59.92         78.95         7.46 o
  17   2  -6        333.19        315.40        11.68 o
  18   2  -6         60.87         77.50         8.37 o
  19   2  -6         19.64         13.99         6.00 o
  20   2  -6         46.14         48.94         8.54 o
  21   2  -6          2.42         14.86         6.38 o
  22   2  -6         43.53         41.36         7.53 o
  23   2  -6          8.40          7.46         6.49 o
  24   2  -6          9.11          4.09         6.60 o
  25   2  -6          1.56         -6.62        13.23 o
  26   2  -6         11.61         -1.15        13.96 o
  27   2  -6          0.27         10.68        10.42 o
   0   3  -6         57.79         61.25         6.59 o
   1   3  -6          2.06         -0.44         3.34 o
   2   3  -6         52.48         59.08         6.13 o
   3   3  -6          7.31          9.05         4.34 o
   4   3  -6        276.50        296.55        10.98 o
   5   3  -6        242.83        237.13         8.38 o
   6   3  -6        158.76        164.96         8.18 o
   7   3  -6        222.84        225.03         9.51 o
   8   3  -6        327.56        334.15        10.97 o
   9   3  -6        102.87        118.87        10.37 o
  10   3  -6        142.15        137.90         8.34 o
  11   3  -6         23.63         29.63         5.96 o
  12   3  -6         26.54         16.88         5.81 o
  13   3  -6        130.66        124.61         8.64 o
  14   3  -6         75.66         72.81         7.55 o
  15   3  -6        123.99        135.81         8.92 o
  16   3  -6         79.34         64.40        10.56 o
  17   3  -6        252.41        247.29        11.35 o
  18   3  -6         77.48         89.00         8.50 o
  19   3  -6         35.86         18.44         7.08 o
  20   3  -6         16.19          8.22         6.96 o
  21   3  -6          2.12         -3.12         6.23 o
  22   3  -6          3.39         -3.67         7.35 o
  23   3  -6          1.47          6.35        14.09 o
  24   3  -6          4.25         -4.79         9.58 o
  25   3  -6          1.74          4.04        22.14 o
   0   4  -6         97.05         87.11         8.68 o
   1   4  -6          9.42         17.56         5.21 o
   2   4  -6        220.94        236.16         9.71 o
   3   4  -6         44.78         46.81         6.08 o
   4   4  -6         46.00         51.39         6.26 o
   5   4  -6        121.33        111.57        12.38 o
   6   4  -6         74.51         63.64         7.74 o
   7   4  -6        106.32         98.61         9.71 o
   8   4  -6         12.17         19.44         5.98 o
   9   4  -6         19.50         11.80         6.58 o
  10   4  -6         51.12         50.34         7.02 o
  11   4  -6         39.67         28.85         6.69 o
  12   4  -6         59.58         45.63         7.14 o
  13   4  -6         21.58         27.04         8.86 o
  14   4  -6          3.30          4.73         6.18 o
  15   4  -6         39.15         40.39         7.58 o
  16   4  -6          3.28          5.81         6.54 o
  17   4  -6         75.88         81.70        10.97 o
  18   4  -6         10.24         -3.93         7.85 o
  19   4  -6         28.69         24.94        13.65 o
  20   4  -6         34.94         46.63        11.88 o
  21   4  -6          6.93          0.76        13.92 o
  22   4  -6          0.87          1.35        17.60 o
   0   5  -6         25.88         14.89         9.33 o
   1   5  -6          2.75          2.38         6.01 o
   2   5  -6          9.74         11.28         7.14 o
   3   5  -6          3.66         10.09         6.71 o
   4   5  -6         15.00         15.69         6.74 o
   5   5  -6         23.20         27.20         7.32 o
   6   5  -6         14.02         14.82         7.21 o
   7   5  -6         22.90         32.86         7.91 o
   8   5  -6          9.96         11.78         7.26 o
   9   5  -6          6.80          2.69         6.29 o
  10   5  -6         16.15         14.26         7.53 o
  11   5  -6          4.20         -1.11         6.39 o
  12   5  -6         10.14          8.04         6.91 o
  13   5  -6          2.92          9.04         7.06 o
  14   5  -6         14.49         11.08         7.41 o
  15   5  -6          1.66         -0.50         8.41 o
  16   5  -6         17.03         10.65        11.01 o
  17   5  -6          3.55         -0.31         8.92 o
  18   5  -6          0.24         -1.76        15.26 o
   0   6  -6         17.51         30.06        17.84 o
   1   6  -6          0.46          3.84         8.55 o
   2   6  -6          9.57         21.05         9.63 o
   3   6  -6          8.38         13.02        11.56 o
   4   6  -6          4.29         17.10         8.87 o
   5   6  -6         11.34         13.06         8.60 o
   6   6  -6          0.64          7.74         8.61 o
   7   6  -6         12.18         28.37        11.91 o
   8   6  -6          1.81          4.40        10.40 o
   9   6  -6          0.32          1.44         8.45 o
  10   6  -6          2.49          7.84         9.03 o
   2   0  -5        477.82        452.23         9.70 o
   4   0  -5        511.82        490.61         9.28 o
   6   0  -5        332.80        332.23         7.55 o
   8   0  -5        457.73        451.70        11.10 o
  10   0  -5         98.70        101.87         6.77 o
  12   0  -5       1471.55       1542.72        46.06 o
  14   0  -5        296.67        274.39        12.38 o
  16   0  -5         18.29         19.52         6.59 o
  18   0  -5        922.58        887.42        23.97 o
  20   0  -5        149.26        171.50        12.41 o
  22   0  -5        250.19        268.34        15.11 o
  24   0  -5         31.91         36.56         9.14 o
  26   0  -5         24.17         25.37        11.23 o
  28   0  -5          4.52         -9.05        18.10 o
   1   1  -5        403.98        415.64         6.91 o
   2   1  -5        254.49        253.01         5.97 o
   3   1  -5        339.41        343.36         6.11 o
   4   1  -5        227.95        219.90         4.88 o
   5   1  -5         79.53         81.86         3.21 o
   6   1  -5        157.96        160.24         5.63 o
   7   1  -5        585.00        592.00        10.17 o
   8   1  -5        564.11        587.57        10.26 o
   9   1  -5        418.77        430.64         8.82 o
  10   1  -5        400.60        417.54         8.85 o
  11   1  -5        161.82        165.23         6.25 o
  12   1  -5         72.64         75.58         4.81 o
  13   1  -5        113.25        114.47         5.96 o
  14   1  -5         30.45         33.94         4.31 o
  15   1  -5         65.59         57.62         5.55 o
  16   1  -5        155.35        151.77         7.59 o
  17   1  -5          4.15          4.34         5.03 o
  18   1  -5        223.89        220.11        10.37 o
  19   1  -5         16.90         13.86         5.84 o
  20   1  -5         81.86         76.83         7.58 o
  21   1  -5         33.37         30.86         8.93 o
  22   1  -5         29.98         23.42         6.46 o
  23   1  -5         40.61         49.81         7.37 o
  24   1  -5          9.33         12.58         6.47 o
  25   1  -5          4.89         -1.38         6.28 o
  26   1  -5          2.82         -0.62         7.76 o
  27   1  -5         18.28         22.76        16.72 o
  28   1  -5          4.00         -4.58         9.17 o
  29   1  -5          1.03         -2.26        10.08 o
   1   2  -5       1130.23       1168.43        15.38 o
   2   2  -5       1502.11       1574.31        20.06 o
   3   2  -5       1884.34       1984.34        25.38 o
   4   2  -5       2971.28       3014.03        33.02 o
   5   2  -5       1041.99       1072.25        13.54 o
   6   2  -5        277.65        279.90         6.94 o
   7   2  -5        277.85        267.03         6.77 o
   8   2  -5         73.62         74.81         5.50 o
   9   2  -5         67.96         62.91         5.31 o
  10   2  -5        290.87        275.61         9.12 o
  11   2  -5         45.43         44.09         5.30 o
  12   2  -5         81.26         83.37         6.55 o
  13   2  -5         35.98         53.12         7.22 o
  14   2  -5        694.65        670.48        14.68 o
  15   2  -5        157.64        155.35         9.38 o
  16   2  -5        204.79        191.21         9.50 o
  17   2  -5        107.69        112.83        11.48 o
  18   2  -5         35.40         34.49         6.69 o
  19   2  -5         32.21         36.93         8.80 o
  20   2  -5        134.45        135.41        10.26 o
  21   2  -5         17.90         11.62         6.41 o
  22   2  -5         29.18         33.15         7.36 o
  23   2  -5          0.61         -2.92         5.85 o
  24   2  -5         11.62         18.48         9.76 o
  25   2  -5          1.81          2.88         9.21 o
  26   2  -5          2.74          5.32         9.52 o
  27   2  -5          3.33         -4.94        10.84 o
  28   2  -5          1.03         -7.54        15.09 o
   1   3  -5        137.34        137.97         5.76 o
   2   3  -5        220.05        233.54         7.54 o
   3   3  -5         96.82         88.00         5.21 o
   4   3  -5         46.89         49.39         4.41 o
   5   3  -5        133.59        123.77         6.34 o
   6   3  -5          2.75         -1.54         3.33 o
   7   3  -5         73.00         78.13         5.98 o
   8   3  -5          6.33          3.23         4.48 o
   9   3  -5        224.87        224.33         9.53 o
  10   3  -5         45.73         33.86         5.73 o
  11   3  -5         35.61         31.34         5.96 o
  12   3  -5        177.94        173.05         9.14 o
  13   3  -5        116.66        101.50         7.90 o
  14   3  -5        395.91        386.61        15.35 o
  15   3  -5        178.06        180.48         9.93 o
  16   3  -5        188.26        191.86         9.95 o
  17   3  -5         45.97         50.24         6.99 o
  18   3  -5         26.12         27.03         7.04 o
  19   3  -5         34.92         29.29         7.50 o
  20   3  -5          2.68         -3.12         6.25 o
  21   3  -5         17.21         11.95         9.55 o
  22   3  -5         31.13          8.51        10.17 o
  23   3  -5         14.80         23.78        10.39 o
  24   3  -5         24.67         28.03        16.46 o
  25   3  -5         10.89          1.39         9.73 o
  26   3  -5          7.59         -6.91        13.83 o
   1   4  -5         69.70         66.08         5.50 o
   2   4  -5         23.16         25.80         5.42 o
   3   4  -5        184.91        173.97         8.41 o
   4   4  -5         17.82         21.01         5.24 o
   5   4  -5         75.04         84.43         6.92 o
   6   4  -5         33.02         41.53         7.05 o
   7   4  -5        120.03        121.28        11.07 o
   8   4  -5         19.98         27.44         6.54 o
   9   4  -5         45.30         52.32         6.94 o
  10   4  -5          0.47         -2.57         5.14 o
  11   4  -5         18.96         21.57         6.39 o
  12   4  -5         21.68         27.00         6.51 o
  13   4  -5         70.81         88.47         8.72 o
  14   4  -5         19.18         19.31         6.48 o
  15   4  -5         84.77         78.68         9.33 o
  16   4  -5          8.87         10.15         6.28 o
  17   4  -5         32.04         24.49         8.33 o
  18   4  -5         31.52         32.49         9.61 o
  19   4  -5          5.38          4.72         9.62 o
  20   4  -5          8.18         -0.99         9.53 o
  21   4  -5         34.61         26.66        10.97 o
  22   4  -5          6.28         -4.79         9.57 o
  23   4  -5          2.97         -9.75        19.50 o
   1   5  -5         89.34         98.98         8.07 o
   2   5  -5         66.70         70.50        10.82 o
   3   5  -5         10.36         13.43         5.86 o
   4   5  -5         48.73         50.90         7.93 o
   5   5  -5         33.08         43.30         7.72 o
   6   5  -5          8.70         16.92         6.87 o
   7   5  -5         13.53         12.76         7.13 o
   8   5  -5         35.87         51.56         8.50 o
   9   5  -5         12.62         10.31         7.43 o
  10   5  -5         40.99         43.84         8.14 o
  11   5  -5         12.23         20.02         7.13 o
  12   5  -5          4.41          9.88         6.71 o
  13   5  -5         10.95         -2.69         7.60 o
  14   5  -5          7.99          5.58        13.11 o
  15   5  -5          2.12          2.49         8.40 o
  16   5  -5         12.50         13.80        10.37 o
  17   5  -5          1.57          1.92        12.98 o
  18   5  -5         11.45          6.79        10.84 o
  19   5  -5          0.66         -8.74        23.28 o
   1   6  -5          2.74         15.94         9.02 o
   2   6  -5          0.29         12.70         9.01 o
   3   6  -5          3.26         -0.16         8.81 o
   4   6  -5          0.95         14.75         8.51 o
   5   6  -5          1.64          9.05         8.37 o
   6   6  -5          7.87         20.76         8.54 o
   7   6  -5         16.48         26.29         8.72 o
   8   6  -5         16.63         25.83        15.14 o
   9   6  -5          2.73          4.59         9.81 o
  10   6  -5          5.60          7.33        11.93 o
  11   6  -5         17.74         16.99        10.91 o
   0   0  -4      11493.63      12422.21       253.38 o
   2   0  -4         58.53         57.87         3.86 o
   4   0  -4       2840.20       2960.83        37.44 o
   6   0  -4        163.97        151.15         9.05 o
   8   0  -4       3429.51       3294.06        46.86 o
  10   0  -4       1213.78       1264.39        21.69 o
  12   0  -4        139.57        127.24         8.69 o
  14   0  -4        206.03        218.31        15.76 o
  16   0  -4        175.59        154.20        10.63 o
  18   0  -4        142.38        136.70        10.86 o
  20   0  -4        210.00        222.14        13.69 o
  22   0  -4        383.94        410.57        20.22 o
  24   0  -4        101.55        113.71        11.98 o
  26   0  -4         30.68         10.26        10.74 o
  28   0  -4          3.02         -5.77        19.71 o
   0   1  -4       6982.90       7382.24       112.08 o
   1   1  -4       3698.88       3741.25        38.65 o
   2   1  -4       1398.98       1398.20        15.13 o
   3   1  -4       1292.53       1267.76        14.00 o
   4   1  -4       2082.23       2058.35        20.92 o
   5   1  -4        324.25        330.03         7.65 o
   6   1  -4       1150.06       1122.94        14.69 o
   7   1  -4       1073.86       1059.66        14.28 o
   8   1  -4       1836.31       1791.69        22.18 o
   9   1  -4        222.33        222.06         6.35 o
  10   1  -4         63.66         66.93         4.33 o
  11   1  -4        562.39        557.57        10.26 o
  12   1  -4         83.71         90.35         4.93 o
  13   1  -4        122.53        125.11         6.00 o
  14   1  -4        169.68        189.14         7.56 o
  15   1  -4        261.29        266.03         8.80 o
  16   1  -4         81.64         71.73         5.84 o
  17   1  -4          8.16          9.96         4.38 o
  18   1  -4         57.08         60.81         6.13 o
  19   1  -4        131.36        135.52         8.77 o
  20   1  -4         25.66         21.80         6.04 o
  21   1  -4         63.75         78.81         7.83 o
  22   1  -4         16.92         10.40         6.05 o
  23   1  -4         53.23         55.95        14.63 o
  24   1  -4        100.45        107.76         9.21 o
  25   1  -4         12.55         19.77         9.70 o
  26   1  -4         34.26         22.44         9.80 o
  27   1  -4         44.68         69.22        12.05 o
  28   1  -4          5.88          6.92        14.28 o
  29   1  -4          9.70         19.57        15.88 o
   0   2  -4        461.90        452.64        12.58 o
   1   2  -4       1062.09       1101.91        13.70 o
   2   2  -4        421.86        454.45         8.89 o
   3   2  -4        646.65        676.72        11.81 o
   4   2  -4       1669.86       1639.93        19.76 o
   5   2  -4        550.67        551.69         9.25 o
   6   2  -4        810.37        814.22        12.13 o
   7   2  -4        717.64        739.28        11.49 o
   8   2  -4        147.73        152.55         5.33 o
   9   2  -4         67.99         72.71         5.40 o
  10   2  -4        524.21        548.23        11.96 o
  11   2  -4        170.53        186.94         7.82 o
  12   2  -4        299.76        305.86         9.53 o
  13   2  -4        162.21        157.77         7.82 o
  14   2  -4         11.82         15.16         4.63 o
  15   2  -4          4.83          3.18         4.76 o
  16   2  -4        276.97        279.58        11.25 o
  17   2  -4        124.79        120.58         8.53 o
  18   2  -4         34.09         37.54         6.47 o
  19   2  -4        171.48        171.50         9.83 o
  20   2  -4         29.12         26.04         6.43 o
  21   2  -4         22.37         22.16         8.69 o
  22   2  -4         71.13         67.42         9.43 o
  23   2  -4         22.39         21.76         9.30 o
  24   2  -4          9.13         -0.42         8.52 o
  25   2  -4         11.65          4.86        11.85 o
  26   2  -4         11.55         -0.71         9.17 o
  27   2  -4          4.51         -4.36        10.06 o
  28   2  -4          7.18          3.12        11.68 o
   0   3  -4        291.19        286.55        10.37 o
   1   3  -4         22.69         28.46         3.55 o
   2   3  -4         90.53         98.07         5.25 o
   3   3  -4          2.21          4.52         3.73 o
   4   3  -4        257.68        275.47         7.79 o
   5   3  -4        244.42        233.59         8.35 o
   6   3  -4        157.81        160.30         6.27 o
   7   3  -4        344.64        344.61         9.36 o
   8   3  -4        113.56        117.98         6.64 o
   9   3  -4          3.23          3.98         4.35 o
  10   3  -4         15.33          8.37         5.17 o
  11   3  -4         15.35         11.63         6.28 o
  12   3  -4         60.00         55.04         6.34 o
  13   3  -4         26.91         21.99         6.50 o
  14   3  -4         61.20         66.00         7.14 o
  15   3  -4          1.41          4.78         5.44 o
  16   3  -4         52.85         53.99         7.41 o
  17   3  -4        223.92        219.46        11.17 o
  18   3  -4         33.81         31.78        11.56 o
  19   3  -4        187.44        196.41        12.92 o
  20   3  -4         29.28         33.82        10.26 o
  21   3  -4         16.04          5.22         9.83 o
  22   3  -4         13.49          1.84         9.57 o
  23   3  -4          2.65         -5.96        15.77 o
  24   3  -4          1.92          2.59         9.72 o
  25   3  -4          0.70          4.00         9.99 o
  26   3  -4          0.92         -4.83         9.66 o
   0   4  -4        223.64        220.72        11.44 o
   1   4  -4         17.78         26.94         4.66 o
   2   4  -4        111.82        110.39         7.14 o
   3   4  -4          6.95          6.69         4.43 o
   4   4  -4         48.12         45.64         5.83 o
   5   4  -4         44.34         40.56         5.81 o
   6   4  -4        143.18        129.83         7.98 o
   7   4  -4         88.61         96.13         8.60 o
   8   4  -4         74.92         78.47         8.38 o
   9   4  -4         40.04         26.43         6.76 o
  10   4  -4        109.52        122.22         9.02 o
  11   4  -4         18.88          4.70         6.80 o
  12   4  -4        175.00        167.10         9.52 o
  13   4  -4         46.94         51.12         7.13 o
  14   4  -4          1.54         -1.06         5.64 o
  15   4  -4         10.87          1.50         5.89 o
  16   4  -4         67.33         49.53        14.58 o
  17   4  -4        137.18        137.91        12.24 o
  18   4  -4          5.46          4.51         8.90 o
  19   4  -4         15.72         14.95        10.43 o
  20   4  -4         13.16         24.49        10.18 o
  21   4  -4          6.71         -0.98         9.89 o
  22   4  -4          3.47         -4.10        15.07 o
  23   4  -4          0.62         -2.52        10.26 o
   0   5  -4        201.78        247.84        14.42 o
   1   5  -4         47.91         59.64         6.52 o
   2   5  -4         14.79         19.18         5.84 o
   3   5  -4         23.58         27.28         6.19 o
   4   5  -4         25.61         33.38         6.46 o
   5   5  -4         40.99         48.30         7.78 o
   6   5  -4         22.20         15.06         6.73 o
   7   5  -4         14.92         11.46         6.67 o
   8   5  -4         25.84         30.29         7.39 o
   9   5  -4          3.85          2.31         6.78 o
  10   5  -4         15.95         15.74         7.24 o
  11   5  -4          5.49         20.02         6.69 o
  12   5  -4          4.64          9.90         7.70 o
  13   5  -4          7.66         -1.77         7.39 o
  14   5  -4         41.94         28.72         8.85 o
  15   5  -4          0.93         -6.74        13.47 o
  16   5  -4         12.92         12.37        10.46 o
  17   5  -4          7.46          2.50        11.23 o
  18   5  -4          7.39         17.69        10.93 o
  19   5  -4         12.79         29.64        12.28 o
   0   6  -4          8.73         26.43        11.54 o
   1   6  -4          6.20         12.13         7.62 o
   2   6  -4          3.04          3.94         8.82 o
   3   6  -4          7.02         17.82         9.50 o
   4   6  -4          3.02          9.28         8.99 o
   5   6  -4          4.82          4.52         8.33 o
   6   6  -4          4.77         18.08         8.40 o
   7   6  -4          0.10          4.94         7.97 o
   8   6  -4          0.75          7.54         9.42 o
   9   6  -4         10.24          5.42         9.35 o
  10   6  -4         10.67          3.34        12.80 o
  11   6  -4          1.45         -2.96        11.20 o
  12   6  -4          7.73         14.75        11.26 o
   2   0  -3      19832.94      20471.25       400.13 o
   4   0  -3       4967.01       4818.31        65.05 o
   6   0  -3         11.28          8.89         3.75 o
   8   0  -3        209.34        207.86         7.15 o
  10   0  -3        887.74        911.76        20.56 o
  12   0  -3        185.82        176.96         9.78 o
  14   0  -3        353.29        359.40        13.33 o
  16   0  -3        242.33        246.81        12.02 o
  18   0  -3        241.11        237.26        12.88 o
  20   0  -3        238.70        243.76        14.58 o
  22   0  -3         52.62         52.46         9.19 o
  24   0  -3         35.97         50.68         9.30 o
  26   0  -3         17.30          9.33        12.99 o
   1   1  -3       6616.92       6647.02        79.85 o
   2   1  -3       9599.23       9518.26        93.23 o
   3   1  -3       2970.15       2839.71        27.41 o
   4   1  -3        951.44        836.23        10.78 o
   5   1  -3        895.99        862.99        11.72 o
   6   1  -3        576.09        571.37        10.10 o
   7   1  -3        763.21        747.06        10.96 o
   8   1  -3        816.15        787.25        11.53 o
   9   1  -3        289.78        295.26         8.69 o
  10   1  -3         60.71         67.08         4.16 o
  11   1  -3       1107.74       1139.05        15.59 o
  12   1  -3        940.36        941.87        15.22 o
  13   1  -3        279.39        273.90         8.16 o
  14   1  -3        179.14        183.09         7.38 o
  15   1  -3        418.29        449.58        10.84 o
  16   1  -3        290.21        281.44         9.18 o
  17   1  -3         25.46         35.38         5.03 o
  18   1  -3        168.67        166.13         8.20 o
  19   1  -3         60.01         77.00         7.81 o
  20   1  -3        395.47        422.70        15.94 o
  21   1  -3        138.54        137.44         9.06 o
  22   1  -3         61.21         50.14         7.08 o
  23   1  -3          7.46          2.21         9.91 o
  24   1  -3          9.09         11.15         7.40 o
  25   1  -3          5.98          6.92         8.68 o
  26   1  -3          2.94          2.73         8.44 o
  27   1  -3          3.19         -9.43        18.86 o
  28   1  -3          3.64         -7.92        15.84 o
  29   1  -3          0.11        -11.05        22.10 o
  30   1  -3          3.30         -7.24        14.48 o
   1   2  -3        802.06        841.17        11.13 o
   2   2  -3        739.43        727.03        10.08 o
   3   2  -3         56.78         51.83         3.88 o
   4   2  -3       1891.53       1875.81        26.95 o
   5   2  -3        789.68        810.59        12.78 o
   6   2  -3         11.86         12.88         2.90 o
   7   2  -3        898.31        904.24        13.52 o
   8   2  -3        182.55        171.22         5.62 o
   9   2  -3        248.63        250.48         6.69 o
  10   2  -3         20.04         19.07         3.94 o
  11   2  -3        107.06        108.93         6.16 o
  12   2  -3         51.99         65.28         5.77 o
  13   2  -3         68.74         72.36         5.75 o
  14   2  -3         46.18         51.45         6.01 o
  15   2  -3        116.73        119.09         7.72 o
  16   2  -3         71.54         73.47         6.95 o
  17   2  -3         60.18         48.69         7.18 o
  18   2  -3        114.04        112.36         8.25 o
  19   2  -3         46.22         56.28         7.69 o
  20   2  -3         31.15         32.15         6.30 o
  21   2  -3         76.55         56.45         8.57 o
  22   2  -3         26.67         23.85        11.07 o
  23   2  -3          0.54         -3.89         7.89 o
  24   2  -3          7.24          3.44         8.77 o
  25   2  -3          1.47         -4.65         9.31 o
  26   2  -3         11.44         -2.92        14.19 o
  27   2  -3          5.01          2.19         9.68 o
  28   2  -3          4.89         -2.03        10.25 o
  29   2  -3          7.95          6.69        16.64 o
   1   3  -3        414.68        414.93         8.96 o
   2   3  -3        582.33        626.80        11.44 o
   3   3  -3        392.92        411.33         9.70 o
   4   3  -3         10.70         16.11         3.60 o
   5   3  -3         91.39         82.77         5.30 o
   6   3  -3        114.33        123.16         8.27 o
   7   3  -3         14.20         16.13         3.57 o
   8   3  -3         23.33         14.96         3.92 o
   9   3  -3         15.80         10.60         3.68 o
  10   3  -3         60.63         57.56         5.77 o
  11   3  -3         30.62         26.18         5.13 o
  12   3  -3        385.73        357.49        13.89 o
  13   3  -3        296.56        313.35        10.96 o
  14   3  -3         84.39         82.79         7.38 o
  15   3  -3        232.65        233.58        10.98 o
  16   3  -3         73.60         75.51         9.65 o
  17   3  -3         68.86         82.53         8.07 o
  18   3  -3          0.48          9.98         6.89 o
  19   3  -3         15.58          8.53        11.60 o
  20   3  -3         31.02         43.06         9.90 o
  21   3  -3          4.69         -4.16         8.32 o
  22   3  -3          9.23          6.58         9.14 o
  23   3  -3          3.87          8.84         9.20 o
  24   3  -3         11.17          1.23         8.97 o
  25   3  -3          4.25         -4.62         9.24 o
  26   3  -3          5.66         -2.44        11.69 o
  27   3  -3          8.48         15.50        11.04 o
   1   4  -3         14.60         14.10         4.50 o
   2   4  -3         69.72         65.23         5.53 o
   3   4  -3        111.94        106.67         6.94 o
   4   4  -3         31.51         42.64         5.54 o
   5   4  -3         26.89         34.87         5.60 o
   6   4  -3        125.32        125.59         7.64 o
   7   4  -3        145.32        141.68         9.61 o
   8   4  -3         37.00         33.87         5.72 o
   9   4  -3         48.81         46.63         7.12 o
  10   4  -3         17.62         12.60         6.27 o
  11   4  -3          2.67         -2.53         5.06 o
  12   4  -3          9.36         -2.65         5.29 o
  13   4  -3         42.91         40.76         6.75 o
  14   4  -3          4.60         -1.11         6.29 o
  15   4  -3          1.83         -3.28         6.58 o
  16   4  -3          0.92          7.73         7.54 o
  17   4  -3         24.96         23.79         9.42 o
  18   4  -3         10.23          1.38        13.15 o
  19   4  -3          3.59          5.27         9.32 o
  20   4  -3         41.17         25.38        12.56 o
  21   4  -3         12.43         14.84        10.18 o
  22   4  -3          9.52         10.52        10.10 o
  23   4  -3         10.67         -3.75        16.26 o
  24   4  -3          4.65         -8.59        17.19 o
   1   5  -3         43.51         41.66         6.02 o
   2   5  -3          5.50         17.10         7.97 o
   3   5  -3         15.59         17.04         5.93 o
   4   5  -3         79.49         82.51         7.87 o
   5   5  -3          4.34          8.02         5.72 o
   6   5  -3         57.62         68.39         8.38 o
   7   5  -3         22.53         28.13         7.31 o
   8   5  -3         17.43         10.65         7.81 o
   9   5  -3          1.25         11.49         8.73 o
  10   5  -3         58.28         54.13         9.89 o
  11   5  -3          1.04          7.61         8.42 o
  12   5  -3         17.80         21.58         7.60 o
  13   5  -3         26.20         23.45         8.07 o
  14   5  -3          4.55         12.72         9.69 o
  15   5  -3          0.73         15.00         9.73 o
  16   5  -3         17.94         25.35        10.37 o
  17   5  -3          1.98          5.60         9.64 o
  18   5  -3         10.62         12.63        10.47 o
  19   5  -3          2.11         -5.43        10.87 o
  20   5  -3          4.32         -4.83         9.67 o
   1   6  -3          0.06          3.58         7.44 o
   2   6  -3         22.19         19.10         7.89 o
   3   6  -3          7.53         24.87         7.58 o
   4   6  -3          7.06          5.43         8.51 o
   5   6  -3          2.83         -3.11         8.19 o
   6   6  -3          7.64         15.95         9.43 o
   7   6  -3         17.15          9.14         8.95 o
   8   6  -3          2.02         19.43         9.66 o
   9   6  -3         40.74         30.89        13.13 o
  10   6  -3          8.85         11.15        12.99 o
  11   6  -3          8.19          2.71         9.88 o
  12   6  -3          7.56         -2.67        11.32 o
  13   6  -3          8.34         22.88        12.27 o
   0   0  -2      16564.48      17797.45       320.83 o
   2   0  -2       7052.14       6843.21        90.48 o
   4   0  -2       4752.17       4550.18        60.49 o
   6   0  -2        591.16        585.31        11.21 o
   8   0  -2       1434.42       1396.79        25.91 o
  10   0  -2       4166.33       4240.48        67.97 o
  12   0  -2       1224.43       1282.76        25.91 o
  14   0  -2        848.39        860.28        20.45 o
  16   0  -2          6.48          8.19        10.08 o
  18   0  -2        113.62        117.65         9.65 o
  20   0  -2         88.78        104.74        10.16 o
  22   0  -2        232.91        242.92        14.29 o
  24   0  -2        352.31        353.40        42.16 o
  26   0  -2         12.79         11.92        13.13 o
  28   0  -2         14.39         25.68        20.61 o
   0   1  -2        311.17        427.14        24.93 o
   1   1  -2      13009.02      12653.99       115.11 o
   2   1  -2      10422.19      10306.54       110.17 o
   3   1  -2       6454.05       6181.99        61.18 o
   4   1  -2       2143.36       2041.86        21.97 o
   5   1  -2        242.44        228.17         6.11 o
   6   1  -2       4828.28       4566.26        47.37 o
   7   1  -2        519.65        498.24         8.28 o
   8   1  -2        199.95        196.38         5.56 o
   9   1  -2        251.68        241.50         6.18 o
  10   1  -2        409.10        416.75         8.80 o
  11   1  -2        479.42        465.54         9.69 o
  12   1  -2        471.32        480.07        10.14 o
  13   1  -2          7.89         14.49         3.55 o
  14   1  -2        659.09        695.16        13.43 o
  15   1  -2         20.53         23.98         4.14 o
  16   1  -2         18.84         20.87         4.36 o
  17   1  -2         29.01         37.02         5.35 o
  18   1  -2        101.19        106.17         9.95 o
  19   1  -2         32.83         48.09         5.83 o
  20   1  -2        113.29        126.88         7.77 o
  21   1  -2         34.79         27.28         5.67 o
  22   1  -2         49.03         49.51         7.32 o
  23   1  -2         21.24         22.22         7.32 o
  24   1  -2         23.84         22.67         9.04 o
  25   1  -2         25.17         38.03         9.77 o
  26   1  -2          3.32          3.28        13.39 o
  27   1  -2         12.18         -6.62        13.24 o
  28   1  -2          1.66         -3.94        19.77 o
  29   1  -2          7.14          5.99        30.18 o
  30   1  -2          3.06         -5.64        21.02 o
   0   2  -2       2087.77       2034.73        48.54 o
   1   2  -2       1310.65       1277.69        16.99 o
   2   2  -2        186.46        202.11         7.27 o
   3   2  -2        725.21        743.01        11.64 o
   4   2  -2        258.41        245.65         8.25 o
   5   2  -2       1004.18       1004.21        16.62 o
   6   2  -2        467.52        479.97         9.15 o
   7   2  -2        949.24        983.02        14.55 o
   8   2  -2        240.35        237.52         6.38 o
   9   2  -2        283.28        294.75         8.40 o
  10   2  -2        356.88        354.63         8.03 o
  11   2  -2         80.21         75.58         4.74 o
  12   2  -2         55.40         56.40         4.58 o
  13   2  -2         39.95         41.57         4.46 o
  14   2  -2        200.57        199.63         8.65 o
  15   2  -2         25.97         35.77        10.61 o
  16   2  -2        159.07        158.29         8.64 o
  17   2  -2        157.34        160.63         8.94 o
  18   2  -2         89.03         86.67         7.48 o
  19   2  -2        160.34        170.19         9.53 o
  20   2  -2         50.35         35.71         9.33 o
  21   2  -2         10.60          4.55         8.03 o
  22   2  -2          8.17          5.90         8.20 o
  23   2  -2         75.20         63.03        11.09 o
  24   2  -2          1.46          0.86         8.70 o
  25   2  -2         15.12         12.13         9.61 o
  26   2  -2          9.42         10.93        10.23 o
  27   2  -2          1.24         -8.32        17.41 o
  28   2  -2          1.27         -7.67        15.34 o
  29   2  -2          0.86         -7.50        14.99 o
   0   3  -2        978.29        975.54        21.84 o
   1   3  -2         27.12         36.66         5.71 o
   2   3  -2        262.57        270.92         7.69 o
   3   3  -2          8.45          4.15         3.13 o
   4   3  -2        213.72        205.81         7.18 o
   5   3  -2        537.65        540.34        11.18 o
   6   3  -2        242.15        241.99         7.94 o
   7   3  -2        223.27        229.88         7.67 o
   8   3  -2         17.71         13.71         2.76 o
   9   3  -2         72.78         74.71         5.39 o
  10   3  -2        239.45        253.34         7.90 o
  11   3  -2         17.49         21.94         4.75 o
  12   3  -2        101.18        115.68         7.26 o
  13   3  -2        138.36        152.46         8.58 o
  14   3  -2        138.36        171.29        13.37 o
  15   3  -2        252.77        236.71        10.69 o
  16   3  -2        102.42        116.46        10.10 o
  17   3  -2         73.36         85.61         9.46 o
  18   3  -2         27.22         20.76         9.64 o
  19   3  -2        123.80        115.53        18.98 o
  20   3  -2         29.22         17.59         9.06 o
  21   3  -2         33.62         17.18         9.07 o
  22   3  -2         12.58         19.01         9.30 o
  23   3  -2         14.53         17.01         9.45 o
  24   3  -2          7.16         -2.37         9.29 o
  25   3  -2          3.78          2.15         9.50 o
  26   3  -2         17.63         -1.48        10.75 o
  27   3  -2          9.26         10.31        11.69 o
   0   4  -2          2.02          1.90         5.90 o
   1   4  -2         82.80         84.45         6.23 o
   2   4  -2         44.87         52.41         5.49 o
   3   4  -2          8.04         10.11         5.00 o
   4   4  -2         11.07         11.30         4.82 o
   5   4  -2         42.41         35.45         5.29 o
   6   4  -2          7.50         10.14         4.79 o
   7   4  -2        108.32        104.98         8.84 o
   8   4  -2        109.10        114.30        10.22 o
   9   4  -2          6.58          9.83         5.11 o
  10   4  -2         11.65          6.98         8.98 o
  11   4  -2        125.62        102.88         8.85 o
  12   4  -2         35.79         30.01         6.18 o
  13   4  -2        211.58        199.68        12.36 o
  14   4  -2         13.13          6.80         7.31 o
  15   4  -2         18.86          5.94        10.64 o
  16   4  -2         44.68         35.97         9.87 o
  17   4  -2         24.81          9.39         9.16 o
  18   4  -2          0.61         -4.02         8.03 o
  19   4  -2         12.23          6.43        11.97 o
  20   4  -2         38.51         44.00        12.97 o
  21   4  -2         25.73         24.64        10.98 o
  22   4  -2          6.73         -0.70         9.59 o
  23   4  -2          2.17         -6.54        13.07 o
  24   4  -2         10.52         10.20        10.95 o
   0   5  -2        296.10        297.91        18.39 o
   1   5  -2          0.77         31.80         6.50 o
   2   5  -2         92.55         99.46         8.26 o
   3   5  -2         99.93         95.70         8.18 o
   4   5  -2         51.68         61.12         7.01 o
   5   5  -2         39.96         49.29         6.81 o
   6   5  -2         38.95         44.65         6.69 o
   7   5  -2          8.51         13.11         7.07 o
   8   5  -2         13.77         22.65         7.09 o
   9   5  -2         18.31         10.94         8.86 o
  10   5  -2         26.83         30.64         8.99 o
  11   5  -2         21.32         10.98         8.31 o
  12   5  -2         46.06         35.05        14.77 o
  13   5  -2         12.99         13.94         9.36 o
  14   5  -2          7.37          9.77         8.82 o
  15   5  -2          3.74          5.77        15.00 o
  16   5  -2          2.80         14.34        11.64 o
  17   5  -2          3.66         10.82         9.11 o
  18   5  -2          2.88         14.35        10.36 o
  19   5  -2          3.81          0.81        18.26 o
  20   5  -2          9.15          4.04        13.92 o
   0   6  -2          4.91         13.85        15.58 o
   1   6  -2         34.66         30.41        12.37 o
   2   6  -2          2.35          9.22         7.47 o
   3   6  -2         26.66         24.56         8.73 o
   4   6  -2          6.27         10.45         9.27 o
   5   6  -2         20.30         10.09        10.16 o
   6   6  -2          3.61         10.89        10.74 o
   7   6  -2          8.05          0.40        10.66 o
   8   6  -2          7.14         14.71        11.10 o
   9   6  -2          1.65         -0.34        12.58 o
  10   6  -2          6.75         -6.67        13.34 o
  11   6  -2         11.36         23.33        11.16 o
  12   6  -2          0.54         17.03        10.99 o
  13   6  -2          6.31         13.74        11.08 o
  14   6  -2          0.15         -3.90        10.76 o
   2   0  -1        649.14        597.21        10.72 o
   4   0  -1        939.62        865.76        15.53 o
   6   0  -1       4251.65       3978.26        61.72 o
   8   0  -1       1014.36        975.15        19.32 o
  10   0  -1          1.20          1.01         3.66 o
  12   0  -1        772.22        813.82        18.77 o
  14   0  -1        551.33        559.68        28.26 o
  16   0  -1         13.79         17.30         5.78 o
  18   0  -1        289.37        303.18        13.40 o
  20   0  -1         32.85         51.31         8.05 o
  22   0  -1        133.23        153.62        11.74 o
  24   0  -1          5.44         -5.70        11.41 o
  26   0  -1         37.75         34.98        20.56 o
  28   0  -1          2.43         -8.78        17.56 o
   1   1  -1       2770.08       2487.13        27.69 o
   2   1  -1       3084.56       2915.61        35.61 o
   3   1  -1       9520.95       8635.17       101.82 o
   4   1  -1       7480.58       6792.86        72.01 o
   5   1  -1        544.93        509.14         7.11 o
   6   1  -1        505.88        479.56         7.83 o
   7   1  -1        212.03        194.31         6.89 o
   8   1  -1        359.27        346.03         7.44 o
   9   1  -1        923.29        925.58        13.66 o
  10   1  -1        732.84        713.06        11.88 o
  11   1  -1        414.16        446.31         9.34 o
  12   1  -1        534.93        557.82        10.76 o
  13   1  -1        762.13        801.07        13.71 o
  14   1  -1        127.93        129.08         7.11 o
  15   1  -1         86.34         99.18         6.12 o
  16   1  -1          1.12          2.58         3.69 o
  17   1  -1        130.76        136.90         6.88 o
  18   1  -1        153.89        157.90         8.73 o
  19   1  -1        185.74        194.02         8.67 o
  20   1  -1        161.82        163.40         8.44 o
  21   1  -1        214.48        201.28        10.79 o
  22   1  -1         93.91         99.07         9.91 o
  23   1  -1         23.34         17.54         7.23 o
  24   1  -1          9.66          8.99         8.01 o
  25   1  -1          3.44          5.10        15.42 o
  26   1  -1          4.38          4.18        14.30 o
  27   1  -1          1.39         -6.70        13.39 o
  28   1  -1         10.81        -10.28        30.85 o
  29   1  -1          7.03         19.97        21.63 o
  30   1  -1          0.78         -9.45        18.91 o
   1   2  -1        314.64        289.47         6.86 o
   2   2  -1         47.52         43.27         3.11 o
   3   2  -1        570.87        545.75        11.03 o
   4   2  -1        115.57        119.35         4.79 o
   5   2  -1        213.97        215.53         5.81 o
   6   2  -1         13.65          9.97         2.43 o
   7   2  -1        156.41        164.49         6.13 o
   8   2  -1        636.81        656.51         9.72 o
   9   2  -1        946.83        966.39        13.91 o
  10   2  -1          6.21          5.89         3.15 o
  11   2  -1         93.84         92.99         5.19 o
  12   2  -1        196.85        194.08         7.12 o
  13   2  -1         95.51         91.97         5.57 o
  14   2  -1         23.99         20.22         4.19 o
  15   2  -1        382.11        369.64        11.08 o
  16   2  -1         17.79          9.49         5.17 o
  17   2  -1         45.39         37.80         5.50 o
  18   2  -1         49.78         50.92         9.31 o
  19   2  -1        149.61        163.27        13.29 o
  20   2  -1        176.95        176.66        13.72 o
  21   2  -1         90.77         81.54        11.12 o
  22   2  -1          1.34         -3.75         7.51 o
  23   2  -1         31.00         17.44        11.30 o
  24   2  -1          3.07         -2.89         8.22 o
  25   2  -1          3.86         -4.59         9.18 o
  26   2  -1          7.97         -4.45         8.90 o
  27   2  -1         12.85         -6.56        38.46 o
  28   2  -1          0.43         -7.80        15.60 o
  29   2  -1          0.12        -15.94        31.88 o
   1   3  -1        549.28        533.08        10.44 o
   2   3  -1         51.88         54.84         4.27 o
   3   3  -1        156.80        152.32         6.88 o
   4   3  -1         93.16         89.80         5.53 o
   5   3  -1        110.17        119.02         5.82 o
   6   3  -1          5.83         11.50         3.38 o
   7   3  -1        232.98        235.84         7.51 o
   8   3  -1         29.10         36.01         4.41 o
   9   3  -1         44.38         48.68         4.86 o
  10   3  -1          7.27          7.69         4.14 o
  11   3  -1         11.41         10.96         4.52 o
  12   3  -1         55.27         63.49         6.95 o
  13   3  -1          4.71          6.24         4.11 o
  14   3  -1          3.17          2.60         3.84 o
  15   3  -1         23.21         24.36         7.02 o
  16   3  -1         21.29         17.34         8.18 o
  17   3  -1          6.25         -2.49         8.50 o
  18   3  -1         29.83         34.05         9.06 o
  19   3  -1          4.41          1.30         7.31 o
  20   3  -1         60.01         89.42        11.97 o
  21   3  -1         11.82         14.99         9.79 o
  22   3  -1         22.07         19.48         9.57 o
  23   3  -1          0.92         -0.76         8.53 o
  24   3  -1          6.38          4.69         9.28 o
  25   3  -1          0.25         -3.64         9.51 o
  26   3  -1          0.22          5.05        11.39 o
  27   3  -1         10.21         10.26        13.98 o
   1   4  -1        688.30        656.55        13.45 o
   2   4  -1          1.20         21.91         4.61 o
   3   4  -1        136.80        147.92         8.19 o
   4   4  -1         63.91         57.48         8.39 o
   5   4  -1         37.37         43.04         5.89 o
   6   4  -1         27.89         29.48         5.56 o
   7   4  -1          9.18         14.62         5.14 o
   8   4  -1         17.67         10.18         5.02 o
   9   4  -1         12.02          4.34         4.85 o
  10   4  -1        109.96        138.92         8.08 o
  11   4  -1          9.07         11.12         9.29 o
  12   4  -1         17.01         10.19         7.62 o
  13   4  -1         90.16         84.42         9.19 o
  14   4  -1        241.83        198.52        14.88 o
  15   4  -1         73.04         68.22        10.86 o
  16   4  -1          0.26          6.38         8.58 o
  17   4  -1         13.30         16.06         8.86 o
  18   4  -1         15.72         28.90        11.74 o
  19   4  -1          2.19          4.02         8.70 o
  20   4  -1          9.52          6.88         9.56 o
  21   4  -1          6.97          4.15         9.92 o
  22   4  -1          6.17         15.78        10.70 o
  23   4  -1          5.83          5.35        10.34 o
  24   4  -1          4.50         19.99        11.49 o
   1   5  -1         85.81         84.62         8.92 o
   2   5  -1         16.88         20.85         7.06 o
   3   5  -1        115.33        120.59        11.54 o
   4   5  -1         10.15         10.67         6.12 o
   5   5  -1         30.59         23.93         6.38 o
   6   5  -1          4.99         10.36         5.89 o
   7   5  -1         57.59         73.32         7.81 o
   8   5  -1         65.37         78.99         8.57 o
   9   5  -1         54.77         37.10        15.54 o
  10   5  -1         18.98         18.52        10.45 o
  11   5  -1         54.90         44.31        10.57 o
  12   5  -1         11.97         20.86         9.21 o
  13   5  -1         11.70         14.76        10.31 o
  14   5  -1          0.83         -4.14         8.28 o
  15   5  -1          6.51          3.03        13.06 o
  16   5  -1          0.02          8.31         9.10 o
  17   5  -1          5.86          9.28         9.62 o
  18   5  -1          6.44          7.71        10.05 o
  19   5  -1          2.87          3.17        15.52 o
  20   5  -1          1.15         -5.60        11.20 o
   1   6  -1          1.98          7.94        11.93 o
   2   6  -1        106.18        127.22        13.05 o
   3   6  -1         34.49         56.37         9.39 o
   4   6  -1         27.46         40.23        11.63 o
   5   6  -1         13.83         20.12         9.85 o
   6   6  -1          5.58         18.74         8.95 o
   7   6  -1         23.75         20.19        22.70 o
   8   6  -1         15.52         -7.14        18.87 o
   9   6  -1          5.66         23.26        12.96 o
  10   6  -1          6.41         18.46        13.08 o
  11   6  -1          2.76          1.50        10.25 o
  12   6  -1          8.41         19.02        11.07 o
  13   6  -1          2.32         22.52        11.66 o
  14   6  -1          8.65          8.49        10.88 o
   2   0   0       9448.64       7420.17       616.31 o
   4   0   0       6072.50       5368.68       100.73 o
   6   0   0        717.21        646.00        13.75 o
   8   0   0       3168.54       3226.50        51.56 o
  10   0   0        733.72        700.93        15.89 o
  12   0   0       4464.44       4519.58        89.35 o
  14   0   0       2162.54       2250.80        40.35 o
  16   0   0        346.48        318.79        12.64 o
  18   0   0         97.95        114.21         9.31 o
  20   0   0        123.65        129.59        10.51 o
  22   0   0         22.51         19.76        12.38 o
  24   0   0        139.49        137.11        25.64 o
  26   0   0         27.43         33.35        21.24 o
  28   0   0          0.21          4.29        20.30 o
  30   0   0          1.77          6.10        22.57 o
   0   1   0       1856.24       1646.85        46.26 o
   1   1   0         31.28         28.59         2.02 o
   2   1   0          8.99          8.07         1.76 o
   3   1   0        590.38        522.24         8.67 o
   4   1   0       1678.12       1617.21        21.14 o
   5   1   0       8077.75       7221.50       112.34 o
   6   1   0         66.34         50.86         5.16 o
   7   1   0         88.60         77.22         6.69 o
   8   1   0          0.95         -1.16         2.88 o
   9   1   0        767.56        756.08        13.00 o
  10   1   0        323.85        359.73         8.87 o
  11   1   0        186.58        208.18         7.45 o
  12   1   0         63.09         58.06         4.76 o
  13   1   0       1239.24       1321.04        20.69 o
  14   1   0        166.56        171.14         7.44 o
  15   1   0          7.75          3.54         3.29 o
  16   1   0        116.17        118.28         6.23 o
  17   1   0         32.13         41.91         4.80 o
  18   1   0        128.08        119.50         6.64 o
  19   1   0        269.66        281.95        11.31 o
  20   1   0         48.68         48.41         6.90 o
  21   1   0          0.50         -3.51         7.71 o
  22   1   0        246.22        237.10        12.94 o
  23   1   0         43.24         24.69         9.04 o
  24   1   0          0.20         -4.98         9.96 o
  25   1   0          5.59          4.11        11.12 o
  26   1   0          5.81         -1.28        14.15 o
  27   1   0          3.99         -6.88        13.75 o
  28   1   0         11.26          8.30        21.04 o
  29   1   0          0.15          8.32        21.30 o
  30   1   0          2.32         -9.82        19.65 o
   0   2   0         18.44         22.70         3.64 o
   1   2   0         94.12         94.69         4.79 o
   2   2   0        288.60        261.10         6.06 o
   3   2   0         52.23         49.78         3.23 o
   4   2   0         29.01         25.98         2.92 o
   5   2   0       1232.22       1150.21        21.52 o
   6   2   0        358.40        364.32         8.78 o
   7   2   0        100.70        106.64         7.88 o
   8   2   0       1941.00       1807.89        50.92 o
   9   2   0        371.01        386.15         8.74 o
  10   2   0         36.18         33.73         3.80 o
  11   2   0         28.05         23.69         3.86 o
  12   2   0         17.58         21.90         3.73 o
  13   2   0        107.36        111.89         8.08 o
  14   2   0          0.14          1.31         3.43 o
  15   2   0          9.45         13.63         4.04 o
  16   2   0        144.51        140.90         7.11 o
  17   2   0        436.49        456.37        15.67 o
  18   2   0          0.61         -3.07         6.13 o
  19   2   0        237.00        226.91        14.45 o
  20   2   0         76.68         98.46        13.66 o
  21   2   0         51.00         44.15         9.56 o
  22   2   0        169.41        191.83        24.54 o
  23   2   0         26.75         17.33         8.87 o
  24   2   0         22.52         19.15         9.11 o
  25   2   0          0.00          1.92         8.58 o
  26   2   0         11.97         -7.18        14.37 o
  27   2   0          0.02         -7.16        14.32 o
  28   2   0          0.14        -13.22        26.43 o
  29   2   0          1.86         -5.62        19.58 o
   0   3   0         73.59         89.69         7.11 o
   1   3   0         23.24         25.49         3.90 o
   2   3   0        526.17        559.54        10.73 o
   3   3   0         74.38         78.72         4.68 o
   4   3   0       1400.15       1394.18        21.55 o
   5   3   0        896.66        872.77        17.05 o
   6   3   0         81.42         85.16         5.18 o
   7   3   0         99.62         98.01         6.51 o
   8   3   0         18.02         18.71         4.09 o
   9   3   0          1.75          4.09         2.77 o
  10   3   0         47.29         51.94         6.31 o
  11   3   0         85.39         80.37         6.29 o
  12   3   0         33.13         33.62         5.20 o
  13   3   0          8.76          0.75         5.53 o
  14   3   0          3.58          2.21         5.91 o
  15   3   0         69.01         59.75        13.69 o
  16   3   0         20.65         16.04         9.81 o
  17   3   0         16.01         29.32         9.03 o
  18   3   0         86.59         76.33        10.82 o
  19   3   0          0.05         -3.64         7.28 o
  20   3   0          5.33          6.26         8.35 o
  21   3   0          5.29         -3.97         7.95 o
  22   3   0          6.74         -0.10         8.21 o
  23   3   0         16.96          6.92         9.16 o
  24   3   0         11.58          3.91        12.03 o
  25   3   0         14.02          7.91        16.40 o
  26   3   0          0.22         -4.22        10.69 o
  27   3   0          2.11        -15.45        30.91 o
   0   4   0         32.33         34.07         6.94 o
   1   4   0        118.46        122.45         7.59 o
   2   4   0         64.51         71.04         5.90 o
   3   4   0        204.92        173.19         8.82 o
   4   4   0         22.75         16.02         4.89 o
   5   4   0          3.27         10.86         4.84 o
   6   4   0         20.76         25.10         5.33 o
   7   4   0        227.12        215.84        16.65 o
   8   4   0         69.87         75.26         7.66 o
   9   4   0        141.09        158.51         9.66 o
  10   4   0        174.17        159.32        13.03 o
  11   4   0         14.75          8.71         7.02 o
  12   4   0        150.67        123.69        13.04 o
  13   4   0          0.04         -3.44         7.26 o
  14   4   0          7.38         15.41         8.61 o
  15   4   0         20.15         38.79         9.65 o
  16   4   0          4.73          2.86         7.75 o
  17   4   0         32.83         32.20         9.65 o
  18   4   0         11.45         13.53         8.96 o
  19   4   0         12.97         17.43         9.33 o
  20   4   0          5.78         -0.71        10.07 o
  21   4   0          0.24         -4.01         8.91 o
  22   4   0          0.85         -4.71         9.43 o
  23   4   0          4.36         11.34        10.37 o
  24   4   0          5.59          5.14         9.97 o
   0   5   0        221.70        234.67        28.95 o
   1   5   0         14.29         30.10         7.32 o
   2   5   0         65.97         69.29         8.67 o
   3   5   0         89.43         79.35         8.85 o
   4   5   0         27.36         48.08         6.89 o
   5   5   0          9.10         17.13         6.18 o
   6   5   0          2.77          6.27         6.62 o
   7   5   0          7.94         -0.01         6.96 o
   8   5   0         54.99         37.40         8.57 o
   9   5   0          0.33         11.21         7.63 o
  10   5   0        188.58        196.94        22.28 o
  11   5   0         61.43         59.95        10.91 o
  12   5   0         33.41         18.44         9.37 o
  13   5   0          0.56         13.83         9.07 o
  14   5   0         35.58         35.97        10.48 o
  15   5   0         14.92         12.67         9.18 o
  16   5   0         10.45         15.64        11.43 o
  17   5   0          3.89         19.43         9.99 o
  18   5   0          2.13         -4.83         9.67 o
  19   5   0          0.18          4.59        10.07 o
  20   5   0          1.13         -0.13        10.45 o
   0   6   0          4.77          9.86        11.66 o
   1   6   0         52.09         64.76        10.06 o
   2   6   0          6.77         13.69        11.21 o
   3   6   0         46.74         61.59        22.53 o
   4   6   0          0.10         -0.15        16.80 o
   5   6   0         17.04          2.67        15.05 o
   6   6   0          2.12          8.58        13.68 o
   7   6   0         10.33         14.24        10.58 o
   8   6   0          3.13         14.97        11.83 o
   9   6   0          8.11          9.82        11.92 o
  10   6   0          8.54         19.78        18.30 o
  11   6   0         26.49         30.10        14.01 o
  12   6   0          3.78         22.47        13.97 o
  13   6   0          8.17          4.55        10.95 o
  14   6   0          0.50         14.96        10.58 o
   2   0   1        648.45        602.93        21.04 o
   4   0   1        939.08        853.16        18.25 o
   6   0   1       4250.54       3909.56        74.47 o
   8   0   1       1014.04        987.18        18.89 o
  10   0   1          1.14         -1.02         3.26 o
  12   0   1        770.50        801.08        18.14 o
  14   0   1        550.19        589.83        15.80 o
  16   0   1         13.80         20.81         5.43 o
  18   0   1        289.07        305.93        13.01 o
  20   0   1         32.83         42.97        13.21 o
  22   0   1        132.99        174.37        17.70 o
  24   0   1          5.50          0.37        17.45 o
  26   0   1         37.79         33.80        22.50 o
  28   0   1          2.47         -6.75        21.02 o
  30   0   1         24.19         16.16        24.87 o
   1   1   1       2770.19       2434.86        36.13 o
   2   1   1       3083.65       2854.33        48.88 o
   3   1   1       9521.49       8688.03       101.07 o
   4   1   1       7477.21       6712.33        90.93 o
   5   1   1        544.62        502.50        11.77 o
   6   1   1        506.53        493.22         8.52 o
   7   1   1        212.53        200.89         7.94 o
   8   1   1        359.18        351.40         7.38 o
   9   1   1        922.33        927.99        13.24 o
  10   1   1        734.05        753.65        11.58 o
  11   1   1        413.43        459.06         8.99 o
  12   1   1        536.32        539.84        10.23 o
  13   1   1        762.24        815.79        13.30 o
  14   1   1        127.68        130.96         6.03 o
  15   1   1         86.49         88.58         6.00 o
  16   1   1          1.15          5.90         3.46 o
  17   1   1        130.66        128.62         6.67 o
  18   1   1        154.21        141.17         8.23 o
  19   1   1        185.77        212.38        13.01 o
  20   1   1        161.83        149.80        10.52 o
  21   1   1        214.55        219.09        12.35 o
  22   1   1         93.74         89.45         9.72 o
  23   1   1         23.34         15.99        11.37 o
  24   1   1          9.61         -4.20        14.24 o
  25   1   1          3.46         -5.58        11.16 o
  26   1   1          4.44         -6.55        13.10 o
  27   1   1          1.40         -9.07        18.14 o
  28   1   1         10.82         14.83        21.17 o
  29   1   1          7.02         -9.15        20.50 o
  30   1   1          0.77         -0.54        21.87 o
   1   2   1        314.67        277.97         8.44 o
   2   2   1         47.75         45.68         3.00 o
   3   2   1        570.61        544.73         9.94 o
   4   2   1        115.76        114.36         6.17 o
   5   2   1        213.74        225.12         7.01 o
   6   2   1         13.76          9.72         2.82 o
   7   2   1        156.80        175.40         6.26 o
   8   2   1        636.50        663.80        13.92 o
   9   2   1        947.12        975.81        15.65 o
  10   2   1          6.12          5.06         4.32 o
  11   2   1         93.68        101.00         5.07 o
  12   2   1        197.06        179.62         6.80 o
  13   2   1         95.51         95.38         5.33 o
  14   2   1         23.95         23.93         4.41 o
  15   2   1        382.14        375.34        13.78 o
  16   2   1         17.80         22.11         6.22 o
  17   2   1         45.35         57.54         8.10 o
  18   2   1         49.72         48.19         7.96 o
  19   2   1        149.60        158.78        11.21 o
  20   2   1        176.79        161.94        13.03 o
  21   2   1         90.69        102.00        11.61 o
  22   2   1          1.32          4.84        10.71 o
  23   2   1         31.03         20.82        12.79 o
  24   2   1          3.08         -3.98         7.97 o
  25   2   1          3.86         17.83        15.59 o
  26   2   1          7.96         -3.34        31.07 o
  27   2   1         12.84        -10.78        21.55 o
  28   2   1          0.42        -15.51        31.03 o
  29   2   1          0.12        -10.07        20.15 o
   1   3   1        549.62        525.38        13.22 o
   2   3   1         51.96         56.33         4.51 o
   3   3   1        156.78        161.70         8.05 o
   4   3   1         93.29         93.08         6.25 o
   5   3   1        110.12        101.25         5.49 o
   6   3   1          5.81          6.29         4.18 o
   7   3   1        233.30        236.36         8.28 o
   8   3   1         29.15         39.75         4.61 o
   9   3   1         44.62         48.61         5.13 o
  10   3   1          7.33         10.04         4.38 o
  11   3   1         11.39          1.09         6.08 o
  12   3   1         55.18         50.44         9.09 o
  13   3   1          4.72          1.04        15.27 o
  14   3   1          3.11          1.13         6.36 o
  15   3   1         23.20         14.34         7.98 o
  16   3   1         21.25         31.35         8.68 o
  17   3   1          6.23         -1.45         8.13 o
  18   3   1         29.84         21.18         8.68 o
  19   3   1          4.42          4.79         7.50 o
  20   3   1         60.10         51.90        10.45 o
  21   3   1         11.86         14.34         8.94 o
  22   3   1         22.10          6.93        17.93 o
  23   3   1          0.93         -4.10         8.20 o
  24   3   1          6.37         14.79        10.71 o
  25   3   1          0.24         -1.11        10.45 o
  26   3   1          0.23         19.27        17.28 o
  27   3   1         10.20         -9.19        18.37 o
   1   4   1        688.32        667.88        14.59 o
   2   4   1          1.19         22.18         7.29 o
   3   4   1        136.75        135.01         7.88 o
   4   4   1         63.89         58.84         6.17 o
   5   4   1         37.21         39.36         5.82 o
   6   4   1         27.87         25.19         5.41 o
   7   4   1          9.10          8.17         5.09 o
   8   4   1         17.67          6.03         6.09 o
   9   4   1         12.01          4.35        10.91 o
  10   4   1        109.85        126.71        10.74 o
  11   4   1          9.03          9.85         6.88 o
  12   4   1         17.03         21.46         8.93 o
  13   4   1         90.14         93.77        11.42 o
  14   4   1        241.95        236.38        25.19 o
  15   4   1         73.07         75.72        16.70 o
  16   4   1          0.26          3.25         8.61 o
  17   4   1         13.27          6.17         8.53 o
  18   4   1         15.68         14.01        15.47 o
  19   4   1          2.20         -4.06        11.38 o
  20   4   1          9.53         11.26         9.48 o
  21   4   1          6.97          5.37         9.17 o
  22   4   1          6.17         24.52        11.06 o
  23   4   1          5.84         -0.13        10.10 o
  24   4   1          4.49          3.60        10.12 o
   1   5   1         85.95         65.22         8.87 o
   2   5   1         16.90         16.51         7.44 o
   3   5   1        115.31        120.09        10.06 o
   4   5   1         10.14         13.24        11.52 o
   5   5   1         30.70         25.29         8.66 o
   6   5   1          5.00         19.04         7.49 o
   7   5   1         57.68         65.30         9.36 o
   8   5   1         65.40         58.60         9.50 o
   9   5   1         54.86         44.76         8.93 o
  10   5   1         19.00         20.28         7.88 o
  11   5   1         54.99         56.09         9.80 o
  12   5   1         11.97         18.18        14.25 o
  13   5   1         11.71          7.60         8.50 o
  14   5   1          0.83         -0.33         8.41 o
  15   5   1          6.50         21.26         9.58 o
  16   5   1          0.02         -3.59         8.65 o
  17   5   1          5.87          3.75         9.12 o
  18   5   1          6.43         14.57        10.69 o
  19   5   1          2.86         13.49        10.78 o
  20   5   1          1.16         14.81        10.99 o
   1   6   1          1.97          7.07         8.98 o
   2   6   1        106.15        109.47        20.21 o
   3   6   1         34.50         50.56        11.70 o
   4   6   1         27.48         37.68        11.67 o
   5   6   1         13.83         16.47        15.65 o
   6   6   1          5.60          7.72        10.46 o
   7   6   1         23.70         36.46        12.11 o
   8   6   1         15.51         19.45        11.71 o
   9   6   1          5.62         33.98        16.47 o
  10   6   1          6.41         25.11        15.64 o
  11   6   1          2.74          0.94        11.81 o
  12   6   1          8.42         28.55        14.62 o
  13   6   1          2.32         22.13        12.53 o
  14   6   1          8.66          9.78        10.44 o
   0   0   2      16576.68      19083.25       515.83 o
   2   0   2       7073.98       6978.94       197.47 o
   4   0   2       4754.21       4470.75       183.41 o
   6   0   2        588.25        592.49        14.91 o
   8   0   2       1434.20       1423.21        30.00 o
  10   0   2       4172.57       4224.57        81.23 o
  12   0   2       1227.52       1286.72        29.63 o
  14   0   2        850.86        852.85        30.94 o
  16   0   2          6.64          7.85         4.50 o
  18   0   2        112.77        115.16        14.31 o
  20   0   2         89.17        102.37        15.59 o
  22   0   2        233.16        318.56        34.57 o
  24   0   2        351.57        359.53        36.48 o
  26   0   2         12.70          8.23        19.54 o
  28   0   2         14.45         15.01        21.80 o
  30   0   2         36.65         21.43        26.20 o
   0   1   2        313.29        462.01        22.61 o
   1   1   2      13011.63      12164.06       181.84 o
   2   1   2      10420.24      10232.62       133.25 o
   3   1   2       6454.89       6073.23        81.02 o
   4   1   2       2140.71       2058.68        35.51 o
   5   1   2        242.32        261.95         9.69 o
   6   1   2       4829.87       4655.26        83.67 o
   7   1   2        520.05        514.60        13.60 o
   8   1   2        201.27        205.91         9.14 o
   9   1   2        251.22        251.10         7.55 o
  10   1   2        407.21        426.08         8.34 o
  11   1   2        479.30        477.63        11.32 o
  12   1   2        470.84        484.25         9.20 o
  13   1   2          7.80          7.79         3.80 o
  14   1   2        659.34        697.00        12.01 o
  15   1   2         20.56         23.18         3.55 o
  16   1   2         18.70         17.72         4.89 o
  17   1   2         29.04         33.15         6.34 o
  18   1   2        101.55        109.48         9.04 o
  19   1   2         32.82         38.30         7.14 o
  20   1   2        113.46         96.70         9.30 o
  21   1   2         34.81         17.90        11.42 o
  22   1   2         48.82         24.21        11.67 o
  23   1   2         21.23         24.59        11.78 o
  24   1   2         23.76         14.50        13.70 o
  25   1   2         25.18         33.45        15.15 o
  26   1   2          3.27          5.87        17.45 o
  27   1   2         12.19         -7.11        14.23 o
  28   1   2          1.64         -6.80        20.21 o
  29   1   2          7.14        -10.50        21.00 o
  30   1   2          3.10          2.70        22.28 o
   0   2   2       2084.44       1944.83        33.69 o
   1   2   2       1311.18       1266.35        24.06 o
   2   2   2        185.55        208.69        10.94 o
   3   2   2        724.10        751.99        15.51 o
   4   2   2        257.41        257.80         6.96 o
   5   2   2       1004.23        981.19        15.52 o
   6   2   2        468.50        461.95         9.69 o
   7   2   2        949.19        943.42        17.51 o
   8   2   2        239.55        231.44         7.87 o
   9   2   2        283.50        299.06         8.85 o
  10   2   2        355.45        359.02         8.57 o
  11   2   2         80.46         78.87         4.53 o
  12   2   2         55.85         57.46         4.30 o
  13   2   2         39.97         45.65         5.03 o
  14   2   2        200.37        197.83        10.35 o
  15   2   2         25.89         28.20         6.66 o
  16   2   2        158.42        162.73        12.26 o
  17   2   2        157.36        147.72        12.18 o
  18   2   2         89.33         89.67        11.29 o
  19   2   2        160.57        152.61        11.36 o
  20   2   2         50.45         42.61        10.72 o
  21   2   2         10.56         11.22         8.92 o
  22   2   2          8.17          8.80        10.72 o
  23   2   2         75.12         43.70        16.14 o
  24   2   2          1.45         -9.74        19.48 o
  25   2   2         15.13         15.87        15.36 o
  26   2   2          9.37          0.69        15.03 o
  27   2   2          1.25         -6.94        13.87 o
  28   2   2          1.26          2.81        21.11 o
  29   2   2          0.87         -5.68        22.74 o
   0   3   2        979.76        986.10        21.15 o
   1   3   2         27.14         26.23         4.72 o
   2   3   2        263.39        277.43         7.23 o
   3   3   2          8.34          8.75         3.12 o
   4   3   2        214.35        213.19         7.49 o
   5   3   2        537.06        530.11        13.09 o
   6   3   2        241.75        248.33         8.35 o
   7   3   2        223.50        234.13         8.29 o
   8   3   2         17.90         20.95         4.22 o
   9   3   2         72.78         75.62         6.26 o
  10   3   2        239.64        242.18        13.51 o
  11   3   2         17.44          8.21         6.62 o
  12   3   2        101.02        105.92        14.98 o
  13   3   2        138.68        136.56        12.71 o
  14   3   2        138.38        144.82        12.15 o
  15   3   2        252.99        249.50        14.97 o
  16   3   2        102.89         82.60        10.97 o
  17   3   2         73.34         76.69        10.66 o
  18   3   2         27.26         19.58        11.43 o
  19   3   2        123.64        120.36        12.48 o
  20   3   2         29.06         27.49         9.10 o
  21   3   2         33.53         33.03         9.51 o
  22   3   2         12.48          7.50         8.61 o
  23   3   2         14.58         13.16         9.73 o
  24   3   2          7.13         -4.08         8.16 o
  25   3   2          3.77          6.72        16.12 o
  26   3   2         17.62          8.70        16.26 o
  27   3   2          9.28          4.09        17.02 o
   0   4   2          2.07          2.88         9.41 o
   1   4   2         82.72         86.84         6.72 o
   2   4   2         44.73         45.72         6.85 o
   3   4   2          8.03          9.89         5.26 o
   4   4   2         11.14         15.08         5.18 o
   5   4   2         42.57         50.10         6.03 o
   6   4   2          7.40          9.74         3.72 o
   7   4   2        108.21        117.34        10.00 o
   8   4   2        108.59        116.94        10.06 o
   9   4   2          6.58         12.25         6.72 o
  10   4   2         11.63          8.04        10.59 o
  11   4   2        125.42        107.72        20.19 o
  12   4   2         35.86         49.10        17.96 o
  13   4   2        211.31        220.06        22.54 o
  14   4   2         13.12          5.39         9.71 o
  15   4   2         18.84         26.34         8.93 o
  16   4   2         44.77         50.79        10.62 o
  17   4   2         24.77         26.98        10.83 o
  18   4   2          0.61          7.47         9.02 o
  19   4   2         12.27         19.27         9.45 o
  20   4   2         38.44         32.27        10.87 o
  21   4   2         25.82         33.82        11.15 o
  22   4   2          6.72          4.46         9.85 o
  23   4   2          2.18         10.88        10.56 o
  24   4   2         10.57          5.26        11.15 o
   0   5   2        295.64        307.81        19.45 o
   1   5   2          0.78          0.80         8.03 o
   2   5   2         92.29         94.97        12.18 o
   3   5   2         99.89         88.01        12.25 o
   4   5   2         51.61         53.46        10.58 o
   5   5   2         39.96         39.42        14.94 o
   6   5   2         38.92         43.57        11.21 o
   7   5   2          8.50         10.86         8.63 o
   8   5   2         13.76         20.59         7.93 o
   9   5   2         18.33         21.21         8.03 o
  10   5   2         26.70         34.60         8.95 o
  11   5   2         21.39         17.28         8.41 o
  12   5   2         45.90         48.89        11.37 o
  13   5   2         12.98          3.93         9.20 o
  14   5   2          7.32          4.80         8.78 o
  15   5   2          3.74          8.44         9.01 o
  16   5   2          2.82          8.48         9.40 o
  17   5   2          3.67         22.47         9.76 o
  18   5   2          2.87          4.62         9.80 o
  19   5   2          3.80          3.09         9.15 o
  20   5   2          9.13         20.87        11.45 o
   0   6   2          4.88          2.22        12.96 o
   1   6   2         34.66         25.54        21.80 o
   2   6   2          2.37          7.42         9.87 o
   3   6   2         26.68         52.55        12.31 o
   4   6   2          6.29         17.04        10.47 o
   5   6   2         20.36         38.15        11.65 o
   6   6   2          3.58         13.60        15.52 o
   7   6   2          8.06          5.03        10.39 o
   8   6   2          7.15         32.82        12.16 o
   9   6   2          1.65         -1.37        10.58 o
  10   6   2          6.79         16.62        15.51 o
  11   6   2         11.39         31.21        14.92 o
  12   6   2          0.55         15.97        14.25 o
  13   6   2          6.33         13.82        13.12 o
  14   6   2          0.14         14.92        13.09 o
   2   0   3      19831.01      21264.78       581.87 o
   4   0   3       4971.71       4909.11        91.25 o
   6   0   3         11.20         12.12        12.92 o
   8   0   3        209.18        192.81         8.13 o
  10   0   3        887.96        880.86        17.86 o
  12   0   3        186.18        177.86         8.00 o
  14   0   3        353.90        360.88        17.14 o
  16   0   3        242.81        217.53        18.63 o
  18   0   3        241.85        192.57        28.36 o
  20   0   3        239.02        226.11        31.82 o
  22   0   3         52.56         57.13        22.67 o
  24   0   3         35.92          9.04        19.93 o
  26   0   3         17.40          5.45        21.04 o
  28   0   3          3.17         -4.12        21.87 o
  30   0   3         49.91         65.43        27.58 o
   1   1   3       6617.95       6359.97       123.96 o
   2   1   3       9602.21       9505.15       112.82 o
   3   1   3       2970.24       2795.86        74.35 o
   4   1   3        949.18        820.52        18.18 o
   5   1   3        896.78        876.41        18.98 o
   6   1   3        575.23        580.60        14.84 o
   7   1   3        763.58        767.14        17.77 o
   8   1   3        816.04        796.00        18.53 o
   9   1   3        289.89        278.31        11.21 o
  10   1   3         60.47         62.00         6.27 o
  11   1   3       1107.74       1090.87        19.58 o
  12   1   3        941.52        944.03        17.75 o
  13   1   3        279.36        263.40        10.33 o
  14   1   3        179.05        186.13         7.98 o
  15   1   3        418.41        469.06        13.91 o
  16   1   3        289.87        297.72        11.94 o
  17   1   3         25.42         20.74         5.96 o
  18   1   3        168.53        182.07        10.45 o
  19   1   3         59.88         70.13        11.30 o
  20   1   3        394.68        430.42        31.01 o
  21   1   3        138.64        142.18        15.02 o
  22   1   3         60.95         52.29        12.70 o
  23   1   3          7.46         -5.39        10.77 o
  24   1   3          9.10         -3.11        19.23 o
  25   1   3          5.96         -5.03        14.08 o
  26   1   3          2.97          9.49        14.79 o
  27   1   3          3.19         -7.17        14.35 o
  28   1   3          3.62         -7.83        15.67 o
  29   1   3          0.11         -9.93        19.86 o
  30   1   3          3.27        -11.13        22.26 o
   1   2   3        802.41        837.91        14.80 o
   2   2   3        738.85        700.78        18.89 o
   3   2   3         56.92         62.78         5.21 o
   4   2   3       1890.59       1895.62        29.53 o
   5   2   3        789.66        793.50        16.05 o
   6   2   3         11.97         18.44         5.20 o
   7   2   3        898.91        914.50        21.44 o
   8   2   3        182.77        191.80        15.32 o
   9   2   3        248.18        265.81        12.18 o
  10   2   3         19.97         29.63         4.41 o
  11   2   3        107.01         99.75         8.94 o
  12   2   3         51.67         68.83         8.10 o
  13   2   3         68.85         65.59         8.32 o
  14   2   3         46.13         39.00         9.04 o
  15   2   3        116.50        132.29        16.33 o
  16   2   3         71.51         87.57         8.87 o
  17   2   3         60.24         59.24         8.41 o
  18   2   3        113.69        105.29         9.73 o
  19   2   3         46.33         38.58         8.05 o
  20   2   3         31.17         34.38         8.06 o
  21   2   3         76.60         61.19         9.02 o
  22   2   3         26.59         28.50        12.32 o
  23   2   3          0.54         -6.95        13.91 o
  24   2   3          7.19         -9.56        19.12 o
  25   2   3          1.46         -7.23        14.47 o
  26   2   3         11.43          7.45        16.03 o
  27   2   3          5.00          8.76        21.06 o
  28   2   3          4.92         -9.40        18.80 o
  29   2   3          7.96         -5.84        22.09 o
   1   3   3        414.17        419.68        10.79 o
   2   3   3        582.02        622.08        15.33 o
   3   3   3        392.56        415.82        12.10 o
   4   3   3         10.74         13.38         4.07 o
   5   3   3         91.18         84.02         5.93 o
   6   3   3        114.11        120.37         6.79 o
   7   3   3         14.08         12.89         4.17 o
   8   3   3         23.29         20.97         5.60 o
   9   3   3         15.75         18.18         6.38 o
  10   3   3         60.72         53.59         8.40 o
  11   3   3         30.60         29.36         7.55 o
  12   3   3        385.47        353.30        16.43 o
  13   3   3        296.71        326.04        16.20 o
  14   3   3         84.41         91.77        10.86 o
  15   3   3        232.28        226.95        17.89 o
  16   3   3         73.69         56.73         9.92 o
  17   3   3         68.80         67.09        22.09 o
  18   3   3          0.50          3.16         7.44 o
  19   3   3         15.63         15.25        10.39 o
  20   3   3         31.13         33.88         9.32 o
  21   3   3          4.67         -3.09         7.90 o
  22   3   3          9.26          8.14         8.91 o
  23   3   3          3.85          9.36         9.25 o
  24   3   3         11.17         21.30        16.34 o
  25   3   3          4.23         -7.49        14.99 o
  26   3   3          5.65          3.92        16.90 o
  27   3   3          8.48         -8.75        17.49 o
   1   4   3         14.62         13.57         7.54 o
   2   4   3         69.72         70.60         7.91 o
   3   4   3        111.79        112.37         9.60 o
   4   4   3         31.61         32.34         6.01 o
   5   4   3         26.86         44.30         6.99 o
   6   4   3        125.34        117.56         9.21 o
   7   4   3        145.15        140.33        14.48 o
   8   4   3         37.05         41.57         8.22 o
   9   4   3         48.80         39.56        11.23 o
  10   4   3         17.63         11.55        10.91 o
  11   4   3          2.67          4.38         8.63 o
  12   4   3          9.39         -0.21         7.76 o
  13   4   3         42.96         40.45        10.33 o
  14   4   3          4.60         14.55        13.61 o
  15   4   3          1.84         -4.17         8.34 o
  16   4   3          0.91         -1.96         8.00 o
  17   4   3         24.86         24.46         9.54 o
  18   4   3         10.23         10.68         9.01 o
  19   4   3          3.61          1.11         9.92 o
  20   4   3         41.23         50.82        11.36 o
  21   4   3         12.44         13.27         9.82 o
  22   4   3          9.56          8.40        10.09 o
  23   4   3         10.67          1.73        11.80 o
  24   4   3          4.68          5.19        10.42 o
   1   5   3         43.50         67.13        11.17 o
   2   5   3          5.50          5.50         8.21 o
   3   5   3         15.60         27.75         9.43 o
   4   5   3         79.42         79.99        12.07 o
   5   5   3          4.37         20.45        11.26 o
   6   5   3         57.56         74.22        12.01 o
   7   5   3         22.57         20.76         9.99 o
   8   5   3         17.43          5.47         9.31 o
   9   5   3          1.25          1.45         7.45 o
  10   5   3         58.25         55.09         9.89 o
  11   5   3          1.03          1.85         8.64 o
  12   5   3         17.82         23.47        10.17 o
  13   5   3         26.14         27.25        10.69 o
  14   5   3          4.56          1.35         8.98 o
  15   5   3          0.74         13.54        10.10 o
  16   5   3         17.92         42.57        15.72 o
  17   5   3          1.97          7.00         9.78 o
  18   5   3         10.60         21.94        11.33 o
  19   5   3          2.10         -0.94        12.22 o
  20   5   3          4.31         15.35        10.90 o
   1   6   3          0.06         18.35        28.26 o
   2   6   3         22.17         21.72        10.87 o
   3   6   3          7.56         17.41        11.02 o
   4   6   3          7.07         10.41         9.91 o
   5   6   3          2.84         17.52        11.25 o
   6   6   3          7.66          4.43        10.64 o
   7   6   3         17.17         26.63        11.69 o
   8   6   3          2.02          0.33        10.58 o
   9   6   3         40.79         45.43        15.03 o
  10   6   3          8.87         -6.49        21.76 o
  11   6   3          8.21         22.15        14.53 o
  12   6   3          7.59         31.34        15.38 o
  13   6   3          8.36         23.02        15.70 o
   0   0   4      11491.92      13250.37       360.85 o
   2   0   4         58.55         47.37        14.68 o
   4   0   4       2843.94       2910.01        94.27 o
   6   0   4        162.52        155.23        13.94 o
   8   0   4       3432.38       3281.98        64.35 o
  10   0   4       1216.11       1255.66        28.49 o
  12   0   4        138.49        121.48         7.27 o
  14   0   4        205.58        209.14        11.88 o
  16   0   4        176.24        222.71        18.81 o
  18   0   4        142.74        123.50        24.40 o
  20   0   4        210.42        261.79        32.65 o
  22   0   4        383.99        381.70        37.97 o
  24   0   4        101.06        128.18        27.92 o
  26   0   4         30.69         26.22        23.31 o
  28   0   4          3.05          5.25        24.24 o
  30   0   4          2.35        -10.15        24.72 o
   0   1   4       6993.31       6989.41       177.61 o
   1   1   4       3698.00       3777.47        61.49 o
   2   1   4       1401.32       1382.58        23.20 o
   3   1   4       1292.89       1271.25        29.73 o
   4   1   4       2075.83       2009.69        42.30 o
   5   1   4        324.35        336.15        11.64 o
   6   1   4       1147.75       1115.30        23.36 o
   7   1   4       1073.87       1049.27        22.69 o
   8   1   4       1841.82       1796.47        34.03 o
   9   1   4        223.00        223.06        10.60 o
  10   1   4         63.64         75.39         6.88 o
  11   1   4        562.24        574.98        16.42 o
  12   1   4         83.12         78.64         7.78 o
  13   1   4        122.28        114.47         8.76 o
  14   1   4        170.07        176.18         9.97 o
  15   1   4        261.33        272.40        11.55 o
  16   1   4         81.41         87.47         7.55 o
  17   1   4          8.16         -2.17         5.42 o
  18   1   4         56.97         58.05        12.44 o
  19   1   4        131.25        128.51        14.81 o
  20   1   4         25.79         15.33        11.89 o
  21   1   4         63.70         81.10        13.68 o
  22   1   4         16.88          3.51        13.59 o
  23   1   4         53.25         61.45        16.59 o
  24   1   4        100.45        125.45        20.17 o
  25   1   4         12.56         17.49        15.44 o
  26   1   4         34.12         19.54        16.43 o
  27   1   4         44.70         46.50        18.13 o
  28   1   4          5.83         -7.73        15.45 o
  29   1   4          9.70         -5.12        16.48 o
   0   2   4        460.40        461.45        14.85 o
   1   2   4       1062.49       1058.57        18.36 o
   2   2   4        423.34        425.34        16.54 o
   3   2   4        645.30        646.52        14.37 o
   4   2   4       1672.91       1668.83        27.13 o
   5   2   4        551.13        545.52        26.96 o
   6   2   4        812.68        820.05        20.37 o
   7   2   4        717.33        740.87        19.73 o
   8   2   4        147.26        136.53         9.54 o
   9   2   4         68.28         78.70        10.73 o
  10   2   4        524.01        558.82        17.57 o
  11   2   4        170.67        189.54        11.32 o
  12   2   4        299.94        280.34        13.72 o
  13   2   4        162.48        181.20        11.73 o
  14   2   4         11.90         13.08         6.47 o
  15   2   4          4.82         -1.70         9.17 o
  16   2   4        277.10        287.64        16.65 o
  17   2   4        124.89        130.26        10.85 o
  18   2   4         34.25         40.65         8.03 o
  19   2   4        171.46        160.99        11.53 o
  20   2   4         28.87         49.82         8.36 o
  21   2   4         22.34         31.70        12.29 o
  22   2   4         70.94         64.25        23.89 o
  23   2   4         22.39          7.68        12.26 o
  24   2   4          9.07          2.41        12.32 o
  25   2   4         11.68         -9.46        18.93 o
  26   2   4         11.56         26.01        23.33 o
  27   2   4          4.51         -9.39        18.78 o
  28   2   4          7.20         -2.40        22.06 o
   0   3   4        291.42        280.38        12.75 o
   1   3   4         22.74         24.88         3.96 o
   2   3   4         90.05         78.28         5.56 o
   3   3   4          2.19         -1.13         3.78 o
   4   3   4        256.79        278.05        10.77 o
   5   3   4        244.08        250.81        10.52 o
   6   3   4        156.75        155.71         9.17 o
   7   3   4        344.56        331.11        12.31 o
   8   3   4        113.21        129.38        10.72 o
   9   3   4          3.27          4.63         6.40 o
  10   3   4         15.56         16.16         7.22 o
  11   3   4         15.42         15.85         7.36 o
  12   3   4         60.29         57.70         9.42 o
  13   3   4         26.98         29.58         8.49 o
  14   3   4         61.01         70.22        10.02 o
  15   3   4          1.42          5.89         8.40 o
  16   3   4         52.62         44.60         9.91 o
  17   3   4        224.11        196.02        13.49 o
  18   3   4         33.78         26.52         8.74 o
  19   3   4        187.41        187.40        15.06 o
  20   3   4         29.34         22.96         8.96 o
  21   3   4         16.01         14.48         8.80 o
  22   3   4         13.59         20.44         8.97 o
  23   3   4          2.66         -4.04        14.43 o
  24   3   4          1.95         -7.27        14.54 o
  25   3   4          0.70         -7.85        15.77 o
  26   3   4          0.91         -8.46        16.92 o
   0   4   4        223.04        238.44        22.15 o
   1   4   4         17.77          8.30         7.80 o
   2   4   4        111.47        103.24        11.62 o
   3   4   4          7.00          8.09         7.81 o
   4   4   4         48.34         50.11         7.30 o
   5   4   4         44.42         44.01         7.34 o
   6   4   4        143.71        155.17        12.90 o
   7   4   4         88.54         93.42         9.08 o
   8   4   4         74.70         75.32         8.78 o
   9   4   4         40.10         49.51        10.41 o
  10   4   4        109.22        101.18        34.92 o
  11   4   4         18.84         18.15         8.97 o
  12   4   4        175.01        179.73        15.90 o
  13   4   4         46.83         63.62        12.49 o
  14   4   4          1.57          0.34         8.27 o
  15   4   4         10.85         14.64        11.97 o
  16   4   4         67.34         81.46        13.48 o
  17   4   4        137.10        135.34        15.84 o
  18   4   4          5.44         24.96        11.38 o
  19   4   4         15.69         22.59        11.00 o
  20   4   4         13.16         11.22         9.59 o
  21   4   4          6.73          9.53        10.09 o
  22   4   4          3.48          1.73         9.40 o
  23   4   4          0.62          7.22         9.98 o
   0   5   4        201.70        197.17        24.03 o
   1   5   4         47.97         44.83        10.43 o
   2   5   4         14.77          3.59         8.66 o
   3   5   4         23.63         15.12         9.16 o
   4   5   4         25.69         29.04        13.62 o
   5   5   4         41.00         44.88        14.48 o
   6   5   4         22.17         17.48         9.73 o
   7   5   4         14.95         21.93         9.65 o
   8   5   4         25.75         13.15         9.92 o
   9   5   4          3.86          3.43         9.20 o
  10   5   4         15.91          7.97        11.96 o
  11   5   4          5.53          2.18        10.55 o
  12   5   4          4.68         15.94        10.19 o
  13   5   4          7.68          1.55        10.07 o
  14   5   4         41.99         21.20        15.20 o
  15   5   4          0.94         -4.91         9.82 o
  16   5   4         12.92         15.00        10.88 o
  17   5   4          7.47         14.55         9.95 o
  18   5   4          7.36          8.06         9.68 o
  19   5   4         12.82         15.33        10.83 o
   0   6   4          8.67          8.30        14.62 o
   1   6   4          6.18         17.65        10.86 o
   2   6   4          3.01         22.18        10.76 o
   3   6   4          7.00         22.51        10.94 o
   4   6   4          3.00         -1.28        10.02 o
   5   6   4          4.82          1.12         9.91 o
   6   6   4          4.77          8.54        10.64 o
   7   6   4          0.10          5.59        12.63 o
   8   6   4          0.75         -4.70        15.97 o
   9   6   4         10.24         -5.37        10.74 o
  10   6   4         10.65          8.34        14.51 o
  11   6   4          1.46         33.87        16.23 o
  12   6   4          7.71         23.89        14.72 o
   2   0   5        478.41        461.84        19.00 o
   4   0   5        510.56        538.05        31.91 o
   6   0   5        332.37        358.92        29.01 o
   8   0   5        458.16        474.32        14.20 o
  10   0   5         98.46        108.04         7.10 o
  12   0   5       1471.82       1531.41        34.39 o
  14   0   5        296.61        295.10        18.44 o
  16   0   5         18.26         48.36        20.74 o
  18   0   5        921.63        818.40        50.14 o
  20   0   5        149.62        186.69        29.01 o
  22   0   5        250.08        272.55        34.22 o
  24   0   5         31.77         25.72        23.39 o
  26   0   5         24.16          5.55        22.28 o
  28   0   5          4.54        -10.41        20.82 o
   1   1   5        404.47        431.87        13.52 o
   2   1   5        254.01        254.61        12.11 o
   3   1   5        338.90        339.80        10.76 o
   4   1   5        227.67        215.50         8.88 o
   5   1   5         79.61         78.79         6.00 o
   6   1   5        158.24        175.99         9.53 o
   7   1   5        585.02        616.70        16.68 o
   8   1   5        564.20        581.82        16.81 o
   9   1   5        418.46        437.24        14.55 o
  10   1   5        400.49        453.64        14.69 o
  11   1   5        161.69        161.01        10.04 o
  12   1   5         72.80         74.77         7.39 o
  13   1   5        113.25        138.93         9.46 o
  14   1   5         30.48         33.43         6.77 o
  15   1   5         65.75         61.06         7.73 o
  16   1   5        155.60        159.41         9.48 o
  17   1   5          4.16         23.15        10.89 o
  18   1   5        223.76        232.86        20.94 o
  19   1   5         16.87         18.94        11.82 o
  20   1   5         81.66         92.14        17.64 o
  21   1   5         33.34         33.97        15.32 o
  22   1   5         29.98         17.29        14.98 o
  23   1   5         40.55         61.93        17.86 o
  24   1   5          9.30          4.17        18.53 o
  25   1   5          4.89          3.87        14.79 o
  26   1   5          2.80         -7.64        20.25 o
  27   1   5         18.30         -0.38        16.58 o
  28   1   5          4.00         -7.90        15.79 o
  29   1   5          1.03         -7.96        15.92 o
   1   2   5       1130.40       1154.75        37.39 o
   2   2   5       1501.26       1566.39        25.83 o
   3   2   5       1882.49       1858.51        29.04 o
   4   2   5       2971.65       2988.58        53.07 o
   5   2   5       1042.07       1075.40        24.49 o
   6   2   5        277.40        284.32        12.89 o
   7   2   5        278.35        261.07        26.68 o
   8   2   5         73.60         93.69         8.49 o
   9   2   5         67.88         76.15         8.37 o
  10   2   5        290.96        300.01        15.07 o
  11   2   5         45.37         51.94         8.35 o
  12   2   5         81.27         83.46         9.26 o
  13   2   5         35.82         46.79         8.08 o
  14   2   5        694.56        640.34        33.51 o
  15   2   5        157.51        154.14        12.11 o
  16   2   5        204.92        187.61        13.31 o
  17   2   5        107.56        107.67        13.50 o
  18   2   5         35.56         29.14         9.69 o
  19   2   5         32.21         45.88        14.82 o
  20   2   5        134.26        140.26        15.47 o
  21   2   5         17.89         21.30        12.29 o
  22   2   5         29.08         25.37        13.05 o
  23   2   5          0.62         -6.80        13.60 o
  24   2   5         11.58         -3.38        14.97 o
  25   2   5          1.81         -6.64        13.28 o
  26   2   5          2.75         -9.19        18.38 o
  27   2   5          3.34         11.50        23.13 o
  28   2   5          1.03          1.29        23.20 o
   1   3   5        137.05        129.56         7.20 o
   2   3   5        220.29        246.91        11.09 o
   3   3   5         96.99         85.08        15.28 o
   4   3   5         47.02         45.16         6.28 o
   5   3   5        133.39        128.52         8.60 o
   6   3   5          2.75         -2.49         4.99 o
   7   3   5         73.13         64.90         8.98 o
   8   3   5          6.29         17.97         7.30 o
   9   3   5        224.93        219.05        13.74 o
  10   3   5         45.79         51.53         9.10 o
  11   3   5         35.61         34.80         8.64 o
  12   3   5        178.00        175.44        13.49 o
  13   3   5        116.44        142.16        12.63 o
  14   3   5        395.97        407.80        19.15 o
  15   3   5        177.92        168.03        13.56 o
  16   3   5        188.01        178.36        13.94 o
  17   3   5         46.13         43.06        21.78 o
  18   3   5         26.02         17.76        18.08 o
  19   3   5         35.03         24.19         8.95 o
  20   3   5          2.70          5.13        14.96 o
  21   3   5         17.22         -5.12        14.14 o
  22   3   5         31.25          8.16        15.25 o
  23   3   5         14.79         21.56        16.34 o
  24   3   5         24.71         19.42        20.12 o
  25   3   5         10.90          3.51        16.89 o
  26   3   5          7.61          8.66        17.99 o
   1   4   5         69.52         64.88        10.67 o
   2   4   5         23.15         29.66        12.14 o
   3   4   5        184.89        176.45        12.81 o
   4   4   5         17.80         14.23         7.94 o
   5   4   5         75.04         71.66         8.45 o
   6   4   5         33.02         28.69         7.53 o
   7   4   5        120.05        123.49        10.13 o
   8   4   5         19.98         17.20         8.40 o
   9   4   5         45.36         48.81        15.99 o
  10   4   5          0.47         13.61         8.35 o
  11   4   5         18.95         16.25         8.87 o
  12   4   5         21.69         17.33         9.66 o
  13   4   5         70.76         82.96        12.90 o
  14   4   5         19.21         34.28        10.57 o
  15   4   5         84.79         91.37        13.75 o
  16   4   5          8.85         17.25        10.33 o
  17   4   5         31.94         33.16        11.16 o
  18   4   5         31.59         51.44        14.32 o
  19   4   5          5.34          9.65        10.69 o
  20   4   5          8.22         16.09         9.75 o
  21   4   5         34.64         29.59        10.82 o
  22   4   5          6.28         21.89        12.09 o
  23   4   5          2.97         -7.81        15.62 o
   1   5   5         89.32         75.01        14.64 o
   2   5   5         66.68         50.55        13.84 o
   3   5   5         10.35         26.56        11.54 o
   4   5   5         48.69         41.65        16.24 o
   5   5   5         33.13         36.63        10.39 o
   6   5   5          8.70         -7.14        14.29 o
   7   5   5         13.50          1.05         9.32 o
   8   5   5         35.88         23.53        14.31 o
   9   5   5         12.59         16.77        13.22 o
  10   5   5         40.99         30.54        13.59 o
  11   5   5         12.24          4.42        12.83 o
  12   5   5          4.42         -0.63        11.37 o
  13   5   5         10.99         24.33        10.56 o
  14   5   5          8.02         22.46        13.99 o
  15   5   5          2.11         -0.89        13.16 o
  16   5   5         12.51          9.59        11.14 o
  17   5   5          1.60          8.32        11.27 o
  18   5   5         11.45         19.98        11.92 o
  19   5   5          0.66         19.13        10.78 o
   1   6   5          2.77          6.12        10.17 o
   2   6   5          0.29          7.71        10.70 o
   3   6   5          3.28          4.49        10.47 o
   4   6   5          0.96          2.31        10.44 o
   5   6   5          1.64         17.53        11.18 o
   6   6   5          7.88         16.80        11.51 o
   7   6   5         16.47         35.11        12.00 o
   8   6   5         16.63         14.37        11.90 o
   9   6   5          2.74         13.00        14.31 o
  10   6   5          5.62         25.85        15.81 o
  11   6   5         17.74         29.73        15.46 o
   0   0   6         37.87         28.03        13.11 o
   2   0   6        340.08        335.27        18.21 o
   4   0   6       2436.57       2504.31        85.19 o
   6   0   6       1257.27       1293.06        55.00 o
   8   0   6        647.07        601.50        39.21 o
  10   0   6        394.60        408.06        14.16 o
  12   0   6          6.92         26.46        18.75 o
  14   0   6        278.93        281.57        25.06 o
  16   0   6        187.82        174.17        26.62 o
  18   0   6        176.75        162.75        28.62 o
  20   0   6         58.70         56.85        24.40 o
  22   0   6        183.10        167.78        30.30 o
  24   0   6          1.61         -3.81        21.19 o
  26   0   6         12.51         -3.51        22.70 o
  28   0   6         22.00         23.61        24.87 o
   0   1   6       2749.86       3033.87        68.58 o
   1   1   6        139.83        152.49        12.02 o
   2   1   6       1687.00       1764.41        44.72 o
   3   1   6         21.66         25.40         5.64 o
   4   1   6       1039.33       1047.99        20.40 o
   5   1   6        119.91        142.98         8.42 o
   6   1   6       1254.59       1290.28        23.62 o
   7   1   6        498.86        531.75        17.71 o
   8   1   6        305.69        314.73        13.11 o
   9   1   6        317.46        324.06        13.33 o
  10   1   6        181.03        194.69        10.69 o
  11   1   6         27.09         27.65         6.11 o
  12   1   6         49.44         62.80         9.71 o
  13   1   6         36.40         37.76         6.96 o
  14   1   6        116.78        119.75         9.95 o
  15   1   6        192.85        214.68        21.72 o
  16   1   6        355.16        376.73        26.71 o
  17   1   6        397.98        398.25        21.19 o
  18   1   6         67.56         80.69        13.53 o
  19   1   6        103.85         97.43        17.97 o
  20   1   6          0.36         -6.95        13.91 o
  21   1   6          0.73         -6.07        14.15 o
  22   1   6          7.31         -6.49        13.98 o
  23   1   6         14.67         -8.65        17.29 o
  24   1   6         52.06         56.30        17.95 o
  25   1   6         29.24         33.22        17.48 o
  26   1   6         31.72          7.41        16.68 o
  27   1   6         12.88         -8.67        17.34 o
  28   1   6          0.32         -8.38        16.76 o
   0   2   6        234.03        242.43        21.60 o
   1   2   6         68.79         68.04         9.58 o
   2   2   6        320.46        332.37        10.00 o
   3   2   6        798.17        750.30        30.82 o
   4   2   6         10.17         12.20         5.08 o
   5   2   6        377.34        359.14        17.00 o
   6   2   6        778.39        757.05        21.05 o
   7   2   6         82.15         83.51         8.66 o
   8   2   6         95.94         92.15         9.08 o
   9   2   6        184.29        179.66        12.32 o
  10   2   6         37.45         27.26         7.31 o
  11   2   6          3.18         -1.65         6.27 o
  12   2   6         33.63         34.28         8.51 o
  13   2   6        255.19        279.83        15.22 o
  14   2   6         43.55         39.89         8.73 o
  15   2   6        256.21        244.21        22.88 o
  16   2   6         60.02         61.41         9.75 o
  17   2   6        333.29        325.69        16.80 o
  18   2   6         60.58         83.28        18.71 o
  19   2   6         19.66          1.16        11.69 o
  20   2   6         45.96         48.04        13.31 o
  21   2   6          2.40          0.43        12.44 o
  22   2   6         43.66         24.75        13.34 o
  23   2   6          8.40          1.74        15.97 o
  24   2   6          9.16         -7.55        15.11 o
  25   2   6          1.56         -7.36        14.72 o
  26   2   6         11.68         -2.32        16.56 o
  27   2   6          0.28         -5.36        21.72 o
   0   3   6         58.22         71.01        13.59 o
   1   3   6          2.08         -1.85         5.13 o
   2   3   6         52.16         55.41         6.65 o
   3   3   6          7.27          5.93         6.59 o
   4   3   6        275.92        289.27        12.06 o
   5   3   6        242.94        221.50        15.01 o
   6   3   6        158.91        155.51        12.36 o
   7   3   6        222.74        225.13        13.87 o
   8   3   6        328.14        327.72        18.96 o
   9   3   6        102.90        104.50        11.47 o
  10   3   6        142.12        131.99        12.15 o
  11   3   6         23.51         26.86         9.10 o
  12   3   6         26.47         21.25        11.33 o
  13   3   6        130.48        135.40        16.58 o
  14   3   6         75.42         69.07        12.96 o
  15   3   6        124.01        138.31        23.32 o
  16   3   6         79.06         70.85        11.16 o
  17   3   6        252.42        270.42        23.30 o
  18   3   6         77.69         76.17        11.81 o
  19   3   6         35.86         30.74         9.92 o
  20   3   6         16.29         13.20        12.97 o
  21   3   6          2.14          4.08        18.50 o
  22   3   6          3.34         -3.88        15.51 o
  23   3   6          1.47         -0.83        15.57 o
  24   3   6          4.22         -7.73        15.46 o
  25   3   6          1.74          5.39        17.51 o
   0   4   6         97.06         84.19        16.68 o
   1   4   6          9.44         25.06         9.12 o
   2   4   6        220.95        193.27        13.92 o
   3   4   6         44.80         47.44         9.45 o
   4   4   6         45.73         47.91         9.62 o
   5   4   6        121.11        113.25        11.79 o
   6   4   6         74.42         64.21        10.30 o
   7   4   6        106.31         94.43        14.14 o
   8   4   6         12.14          5.85         7.81 o
   9   4   6         19.47         25.19         8.91 o
  10   4   6         51.07         63.05        10.94 o
  11   4   6         39.59         33.99         9.97 o
  12   4   6         59.55         48.29        10.72 o
  13   4   6         21.68          8.07         9.85 o
  14   4   6          3.27          7.34         9.43 o
  15   4   6         39.22         48.89        11.63 o
  16   4   6          3.28          8.62         9.75 o
  17   4   6         75.84         78.78        13.54 o
  18   4   6         10.21         21.37        10.51 o
  19   4   6         28.65         55.32        12.81 o
  20   4   6         34.89         31.98        10.69 o
  21   4   6          6.91         12.14        10.05 o
  22   4   6          0.87          9.67        16.56 o
   0   5   6         25.91         16.77        13.70 o
   1   5   6          2.74         13.14        10.41 o
   2   5   6          9.67         18.33        15.91 o
   3   5   6          3.64         15.37        10.72 o
   4   5   6         14.97          6.24        11.35 o
   5   5   6         23.27         24.40        15.12 o
   6   5   6         14.07         24.22        10.16 o
   7   5   6         22.92         20.17        13.48 o
   8   5   6          9.93         16.95        12.63 o
   9   5   6          6.83          7.86        11.98 o
  10   5   6         16.10         19.52        13.59 o
  11   5   6          4.22         16.82        13.85 o
  12   5   6         10.15         10.41        13.09 o
  13   5   6          2.93         22.33        13.96 o
  14   5   6         14.55         12.72        12.92 o
  15   5   6          1.65         11.70        14.32 o
  16   5   6         17.08         30.32        14.51 o
  17   5   6          3.55         13.09        11.59 o
  18   5   6          0.23         18.20        12.18 o
   0   6   6         17.51         42.43        17.69 o
   1   6   6          0.47          5.93        10.80 o
   2   6   6          9.56         11.19        11.11 o
   3   6   6          8.38         12.83        11.68 o
   4   6   6          4.26         10.47        13.76 o
   5   6   6         11.34          0.10        10.88 o
   6   6   6          0.64         -3.43        16.83 o
   7   6   6         12.18          3.03        11.70 o
   8   6   6          1.82         -6.44        12.87 o
   9   6   6          0.31         34.59        15.70 o
  10   6   6          2.50         11.28        14.29 o
   2   0   7       1536.53       1678.79        43.49 o
   4   0   7        923.16        968.82        48.09 o
   6   0   7       2169.98       2452.91        88.65 o
   8   0   7         12.60         10.48        17.62 o
  10   0   7        181.95        174.36        25.01 o
  12   0   7        492.08        494.29        41.23 o
  14   0   7        146.20        154.78        27.34 o
  16   0   7        180.40        192.57        28.75 o
  18   0   7        117.16        105.31        26.57 o
  20   0   7        240.68        241.43        35.11 o
  22   0   7         69.04         67.41        25.83 o
  24   0   7          5.28         12.26        21.91 o
  26   0   7          6.33        -10.16        20.32 o
  28   0   7          8.55        -11.56        23.11 o
   1   1   7        360.50        380.00        14.85 o
   2   1   7        436.59        470.66        18.39 o
   3   1   7        741.86        765.56        29.16 o
   4   1   7        429.78        469.32        24.83 o
   5   1   7         96.61        102.04         7.49 o
   6   1   7        452.70        485.57        14.00 o
   7   1   7         83.84        102.96         8.10 o
   8   1   7         57.58         57.70         7.58 o
   9   1   7         55.93         60.52         7.54 o
  10   1   7        389.28        385.31        15.44 o
  11   1   7         94.84         96.06         9.49 o
  12   1   7         19.04         22.99        15.69 o
  13   1   7         12.81         17.57        13.58 o
  14   1   7         17.36         16.57        15.37 o
  15   1   7         90.29         86.24        20.98 o
  16   1   7        133.85        160.27        20.28 o
  17   1   7         57.61         95.65        25.64 o
  18   1   7         46.10         46.18        17.16 o
  19   1   7        119.86        136.27        19.74 o
  20   1   7         22.43         24.02        15.59 o
  21   1   7         14.14          4.73        15.39 o
  22   1   7         49.32         66.52        21.51 o
  23   1   7          6.33         -7.72        15.43 o
  24   1   7         31.25         21.29        17.29 o
  25   1   7          1.05         -7.78        15.56 o
  26   1   7          7.09          4.41        16.76 o
  27   1   7          8.07         -6.43        30.65 o
  28   1   7          0.00        -11.95        23.89 o
   1   2   7        331.11        315.84        16.54 o
   2   2   7        457.91        416.79        13.39 o
   3   2   7        200.79        197.73        10.59 o
   4   2   7        300.89        295.28        16.56 o
   5   2   7        192.64        190.87        12.19 o
   6   2   7          8.57         13.27         7.56 o
   7   2   7         78.52         87.77        16.68 o
   8   2   7        119.99        116.91        12.32 o
   9   2   7         62.01         62.69         8.90 o
  10   2   7         19.75         19.55         7.51 o
  11   2   7         12.75         30.58        11.30 o
  12   2   7        306.39        297.60        15.59 o
  13   2   7        209.78        200.40        13.52 o
  14   2   7         91.22         92.22        11.22 o
  15   2   7         30.61         35.81         9.24 o
  16   2   7        284.11        292.47        16.66 o
  17   2   7        237.22        255.63        24.61 o
  18   2   7         90.42         86.60        18.69 o
  19   2   7         18.10         27.24        17.29 o
  20   2   7         56.31         45.24        13.61 o
  21   2   7         34.18         19.59        17.34 o
  22   2   7          6.14         -6.11        16.29 o
  23   2   7          1.57         -9.71        20.19 o
  24   2   7          6.23         -8.36        16.73 o
  25   2   7          6.04         -8.60        17.20 o
  26   2   7         11.21         -8.30        16.60 o
   1   3   7         11.60         18.09         7.28 o
   2   3   7         34.00         32.95         8.39 o
   3   3   7        217.52        230.33        13.71 o
   4   3   7        166.65        178.69        12.94 o
   5   3   7        129.90        128.94        11.16 o
   6   3   7         22.41         14.88         8.55 o
   7   3   7         75.54         76.08        10.41 o
   8   3   7        151.35        158.72        12.88 o
   9   3   7         49.23         62.02        10.49 o
  10   3   7         55.95         56.69        10.42 o
  11   3   7          7.02         17.76         8.57 o
  12   3   7         45.15         60.16        10.96 o
  13   3   7         14.28          8.04        11.21 o
  14   3   7         59.62         60.78        10.60 o
  15   3   7         42.07         24.72         9.71 o
  16   3   7         61.00         86.73        22.53 o
  17   3   7         30.51         32.55         9.89 o
  18   3   7         58.08         53.32        14.57 o
  19   3   7         19.90         -9.16        18.33 o
  20   3   7          6.32         -2.51        16.04 o
  21   3   7         18.57         20.19        17.02 o
  22   3   7          0.01          6.77        17.00 o
  23   3   7          4.12        -11.11        22.23 o
  24   3   7          2.35        -10.78        21.56 o
  25   3   7          4.36        -10.24        23.92 o
   1   4   7         34.13         37.24        11.67 o
   2   4   7         75.11         79.16        10.75 o
   3   4   7        205.32        220.29        15.19 o
   4   4   7         51.29         65.49        10.22 o
   5   4   7         27.45         15.01        14.79 o
   6   4   7        153.00        129.32        15.85 o
   7   4   7         39.79         34.44        11.53 o
   8   4   7         13.83         25.74         8.97 o
   9   4   7         37.82         21.92         9.36 o
  10   4   7          3.49         -3.00         8.30 o
  11   4   7          0.69         -3.37        11.83 o
  12   4   7         27.29         31.50        11.58 o
  13   4   7         68.77         69.99        12.13 o
  14   4   7         21.89         18.30        10.24 o
  15   4   7         47.64         37.34        16.11 o
  16   4   7          1.42          3.58        10.71 o
  17   4   7          2.56          7.00        34.92 o
  18   4   7          3.81          6.08        10.50 o
  19   4   7          6.22         16.40        11.42 o
  20   4   7          2.34          6.16        20.87 o
  21   4   7          7.82          1.51        15.21 o
   1   5   7         14.72         14.23        14.90 o
   2   5   7         35.12         35.95        10.28 o
   3   5   7          2.76         16.11        22.96 o
   4   5   7          2.50          4.42        13.28 o
   5   5   7          7.29         20.26        15.38 o
   6   5   7          2.92          3.92         9.02 o
   7   5   7          6.20         57.19        14.15 o
   8   5   7          4.48          0.37        13.03 o
   9   5   7          6.52         27.29        14.96 o
  10   5   7         20.20         15.14        13.42 o
  11   5   7          3.70         23.76        14.11 o
  12   5   7         13.04         31.84        14.38 o
  13   5   7          3.06         38.71        15.94 o
  14   5   7         10.65         43.67        15.14 o
  15   5   7          0.31          4.18        13.13 o
  16   5   7         23.79         37.25        16.14 o
  17   5   7          0.23         -5.73        11.46 o
   1   6   7          1.07         30.18        12.29 o
   2   6   7          4.11          0.92        11.98 o
   3   6   7          1.00         -5.40        10.79 o
   4   6   7          0.21          1.96        11.21 o
   5   6   7          7.08         -6.21        12.42 o
   6   6   7          2.06         -5.75        11.49 o
   7   6   7          8.67         48.46        17.84 o
   8   6   7          1.66          6.84        14.42 o
   0   0   8       2993.56       3390.91       106.56 o
   2   0   8       1031.58       1173.55        36.00 o
   4   0   8        764.53        750.55        28.63 o
   6   0   8        306.11        324.98        35.74 o
   8   0   8        135.82        124.53        24.68 o
  10   0   8        195.29        166.17        27.23 o
  12   0   8         51.62         93.22        25.33 o
  14   0   8        260.73        259.00        38.90 o
  16   0   8         15.30         32.21        24.22 o
  18   0   8        102.04        112.07        27.47 o
  20   0   8        120.31         95.12        28.23 o
  22   0   8         33.43        -10.87        21.74 o
  24   0   8         31.76         17.93        24.29 o
  26   0   8         10.71          8.23        24.07 o
   0   1   8        101.71        117.60        13.84 o
   1   1   8         41.42         44.44         8.58 o
   2   1   8         62.38         79.88         9.06 o
   3   1   8       1656.44       1680.84        37.42 o
   4   1   8        103.87        102.30        11.13 o
   5   1   8         14.87         29.40        13.28 o
   6   1   8         11.40         -1.65        12.50 o
   7   1   8          2.89          3.82         5.45 o
   8   1   8        143.25        139.70         9.60 o
   9   1   8          7.18         17.03        13.03 o
  10   1   8         24.78         22.48         7.35 o
  11   1   8          2.73         12.28         6.81 o
  12   1   8         38.48         32.89         7.39 o
  13   1   8         20.34         26.15        15.85 o
  14   1   8        110.35        105.97        19.45 o
  15   1   8        188.62        211.14        22.72 o
  16   1   8         38.26         45.67        18.23 o
  17   1   8        580.54        561.15        32.59 o
  18   1   8        110.75        128.38        20.17 o
  19   1   8         38.69         18.88        16.65 o
  20   1   8         53.28         51.52        17.39 o
  21   1   8          7.82         -7.45        14.89 o
  22   1   8          4.45         -7.46        14.93 o
  23   1   8          8.13         -7.65        15.30 o
  24   1   8          4.32         -7.73        15.46 o
  25   1   8          3.13         -8.04        16.08 o
  26   1   8          0.82         -7.93        15.85 o
  27   1   8          6.39         -8.52        17.05 o
   0   2   8         62.83         54.52        19.02 o
   1   2   8        133.64        138.05        11.44 o
   2   2   8        283.75        308.29        15.85 o
   3   2   8         55.91         57.02         7.80 o
   4   2   8        410.38        398.85        15.50 o
   5   2   8         23.45         26.71         9.12 o
   6   2   8        443.83        435.88        22.52 o
   7   2   8         62.19         77.87        10.14 o
   8   2   8         29.36         21.23         8.19 o
   9   2   8         65.92         79.42        10.11 o
  10   2   8          9.65         12.50         7.88 o
  11   2   8         57.07         50.80         9.65 o
  12   2   8         21.06         13.71         8.49 o
  13   2   8        253.11        242.13        21.36 o
  14   2   8         42.16         47.22         9.95 o
  15   2   8         37.85         31.70        18.51 o
  16   2   8        383.14        379.84        50.16 o
  17   2   8         25.62         22.96        39.46 o
  18   2   8         32.50         25.34        18.20 o
  19   2   8          7.92         -7.85        15.70 o
  20   2   8         17.55         20.53        17.51 o
  21   2   8          6.60        -11.13        22.26 o
  22   2   8          1.47         -7.74        15.48 o
  23   2   8          2.40        -13.11        26.21 o
  24   2   8          1.15        -12.20        24.41 o
  25   2   8          2.71         -1.95        17.93 o
  26   2   8          1.53         -8.32        16.64 o
   0   3   8        567.87        546.46        30.60 o
   1   3   8         10.84         26.59        10.98 o
   2   3   8        269.17        263.86        22.79 o
   3   3   8         39.45         23.80        24.61 o
   4   3   8         44.73         49.23        11.94 o
   5   3   8        696.07        644.24        21.87 o
   6   3   8        277.78        273.15        26.84 o
   7   3   8        106.70         91.52        12.59 o
   8   3   8        168.64        179.31        14.98 o
   9   3   8        368.36        385.75        18.81 o
  10   3   8         70.09         83.63        11.76 o
  11   3   8         59.54         42.48        10.11 o
  12   3   8        134.36        147.64        13.68 o
  13   3   8         17.07         13.96         8.93 o
  14   3   8        102.67        146.46        22.11 o
  15   3   8         40.82         56.11        11.03 o
  16   3   8         92.26         79.55        17.09 o
  17   3   8         19.48         24.13        17.54 o
  18   3   8         34.31         29.58        26.40 o
  19   3   8          2.76         -8.17        16.34 o
  20   3   8         18.66          7.24        17.90 o
  21   3   8          1.13         -6.08        21.72 o
  22   3   8          2.59         -6.75        21.73 o
  23   3   8          2.22         -9.90        19.80 o
  24   3   8          2.49          3.96        24.00 o
   0   4   8         11.80         16.10        12.92 o
   1   4   8          0.05         -0.71         8.01 o
   2   4   8         21.51         23.47         9.10 o
   3   4   8         73.00         66.33        10.66 o
   4   4   8          3.72         11.50        21.42 o
   5   4   8         15.50         23.72        10.62 o
   6   4   8         53.76         45.08        12.62 o
   7   4   8         43.47         60.09        15.78 o
   8   4   8        111.86        112.63        15.90 o
   9   4   8          1.60          0.52        12.95 o
  10   4   8         87.43         75.35        14.69 o
  11   4   8         21.83         28.92        10.25 o
  12   4   8          8.82          2.34        15.19 o
  13   4   8         65.55         69.63        12.25 o
  14   4   8          7.93         10.52         9.95 o
  15   4   8         16.72          5.87        10.21 o
  16   4   8          3.28          9.82        11.07 o
  17   4   8          1.39         -1.88        19.39 o
  18   4   8         14.31         21.49        14.95 o
  19   4   8         14.52         -6.80        21.72 o
  20   4   8          1.84        -10.49        20.98 o
   0   5   8         20.32         36.89        21.67 o
   1   5   8          0.16          4.46         9.97 o
   2   5   8         10.92          3.95        12.92 o
   3   5   8          0.72          8.91        21.88 o
   4   5   8         23.26         30.52        12.28 o
   5   5   8         15.57         37.51        27.12 o
   6   5   8          4.32         19.05        13.77 o
   7   5   8          1.69         -1.80        19.65 o
   8   5   8         33.80         64.91        15.35 o
   9   5   8         10.67         36.38        15.44 o
  10   5   8         24.91         35.05        15.84 o
  11   5   8          1.96         11.78        13.98 o
  12   5   8         10.16         15.97        14.11 o
  13   5   8          0.43         10.67        13.72 o
  14   5   8         13.76         20.00        14.27 o
  15   5   8          1.62         20.26        14.66 o
   0   6   8          9.81         -8.09        16.18 o
   1   6   8          8.65          4.96        14.11 o
   2   6   8          1.82         -5.86        11.71 o
   3   6   8          7.30         16.30        23.45 o
   4   6   8         11.38          1.82        12.08 o
   5   6   8          1.05         -6.70        17.26 o
   2   0   9         69.31         81.39        13.91 o
   4   0   9        185.67        236.22        19.26 o
   6   0   9        303.61        331.09        25.47 o
   8   0   9        157.46        141.84        28.58 o
  10   0   9         88.20         97.30        26.83 o
  12   0   9         21.06         38.38        25.05 o
  14   0   9         24.39         21.89        26.18 o
  16   0   9         68.45         76.28        27.38 o
  18   0   9        122.54         81.88        27.14 o
  20   0   9        189.33        180.55        32.82 o
  22   0   9          9.52         -6.95        23.70 o
  24   0   9          1.36        -11.41        22.83 o
  26   0   9         16.46        -12.35        24.70 o
   1   1   9          0.55         12.71         8.42 o
   2   1   9        304.87        338.40        16.36 o
   3   1   9        208.23        229.90        14.74 o
   4   1   9         24.86         26.82        10.77 o
   5   1   9        741.52        701.77        24.63 o
   6   1   9          2.28         12.95         9.77 o
   7   1   9         47.31         76.17        17.46 o
   8   1   9         39.65         40.89        22.93 o
   9   1   9         62.44         63.03        18.08 o
  10   1   9        236.04        221.15        22.78 o
  11   1   9         48.00         58.40         9.24 o
  12   1   9        150.12        184.13        22.07 o
  13   1   9         84.41         73.03        23.00 o
  14   1   9        262.01        231.45        26.56 o
  15   1   9         28.72          6.67        17.18 o
  16   1   9         46.60         11.36        16.88 o
  17   1   9          1.47          6.59        16.35 o
  18   1   9         26.85         22.10        17.15 o
  19   1   9         38.59         25.73        19.77 o
  20   1   9         11.49         24.40        17.67 o
  21   1   9         27.76          4.00        16.78 o
  22   1   9         22.41         18.90        17.20 o
  23   1   9          4.41         -7.97        15.94 o
  24   1   9         27.22          9.81        18.07 o
  25   1   9          1.07         -8.47        16.94 o
  26   1   9          1.69         -9.01        18.01 o
   1   2   9         70.72         50.36         9.68 o
   2   2   9        326.26        322.32        18.87 o
   3   2   9         63.37         50.17        33.00 o
   4   2   9         55.73         62.74        10.27 o
   5   2   9        301.89        304.91        16.52 o
   6   2   9         35.27         30.19         9.11 o
   7   2   9         59.35         58.60        12.70 o
   8   2   9         18.27         31.51         8.96 o
   9   2   9          6.52          0.80         8.01 o
  10   2   9        113.16        108.08        11.85 o
  11   2   9         35.14         16.61         9.69 o
  12   2   9        264.40        261.94        15.91 o
  13   2   9        146.04        136.61        18.17 o
  14   2   9         85.28         75.32        19.23 o
  15   2   9         39.42         10.98        32.23 o
  16   2   9         15.38         22.55        17.00 o
  17   2   9         67.59         74.80        19.79 o
  18   2   9         24.64         20.76        17.64 o
  19   2   9          5.41         -3.49        29.82 o
  20   2   9          6.39         -8.26        16.53 o
  21   2   9         14.15          1.02        17.76 o
  22   2   9         10.29          7.24        21.29 o
  23   2   9          2.92        -12.36        24.72 o
  24   2   9          9.21         -8.51        17.02 o
  25   2   9          8.57         -9.41        18.82 o
   1   3   9         17.36         30.88        11.90 o
   2   3   9        115.79        122.59        15.58 o
   3   3   9        167.45        200.29        18.10 o
   4   3   9        242.95        207.26        16.89 o
   5   3   9        283.37        282.75        17.12 o
   6   3   9         11.37          0.63         9.00 o
   7   3   9        261.58        257.11        20.22 o
   8   3   9         52.32         60.38        10.79 o
   9   3   9         38.85         16.43         9.71 o
  10   3   9         28.47         35.57         9.96 o
  11   3   9         28.82         13.07         9.10 o
  12   3   9         45.73         32.98        10.34 o
  13   3   9         14.61          4.60         8.77 o
  14   3   9         29.37         45.00        10.62 o
  15   3   9         44.58         49.21        15.67 o
  16   3   9          7.28          6.24        17.21 o
  17   3   9         40.65         37.28        19.25 o
  18   3   9         17.85         15.46        18.30 o
  19   3   9          0.55         -8.66        17.31 o
  20   3   9          5.94         -8.53        17.06 o
  21   3   9          1.55         -8.26        16.52 o
  22   3   9         14.67        -20.09        42.71 o
  23   3   9          0.57        -12.48        24.96 o
   1   4   9         58.03         44.35        10.05 o
   2   4   9         10.54          8.07         8.55 o
   3   4   9         25.18         48.96        18.44 o
   4   4   9        117.19        113.53        16.01 o
   5   4   9          3.92         16.33        11.51 o
   6   4   9          7.92          3.19        26.88 o
   7   4   9         27.31         46.40        13.50 o
   8   4   9         39.72         33.70        12.17 o
   9   4   9         12.02         24.92        12.05 o
  10   4   9          4.90         12.74        11.26 o
  11   4   9          8.84          8.66        10.84 o
  12   4   9         30.71         27.49        10.86 o
  13   4   9         23.25         13.36        10.50 o
  14   4   9          4.18         -6.18        13.29 o
  15   4   9         17.39          0.78        21.66 o
  16   4   9          0.65         -5.93        11.86 o
  17   4   9         14.62          8.27        22.67 o
  18   4   9         20.50         -9.32        21.41 o
  19   4   9          4.52         -6.56        22.85 o
   1   5   9         24.16         39.39        12.90 o
   2   5   9          0.18         10.91        17.42 o
   3   5   9          3.30         12.41        23.64 o
   4   5   9          1.06         30.85        21.30 o
   5   5   9          0.73          4.87        11.30 o
   6   5   9          2.05         21.15        18.49 o
   7   5   9          8.98         14.10        12.65 o
   8   5   9          1.28         -3.66        21.44 o
   9   5   9         15.28         24.50        39.03 o
  10   5   9          5.92         17.05        14.88 o
  11   5   9          5.25         10.13        13.83 o
  12   5   9          4.11         11.57        15.01 o
  13   5   9          3.29         10.04        14.20 o
  14   5   9          1.44          6.01        13.98 o
   0   0  10       1206.65       1348.02        59.59 o
   2   0  10        596.14        572.99        29.50 o
   4   0  10        423.99        399.96        26.73 o
   6   0  10         83.90         81.58        15.91 o
   8   0  10        144.22        174.75        31.91 o
  10   0  10         84.24         88.41        29.01 o
  12   0  10          1.66         10.30        26.20 o
  14   0  10        240.04        185.54        34.11 o
  16   0  10        162.54        136.64        31.37 o
  18   0  10         68.64         40.78        26.20 o
  20   0  10         55.11         80.92        27.95 o
  22   0  10         11.09         13.20        25.94 o
  24   0  10         19.32        -12.31        24.61 o
   0   1  10         30.98         22.68        14.59 o
   1   1  10        215.80        225.09        15.17 o
   2   1  10        386.64        400.69        18.87 o
   3   1  10        171.25        182.47        14.11 o
   4   1  10        446.48        455.36        19.77 o
   5   1  10         40.51         33.29        12.58 o
   6   1  10         13.90         44.07        12.54 o
   7   1  10         35.95         35.66        12.15 o
   8   1  10         75.62         78.47        19.49 o
   9   1  10          8.81         20.50        18.35 o
  10   1  10         97.60        111.91        21.40 o
  11   1  10         20.31         51.84        25.10 o
  12   1  10          9.27         -0.64        18.47 o
  13   1  10         26.16         62.96        20.00 o
  14   1  10         41.99         29.46        21.03 o
  15   1  10         84.29         73.66        19.38 o
  16   1  10        108.14         95.56        20.41 o
  17   1  10         55.05         39.32        18.84 o
  18   1  10        134.88        141.56        22.68 o
  19   1  10         38.93         32.00        18.80 o
  20   1  10         27.78         -3.75        17.49 o
  21   1  10          2.97         -7.90        15.80 o
  22   1  10          5.71         -8.35        16.70 o
  23   1  10          1.13        -17.57        35.13 o
  24   1  10          2.66         -8.40        16.80 o
  25   1  10          9.46         -8.39        16.78 o
   0   2  10        249.16        251.65        23.53 o
   1   2  10         49.31         62.59        13.38 o
   2   2  10        131.52        121.65        14.75 o
   3   2  10        302.66        342.78        21.39 o
   4   2  10        167.23        147.13        20.78 o
   5   2  10        106.13        113.20        36.08 o
   6   2  10         36.24         43.77        17.20 o
   7   2  10        137.74        145.41        14.77 o
   8   2  10        147.68        143.22        15.75 o
   9   2  10        294.40        283.23        17.03 o
  10   2  10        109.68        118.66        15.10 o
  11   2  10        148.56        150.10        13.95 o
  12   2  10         37.97         38.06         9.80 o
  13   2  10         65.37         37.33        18.37 o
  14   2  10         16.91         -8.82        20.21 o
  15   2  10        169.11        156.56        22.91 o
  16   2  10         33.87         19.06        17.84 o
  17   2  10          0.55         -8.32        16.64 o
  18   2  10         14.22         -8.34        16.69 o
  19   2  10         16.09          1.29        17.74 o
  20   2  10         10.44          1.89        18.84 o
  21   2  10          1.15        -13.35        26.69 o
  22   2  10         10.25         -8.71        17.42 o
  23   2  10          9.54        -14.93        29.86 o
  24   2  10          6.45        -13.70        27.39 o
   0   3  10        192.65        220.97        31.91 o
   1   3  10         86.62         83.48        18.48 o
   2   3  10         95.88         77.07        18.60 o
   3   3  10         97.35         70.98        14.15 o
   4   3  10        483.33        483.63        25.14 o
   5   3  10         56.72         70.86        14.08 o
   6   3  10        443.65        429.95        19.98 o
   7   3  10         61.03         48.45        11.08 o
   8   3  10         12.63         12.15         9.36 o
   9   3  10         17.86         27.77        10.51 o
  10   3  10        197.68        208.77        15.87 o
  11   3  10          0.46         -4.43         8.85 o
  12   3  10         66.09         53.88        11.32 o
  13   3  10          6.34         18.36        10.01 o
  14   3  10         12.73         -0.14         9.38 o
  15   3  10          3.45         -8.33        16.67 o
  16   3  10          1.39         -8.59        17.18 o
  17   3  10          3.60         -8.30        16.61 o
  18   3  10         11.66         -8.96        17.91 o
  19   3  10          5.81         -7.98        18.19 o
  20   3  10          2.04         -8.91        17.82 o
  21   3  10          0.84         -9.01        18.03 o
   0   4  10         84.09        102.12        41.70 o
   1   4  10         10.78         20.29        14.09 o
   2   4  10         56.71         42.22        28.96 o
   3   4  10         18.59         23.20        29.68 o
   4   4  10         39.03         32.80        13.41 o
   5   4  10         13.57         20.33        12.10 o
   6   4  10         12.24          8.49        17.96 o
   7   4  10          8.49          6.83        12.07 o
   8   4  10         18.56         21.20        12.94 o
   9   4  10          2.92         -5.24        10.47 o
  10   4  10         18.52         47.22        15.45 o
  11   4  10          4.59         17.17        12.78 o
  12   4  10         11.53         -5.24        11.64 o
  13   4  10          6.37         26.27        12.65 o
  14   4  10          2.62         -4.97         9.94 o
  15   4  10          2.78         -5.63        22.02 o
  16   4  10          4.87         -8.97        17.95 o
  17   4  10         23.31         -5.99        34.08 o
  18   4  10          1.07         -3.44        18.75 o
   0   5  10         18.17         31.32        36.08 o
   1   5  10          0.45         11.49        22.07 o
   2   5  10          2.82         37.54        20.11 o
   3   5  10          4.27         13.96        17.89 o
   4   5  10          1.11         16.88        29.80 o
   5   5  10         15.88         26.64        24.32 o
   6   5  10          2.26         18.38        13.63 o
   7   5  10          1.43          6.41        16.46 o
   8   5  10          0.56         17.58        12.90 o
   9   5  10          2.93         24.00        13.68 o
  10   5  10          4.09          6.05        13.34 o
  11   5  10          0.45          8.82        14.20 o
  12   5  10          1.19         13.22        15.97 o
   2   0  11        184.80        180.23        20.04 o
   4   0  11        336.25        363.32        27.08 o
   6   0  11        205.24        222.60        23.09 o
   8   0  11        194.71        231.63        23.49 o
  10   0  11        191.11        155.74        33.37 o
  12   0  11         19.85         42.52        27.66 o
  14   0  11         33.31          8.26        25.70 o
  16   0  11        207.91        203.20        35.74 o
  18   0  11         96.90         77.13        29.64 o
  20   0  11         21.95         -2.00        25.05 o
  22   0  11          2.14        -12.55        25.09 o
  24   0  11         21.06         20.00        27.77 o
   1   1  11        179.38        196.58        14.53 o
   2   1  11         97.15         98.83        12.94 o
   3   1  11         71.79         69.33        12.18 o
   4   1  11         58.00         88.15        12.44 o
   5   1  11         18.91         34.82        13.85 o
   6   1  11         12.82         12.48        15.05 o
   7   1  11          6.24          2.82        13.09 o
   8   1  11         31.43         28.30        19.61 o
   9   1  11         32.97         36.01        20.04 o
  10   1  11         27.20         22.37        19.85 o
  11   1  11         95.16         83.38        21.04 o
  12   1  11        130.82        114.08        22.04 o
  13   1  11         24.58         27.65        18.66 o
  14   1  11         11.79         12.77        17.77 o
  15   1  11         31.78         35.90        19.00 o
  16   1  11         66.91         32.79        36.80 o
  17   1  11         26.09         24.88        19.32 o
  18   1  11          5.58          9.79        18.89 o
  19   1  11         56.65         30.47        23.53 o
  20   1  11          4.04         -8.87        17.75 o
  21   1  11         21.07         -5.19        18.40 o
  22   1  11          1.56         -8.63        17.27 o
  23   1  11          3.24         -9.05        18.09 o
  24   1  11          4.18        -10.46        20.91 o
   1   2  11        288.16        258.30        19.89 o
   2   2  11        190.64        203.92        17.73 o
   3   2  11        448.28        461.16        24.57 o
   4   2  11        145.22        128.60        16.40 o
   5   2  11        206.19        176.17        21.86 o
   6   2  11          2.03          5.52        20.94 o
   7   2  11         59.45         42.21        18.62 o
   8   2  11        100.68         90.12        28.25 o
   9   2  11        111.74         94.96        19.64 o
  10   2  11         72.25         79.39        19.43 o
  11   2  11         30.90         22.50        20.94 o
  12   2  11         29.52         30.12        18.05 o
  13   2  11         19.40         -2.66        17.24 o
  14   2  11         57.76         52.44        19.61 o
  15   2  11         40.99         36.34        19.20 o
  16   2  11         18.17          3.48        19.56 o
  17   2  11         29.47         35.45        19.99 o
  18   2  11         16.30         -8.67        17.33 o
  19   2  11          5.52        -11.27        22.53 o
  20   2  11          4.35         -9.02        18.04 o
  21   2  11          1.46         -8.97        17.95 o
  22   2  11          0.59         -9.42        18.84 o
   1   3  11          1.37         -7.53        15.06 o
   2   3  11         67.51         85.77        18.45 o
   3   3  11          6.84         37.16        16.83 o
   4   3  11          5.34          8.28        23.72 o
   5   3  11         81.04        103.16        29.21 o
   6   3  11         17.19         21.59        13.21 o
   7   3  11        107.20         90.21        12.77 o
   8   3  11         30.75         25.67        10.48 o
   9   3  11          1.52         -5.41        10.82 o
  10   3  11          4.33         -5.62        11.24 o
  11   3  11          4.95         -4.78         9.56 o
  12   3  11          7.83         16.82        10.45 o
  13   3  11         31.16         14.15        19.88 o
  14   3  11          9.23          8.95        18.04 o
  15   3  11          3.00         -8.92        17.84 o
  16   3  11          3.88         -6.95        18.27 o
  17   3  11          5.21         -9.01        18.03 o
  18   3  11         24.66          8.07        19.79 o
  19   3  11          3.00         -9.01        18.02 o
  20   3  11          2.02        -11.81        23.61 o
   1   4  11         25.95         57.87        18.56 o
   2   4  11         44.82         72.25        31.69 o
   3   4  11         16.86         28.61        16.23 o
   4   4  11          6.22         20.19        24.49 o
   5   4  11         10.15         33.66        40.20 o
   6   4  11         60.13         44.18        14.37 o
   7   4  11         48.86         41.32        35.46 o
   8   4  11          5.20          3.47        15.28 o
   9   4  11          3.12          4.77        12.44 o
  10   4  11         13.27         17.69        13.40 o
  11   4  11         20.40         21.49        15.15 o
  12   4  11         12.89         21.63        14.24 o
  13   4  11          2.89         -7.09        24.17 o
  14   4  11          8.11          4.52        12.91 o
  15   4  11          2.68        -16.22        32.43 o
  16   4  11         10.90         -9.37        18.74 o
   1   5  11          2.35         58.19        26.81 o
   2   5  11          3.44         23.27        17.99 o
   3   5  11          5.66         28.91        28.09 o
   4   5  11         12.76         53.20        38.01 o
   5   5  11          1.44          9.82        25.51 o
   6   5  11          8.81         14.15        21.03 o
   7   5  11         18.12         18.57        14.45 o
   8   5  11          2.06         32.01        15.64 o
   9   5  11          5.50         -6.23        12.45 o
   0   0  12        391.75        416.57        44.04 o
   2   0  12         55.10         63.13        18.54 o
   4   0  12        141.32        128.83        20.55 o
   6   0  12          2.23          5.92        16.40 o
   8   0  12        185.41        208.64        23.74 o
  10   0  12         34.02         29.56        16.17 o
  12   0  12         94.15         90.83        31.08 o
  14   0  12         22.07         -6.51        26.20 o
  16   0  12          5.07        -12.42        26.38 o
  18   0  12         48.84         33.89        29.60 o
  20   0  12         35.72         -0.68        26.90 o
  22   0  12         17.70         13.13        27.71 o
   0   1  12        116.06        102.61        19.92 o
   1   1  12        114.27        100.22        14.06 o
   2   1  12         21.57         37.33        12.66 o
   3   1  12         41.74         41.76        12.71 o
   4   1  12          5.36          4.24        11.89 o
   5   1  12         25.97         12.38        11.92 o
   6   1  12         16.51         21.05        11.90 o
   7   1  12         23.73         33.09        14.68 o
   8   1  12         20.93         46.45        24.18 o
   9   1  12          9.79         13.63        18.84 o
  10   1  12        144.40        119.35        22.77 o
  11   1  12        107.92        124.47        47.60 o
  12   1  12         66.75         51.51        20.30 o
  13   1  12         38.15         43.38        20.60 o
  14   1  12          2.85         -6.46        28.76 o
  15   1  12          7.98         -4.15        27.79 o
  16   1  12          6.36         -8.97        17.95 o
  17   1  12         31.21         -5.24        19.15 o
  18   1  12          6.39          0.27        18.83 o
  19   1  12          9.76         -3.49        32.21 o
  20   1  12          2.44         -9.15        18.30 o
  21   1  12          4.29         -7.46        19.16 o
  22   1  12          6.13         -5.78        19.55 o
   0   2  12         99.12         63.38        26.42 o
   1   2  12         19.91         34.36        17.76 o
   2   2  12        193.59        197.35        17.73 o
   3   2  12        136.15        127.42        16.38 o
   4   2  12         89.49         91.55        15.65 o
   5   2  12         80.91         72.04        15.07 o
   6   2  12         20.32          7.91        17.03 o
   7   2  12          4.87         11.88        17.24 o
   8   2  12        162.61        125.74        21.32 o
   9   2  12        118.02        133.01        21.21 o
  10   2  12         84.88         51.36        27.23 o
  11   2  12          1.41         -8.53        17.06 o
  12   2  12         15.99         -3.66        23.52 o
  13   2  12          7.00         -9.02        18.04 o
  14   2  12         12.82         -8.91        17.83 o
  15   2  12         41.52         14.61        19.38 o
  16   2  12         39.72          9.33        19.81 o
  17   2  12         25.84          5.61        19.34 o
  18   2  12          4.00         -9.24        18.47 o
  19   2  12          5.06        -10.18        20.37 o
  20   2  12          0.07        -10.12        20.23 o
  21   2  12          5.83         -9.85        19.70 o
   0   3  12        132.78        127.62        29.71 o
   1   3  12          0.49         18.97        15.95 o
   2   3  12         40.66         81.70        22.46 o
   3   3  12         14.67         30.19        17.60 o
   4   3  12          6.89         28.06        17.44 o
   5   3  12         24.27         20.19        26.86 o
   6   3  12          5.75         16.79        27.79 o
   7   3  12         12.09         33.35        30.19 o
   8   3  12         39.83         63.97        32.65 o
   9   3  12          2.77         -5.27        10.98 o
  10   3  12         19.76         -5.28        10.56 o
  11   3  12          6.20         -8.80        17.60 o
  12   3  12          9.00         -8.12        16.24 o
  13   3  12          6.26         -9.31        18.61 o
  14   3  12          2.35         -8.75        17.49 o
  15   3  12          8.99          9.01        19.86 o
  16   3  12         12.71         -5.00        19.54 o
  17   3  12          3.36         -9.23        18.45 o
  18   3  12          2.05        -16.02        32.04 o
   0   4  12         15.10         54.39        26.60 o
   1   4  12          5.83         30.62        17.95 o
   2   4  12         17.04         51.60        18.87 o
   3   4  12         26.52         38.01        17.91 o
   4   4  12          5.56         51.13        20.71 o
   5   4  12          7.46         38.25        28.03 o
   6   4  12         39.86         30.88        15.76 o
   7   4  12          3.49        -10.27        23.85 o
   8   4  12          8.45         -6.06        12.12 o
   9   4  12          6.56         11.39        51.30 o
  10   4  12          7.67          5.52        13.61 o
  11   4  12         12.89         -3.43        13.49 o
  12   4  12         17.73         -3.50        13.97 o
  13   4  12          1.42        -19.98        39.96 o
  14   4  12          5.30        -18.01        36.03 o
   0   5  12         29.83        118.34        31.65 o
   1   5  12          2.58         96.67        31.23 o
   2   5  12         12.91         86.80        33.33 o
   3   5  12         15.35         59.04        20.55 o
   4   5  12         10.43         33.49        45.52 o
   2   0  13         97.29        102.29        24.05 o
   4   0  13         72.66         85.96        19.37 o
   6   0  13         72.92        105.24        19.73 o
   8   0  13        316.93        358.87        42.68 o
  10   0  13        109.41        138.82        30.46 o
  12   0  13         58.81         52.47        30.52 o
  14   0  13        122.32         86.17        33.39 o
  16   0  13          7.35        -10.50        27.55 o
  18   0  13        104.93         93.62        34.48 o
  20   0  13         37.08         -3.35        28.47 o
   1   1  13        281.32        258.46        17.26 o
   2   1  13        252.07        262.40        18.96 o
   3   1  13         66.26         52.40        12.95 o
   4   1  13         50.25         52.54        12.78 o
   5   1  13        185.26        172.31        17.99 o
   6   1  13         60.60         70.14        15.57 o
   7   1  13         35.96         50.26        24.22 o
   8   1  13          5.79         19.54        14.22 o
   9   1  13         10.10         25.03        14.28 o
  10   1  13         13.64         29.42        20.11 o
  11   1  13         82.73         45.34        21.49 o
  12   1  13        116.06        103.75        23.31 o
  13   1  13          3.05         -0.29        19.62 o
  14   1  13         16.37         -5.06        19.26 o
  15   1  13          0.81         -6.09        19.28 o
  16   1  13         18.59         -4.08        28.32 o
  17   1  13         24.52         -9.84        19.68 o
  18   1  13          5.05         -9.12        18.24 o
  19   1  13         12.02         -9.75        19.49 o
  20   1  13          0.09         -9.84        19.68 o
  21   1  13          5.14        -10.30        20.59 o
   1   2  13         11.01         22.10        16.98 o
   2   2  13         24.04         11.73        16.76 o
   3   2  13         29.58         24.71        17.74 o
   4   2  13         14.36         12.26        13.77 o
   5   2  13         45.54         52.11        17.10 o
   6   2  13         16.00         29.05        14.15 o
   7   2  13         55.83         44.47        28.67 o
   8   2  13         20.60         25.56        18.62 o
   9   2  13         69.20         61.19        20.43 o
  10   2  13         10.45        -12.15        24.31 o
  11   2  13          9.22         -9.03        18.06 o
  12   2  13          9.79         -9.03        18.06 o
  13   2  13          9.49         21.26        21.47 o
  14   2  13          7.87         -9.54        19.08 o
  15   2  13          5.14         -9.24        31.43 o
  16   2  13          8.58         -9.26        18.52 o
  17   2  13         18.52         -9.47        18.95 o
  18   2  13          2.62         -9.93        19.85 o
  19   2  13          6.57        -10.23        20.46 o
   1   3  13         19.26         23.65        17.35 o
   2   3  13         10.05         44.63        30.52 o
   3   3  13        100.60        111.63        21.52 o
   4   3  13         16.91         38.79        18.96 o
   5   3  13         32.79         69.98        19.69 o
   6   3  13          0.12         15.75        17.47 o
   7   3  13          0.76        -14.16        28.32 o
   8   3  13          2.29         14.99        30.91 o
   9   3  13          7.03         14.38        31.52 o
  10   3  13         10.83        -10.67        32.67 o
  11   3  13         13.19          7.93        18.95 o
  12   3  13         20.69        -11.79        23.58 o
  13   3  13         18.63         -5.37        19.94 o
  14   3  13          0.73         -9.20        18.39 o
  15   3  13          6.48         13.73        21.38 o
  16   3  13          4.42        -10.01        20.03 o
   1   4  13         52.76         86.01        20.53 o
   2   4  13         37.85         90.90        20.45 o
   3   4  13          0.55         25.62        17.94 o
   4   4  13          5.64         61.37        28.17 o
   5   4  13          7.09         60.96        20.40 o
   6   4  13         17.72         26.03        19.33 o
   7   4  13          7.05         37.51        32.00 o
   8   4  13          0.40         36.77        33.33 o
   9   4  13         11.71         16.18        32.19 o
  10   4  13          0.32        -16.07        32.15 o
  11   4  13         10.55         -7.39        14.78 o
   0   0  14        544.39        449.27        45.24 o
   2   0  14         14.47          1.98        39.56 o
   4   0  14         29.47         26.55        17.73 o
   6   0  14         27.96         17.72        24.34 o
   8   0  14        150.34        153.72        29.81 o
  10   0  14         24.63         20.03        55.15 o
  12   0  14          5.38         -5.71        29.36 o
  14   0  14         54.60         43.50        31.82 o
  16   0  14         22.13         -7.04        28.77 o
  18   0  14         28.63         29.97        32.08 o
   0   1  14        222.32        250.66        25.89 o
   1   1  14         74.16         91.29        14.69 o
   2   1  14        127.66        117.82        14.82 o
   3   1  14         41.22         24.79        17.81 o
   4   1  14        136.49        177.77        18.63 o
   5   1  14         16.17         -7.17        14.34 o
   6   1  14         74.91        100.54        28.17 o
   7   1  14          8.80         11.56        19.28 o
   8   1  14         52.66         25.71        22.73 o
   9   1  14          6.59          1.30        23.87 o
  10   1  14         99.87        106.61        24.60 o
  11   1  14         78.36         85.94        18.42 o
  12   1  14         15.39         20.53        21.45 o
  13   1  14         67.68         54.70        23.10 o
  14   1  14          9.00         14.26        21.13 o
  15   1  14          5.72         -9.50        19.01 o
  16   1  14          0.88         -9.88        19.76 o
  17   1  14         27.69        -10.55        21.11 o
  18   1  14         10.66        -13.47        26.93 o
  19   1  14         12.46         -2.32        43.75 o
   0   2  14         41.34         52.21        28.21 o
   1   2  14         72.67        115.39        21.49 o
   2   2  14          0.38         19.28        18.12 o
   3   2  14         26.41         39.57        19.10 o
   4   2  14         68.73         56.41        19.43 o
   5   2  14         30.19         50.31        15.67 o
   6   2  14         29.34         33.33        15.51 o
   7   2  14         14.72         -3.48        30.92 o
   8   2  14          0.91         -2.69        14.50 o
   9   2  14         12.68         12.77        34.14 o
  10   2  14          4.89         -4.84        19.06 o
  11   2  14          7.79        -10.24        20.47 o
  12   2  14          4.96         -4.29        19.46 o
  13   2  14         10.11         -8.90        19.96 o
  14   2  14          6.93         -9.19        18.38 o
  15   2  14          0.77         -9.61        19.22 o
  16   2  14          1.24        -12.92        29.76 o
  17   2  14          0.37         -9.85        19.70 o
   0   3  14          2.47         53.41        26.92 o
   1   3  14          1.54         40.91        18.91 o
   2   3  14         16.95         32.12        18.53 o
   3   3  14         14.59         39.36        36.58 o
   4   3  14         11.36         39.83        19.32 o
   5   3  14          3.28         23.68        29.50 o
   6   3  14          3.62         33.21        20.11 o
   7   3  14          4.94         24.41        19.46 o
   8   3  14          6.91         42.57        25.85 o
   9   3  14          2.29        -10.30        31.47 o
  10   3  14          9.27         53.47        35.02 o
  11   3  14          4.39         -3.70        34.26 o
  12   3  14          3.52        -17.31        34.61 o
  13   3  14         11.34        -10.29        20.58 o
  14   3  14         13.35        -10.65        21.29 o
   0   4  14         26.75        105.12        31.71 o
   1   4  14         10.66         54.00        20.41 o
   2   4  14          3.79         44.52        19.77 o
   3   4  14          3.43         24.96        19.10 o
   4   4  14         15.95         45.48        20.46 o
   5   4  14          2.29         41.20        20.29 o
   6   4  14          7.25         51.16        20.63 o
   7   4  14          0.51         46.42        20.93 o
   2   0  15        131.33        153.35        22.95 o
   4   0  15        101.91         98.86        38.55 o
   6   0  15         27.60         38.91        43.79 o
   8   0  15         77.83         70.57        20.75 o
  10   0  15        108.68         81.66        34.00 o
  12   0  15         75.37         31.10        32.50 o
  14   0  15         19.72         -9.02        30.52 o
  16   0  15         10.94        -14.92        29.84 o
   1   1  15          6.99          5.64        13.30 o
   2   1  15         13.80          8.67        25.50 o
   3   1  15         62.33         57.50        17.10 o
   4   1  15         36.26         43.83        17.33 o
   5   1  15         34.47         46.41        16.49 o
   6   1  15          9.59         10.51        15.54 o
   7   1  15         26.25         12.70        16.00 o
   8   1  15          1.28          6.04        28.21 o
   9   1  15         16.60          9.71        15.96 o
  10   1  15         24.34         17.68        19.98 o
  11   1  15         41.79         51.08        16.97 o
  12   1  15          1.76         17.00        24.27 o
  13   1  15          0.22          0.12        29.79 o
  14   1  15         11.60         11.98        22.38 o
  15   1  15         10.01          0.13        21.89 o
  16   1  15          3.80        -10.24        20.48 o
   1   2  15         10.10         33.62        23.57 o
   2   2  15          4.61          5.20        19.83 o
   3   2  15          8.48         35.38        19.49 o
   4   2  15         20.76         35.23        22.49 o
   5   2  15         15.16         13.19        25.08 o
   6   2  15         13.57         21.02        32.47 o
   7   2  15         13.24          8.04        15.16 o
   8   2  15         24.94         17.06        19.75 o
   9   2  15          7.54          6.50        22.43 o
  10   2  15         12.31          0.56        24.73 o
  11   2  15          0.28         -3.41        18.45 o
  12   2  15          3.97          2.84        20.66 o
  13   2  15          0.37         -9.80        19.60 o
  14   2  15          7.18        -10.16        20.33 o
  15   2  15          1.32        -10.06        20.12 o
   1   3  15         23.01         70.37        21.20 o
   2   3  15         10.75         23.91        18.84 o
   3   3  15          0.74         27.04        26.44 o
   4   3  15          4.87         44.78        20.66 o
   5   3  15          9.68         22.23        22.67 o
   6   3  15          8.74         14.31        19.76 o
   7   3  15          5.91         27.41        20.53 o
   8   3  15         10.69         24.01        20.74 o
   9   3  15          7.90         29.84        65.89 o
  10   3  15          3.79        -17.21        34.41 o
  11   3  15          2.37        -17.93        35.85 o
   0   0  16        501.50        532.86        49.40 o
   2   0  16         76.62         68.98        39.11 o
   4   0  16          6.14          4.82        31.25 o
   6   0  16         10.03         -9.17        25.72 o
   8   0  16         34.67         29.88        31.74 o
  10   0  16         16.82        -14.78        29.56 o
  12   0  16         36.30          7.30        32.35 o
  14   0  16         88.12         59.14        36.51 o
   0   1  16          6.49         12.61        27.86 o
   1   1  16         38.75         34.72        17.30 o
   2   1  16          7.03          2.44        22.31 o
   3   1  16         22.77          5.03        21.93 o
   4   1  16          0.43         -7.87        15.74 o
   5   1  16          1.69          1.56        15.97 o
   6   1  16          5.98         32.00        27.29 o
   7   1  16          8.64         27.28        20.90 o
   8   1  16         20.46         13.52        26.04 o
   9   1  16         32.49         40.70        25.00 o
  10   1  16         30.32         42.02        35.30 o
  11   1  16          9.83         -4.87        38.04 o
  12   1  16          1.66         14.20        19.82 o
  13   1  16          7.34        -10.93        21.86 o
  14   1  16         17.58        -10.99        21.98 o
   0   2  16          6.89         16.36        28.21 o
   1   2  16          6.37         38.51        20.65 o
   2   2  16          5.44         -1.94        19.56 o
   3   2  16         38.00         47.35        21.32 o
   4   2  16         13.11         33.05        20.39 o
   5   2  16          3.18         30.07        20.25 o
   6   2  16          8.42         49.13        22.82 o
   7   2  16          3.67         -4.28        19.38 o
   8   2  16         33.22         50.77        26.68 o
   9   2  16          5.28         -2.39        41.37 o
  10   2  16         16.56         11.80        20.90 o
  11   2  16          4.03         -8.83        45.01 o
   0   3  16         12.38         50.47        30.34 o
   1   3  16          0.38         39.25        22.36 o
   2   3  16          0.79         51.92        22.08 o
   3   3  16          0.54         46.90        22.14 o
   4   3  16          6.92         42.34        22.73 o
   5   3  16          4.96         32.54        40.01 o
   2   0  17         95.94        100.11        23.67 o
   4   0  17          0.04          9.95        31.28 o
   6   0  17         13.44         10.52        31.21 o
  10   0  17          3.07        -16.17        32.35 o
   1   1  17         55.94         75.95        36.73 o
   2   1  17          5.46          7.08        20.94 o
   3   1  17         14.42          0.30        20.00 o
   4   1  17          1.12          6.65        22.51 o
   5   1  17          7.22         14.56        17.39 o
   6   1  17         22.27         10.96        18.79 o
   7   1  17          2.51         22.70        26.01 o
   8   1  17          9.73         12.88        24.87 o
   9   1  17          2.78         12.45        68.43 o
  10   1  17          2.21        -11.18        22.35 o
   1   2  17          0.46         30.02        22.54 o
   2   2  17          5.24         18.40        30.12 o
   3   2  17          9.83         21.58        44.29 o
   4   2  17          8.35         28.10        21.89 o
   5   2  17          5.83         35.17        31.25 o
   6   2  17          6.25        -16.34        32.67 o
   0   0  18        130.26         46.42        33.96 o
   2   0  18         18.85        -14.87        29.73 o
   4   0  18         35.88         35.00        35.70 o
   0   1  18         27.19         68.44        34.63 o
   1   1  18         23.44          0.25        22.35 o
   2   1  18         22.93         37.34        23.74 o
                                                
